# Supplementary material for: Transcriptome Profiling Identifies Multiplexin as a Target of SAGA Deubiquitinase Activity in Glia Required for Precise Axon Guidance During Drosophila Visual Development
Source: G3 (Bethesda). 2016 Jun 1;6(8):2435–45. doi: 10.1534/g3.116.031310 (PMC4978897; doi:10.1534/g3.116.031310)
Supplement: Supplemental Material [file supp_g3.116.031310_TableS1.xlsx]

## Sheet: Table S1
Table S1: FPKM values for larval central nervous system (Dm Tissue Expression RNA-seq third instar larvae central nervous system sequences, ModENCODE_4257: SRR070409, SRR070410) versus glia-enriched nuclear RNA (this study). FPKM values were determined using EdgeR.
ID	FPKM_CNS	FPKM_glia
FBgn0000003	0	0
FBgn0000008	3.8998	4.54218
FBgn0000014	14.0721	2.38489
FBgn0000015	3.00202	0.437054
FBgn0000017	34.3818	29.4199
FBgn0000018	2.2312	3.60905
FBgn0000022	0.877691	1.29924
FBgn0000024	78.9682	268.171
FBgn0000028	14.724	1.12678
FBgn0000032	10.3148	33.7529
FBgn0000036	6.4294	2.32311
FBgn0000037	11.2085	1.89796
FBgn0000038	22.3654	7.96393
FBgn0000039	16.5468	2.98564
FBgn0000042	4675.52	2214.24
FBgn0000043	546.739	383.455
FBgn0000044	89.9477	5.61562
FBgn0000045	0.693616	1.02197
FBgn0000046	55.0087	1.54839
FBgn0000047	0.453065	1.10216
FBgn0000052	6.08846	11.4573
FBgn0000053	6.51382	9.44572
FBgn0000054	42.3649	23.6805
FBgn0000055	8.09925	11.2474
FBgn0000056	0.0750628	3.42153
FBgn0000057	7.18974	4.43233
FBgn0000061	2.15258	5.29322
FBgn0000063	10.3163	4.34803
FBgn0000064	106.563	170.45
FBgn0000071	90.9914	545.58
FBgn0000075	0.361338	0.288338
FBgn0000077	3.67062	7.97954
FBgn0000078	0.157602	0.0480942
FBgn0000079	0.237852	0.0244672
FBgn0000083	50.7647	356.669
FBgn0000084	19.4814	21.1635
FBgn0000092	0.16836	0.322162
FBgn0000094	0	0
FBgn0000097	15.6309	42.6219
FBgn0000099	31.1492	9.43905
FBgn0000100	539.723	291.596
FBgn0000108	168.32	17.3093
FBgn0000109	8.4444	7.59438
FBgn0000114	9.82457	5.53294
FBgn0000115	64.5316	48.6971
FBgn0000116	237.325	421.188
FBgn0000117	208.55	97.5949
FBgn0000119	11.837	27.1663
FBgn0000120	0.280485	0.382367
FBgn0000121	0.0349662	0.345653
FBgn0000137	11.7507	5.74179
FBgn0000139	13.6947	17.4741
FBgn0000140	9.19488	9.22366
FBgn0000146	0.668221	0.44741
FBgn0000147	5.34845	5.3679
FBgn0000150	1119.71	214.193
FBgn0000152	4.26331	14.67
FBgn0000153	3.65948	0.861923
FBgn0000157	8.30713	12.2073
FBgn0000158	0.610056	0.105993
FBgn0000163	3.72462	4.44299
FBgn0000166	0.00607895	0.0896801
FBgn0000173	207.529	77.5217
FBgn0000179	41.1616	20.5077
FBgn0000180	10.3959	29.4723
FBgn0000181	368.919	358.042
FBgn0000182	0.0337237	0.0117894
FBgn0000183	13.16	25.9476
FBgn0000206	0.108484	0.0309709
FBgn0000210	261.463	220.433
FBgn0000212	47.0715	20.2104
FBgn0000216	52.8958	3.86229
FBgn0000221	2.69435	5.23455
FBgn0000227	0	0
FBgn0000228	11.0081	11.3561
FBgn0000229	34.4496	49.2232
FBgn0000233	2.18385	3.0812
FBgn0000239	28.2728	27.8525
FBgn0000241	1.89991	2.14725
FBgn0000242	16.094	14.2939
FBgn0000244	2.90163	9.23522
FBgn0000246	1.91666	2.02304
FBgn0000247	14.6832	8.52422
FBgn0000250	27.3789	31.3966
FBgn0000251	0.148466	0
FBgn0000253	523.367	279.658
FBgn0000256	4.96552	14.3653
FBgn0000257	5.80301	3.59872
FBgn0000259	208.203	109.613
FBgn0000261	32.0273	40.943
FBgn0000273	84.5781	180.69
FBgn0000274	0.0132652	0.0250964
FBgn0000276	3.02137	0.370933
FBgn0000277	0.923131	0
FBgn0000278	0	0
FBgn0000279	5.27948	0.838824
FBgn0000280	0	0
FBgn0000281	0	0
FBgn0000283	82.7318	35.3541
FBgn0000286	12.2547	21.9804
FBgn0000287	9.20626	1.98755
FBgn0000289	52.9711	33.4582
FBgn0000299	10.4982	27.7973
FBgn0000303	6.15114	2.16358
FBgn0000307	23.978	26.8767
FBgn0000308	737.051	673.099
FBgn0000313	2.52115	1.3413
FBgn0000316	9.39164	25.6655
FBgn0000317	2.97023	8.16063
FBgn0000318	70.3025	106.141
FBgn0000319	76.4931	122.108
FBgn0000320	10.7152	10.0713
FBgn0000326	3.92491	8.7429
FBgn0000330	7.8795	13.2063
FBgn0000337	0.293354	0.287947
FBgn0000339	22.9769	116.415
FBgn0000346	6.73295	3.12936
FBgn0000351	0.935883	1.07121
FBgn0000352	13.7332	8.40112
FBgn0000355	0	0.0995587
FBgn0000356	0	0
FBgn0000357	0.453626	0.132639
FBgn0000358	0	0
FBgn0000359	0	0
FBgn0000360	0.0299383	0
FBgn0000370	124.997	224.016
FBgn0000376	9.65989	5.7201
FBgn0000377	17.069	11.1448
FBgn0000382	52.4645	12.894
FBgn0000384	9.77532	21.5681
FBgn0000394	6.77828	32.7835
FBgn0000395	4.32566	3.66251
FBgn0000404	50.5172	35.6429
FBgn0000405	35.668	19.2239
FBgn0000406	0.221187	0.0195046
FBgn0000409	125.042	57.3339
FBgn0000411	30.7432	18.8882
FBgn0000412	282.582	149.971
FBgn0000413	37.1397	25.7333
FBgn0000414	26.7166	12.567
FBgn0000416	136.884	352.786
FBgn0000422	14.2525	26.7336
FBgn0000426	103.929	20.7685
FBgn0000427	0.0211551	0.0205881
FBgn0000439	0.705053	1.14846
FBgn0000442	0.752889	0.191462
FBgn0000447	11.9866	17.2336
FBgn0000448	6.47553	5.4202
FBgn0000449	2.13861	0.945247
FBgn0000451	2.26588	0.258704
FBgn0000454	22.7293	25.1436
FBgn0000455	10.8107	27.3158
FBgn0000459	6.10574	3.27515
FBgn0000463	17.1077	11.6559
FBgn0000464	22.7669	11.8537
FBgn0000473	0.010109	0.75214
FBgn0000477	25.4399	55.0793
FBgn0000479	21.0454	24.3417
FBgn0000482	12.0678	14.1781
FBgn0000489	2.16614	1.0268
FBgn0000490	2.58747	17.8298
FBgn0000492	6.56133	8.13218
FBgn0000497	4.3655	8.62206
FBgn0000499	24.4989	8.96731
FBgn0000500	4.20649	9.04957
FBgn0000504	1.88645	4.02327
FBgn0000520	5.47831	4.9661
FBgn0000524	9.80308	16.7058
FBgn0000527	10.5013	7.21064
FBgn0000529	4.28835	1.1691
FBgn0000533	1.18044	1.21609
FBgn0000535	2.9482	0.967989
FBgn0000536	10.8017	5.12913
FBgn0000541	39.4646	62.913
FBgn0000542	5.59618	7.82782
FBgn0000543	15.7977	5.92084
FBgn0000546	29.8279	52.7506
FBgn0000547	26.0828	23.452
FBgn0000551	0.330068	0.0803478
FBgn0000552	0	0
FBgn0000556	1582.16	3249.75
FBgn0000557	467.99	100.704
FBgn0000559	583.795	599.776
FBgn0000560	0.0115127	0.49964
FBgn0000562	5.91089	17.2052
FBgn0000564	2.00965	2.88019
FBgn0000565	30.6578	58.5296
FBgn0000566	16.1766	33.2511
FBgn0000567	40.1195	43.7562
FBgn0000568	100.44	68.351
FBgn0000575	124.151	211.351
FBgn0000576	3.68688	4.57616
FBgn0000577	2.42748	1.92178
FBgn0000578	57.5627	25.708
FBgn0000579	143.881	276.508
FBgn0000581	22.7271	20.9685
FBgn0000588	3.93921	5.03453
FBgn0000591	20.7009	10.552
FBgn0000592	0	0.170076
FBgn0000594	2.64622	2.57232
FBgn0000606	2.73313	0.292935
FBgn0000611	64.1393	55.4819
FBgn0000615	0.878873	0.298572
FBgn0000617	20.5176	15.6769
FBgn0000618	27.7859	3.71728
FBgn0000625	1.37786	1.34755
FBgn0000629	12.6376	12.8839
FBgn0000633	12.7656	4.55028
FBgn0000635	38.225	65.5751
FBgn0000636	48.6691	48.5812
FBgn0000639	151.431	9.11649
FBgn0000640	83.3317	8.2836
FBgn0000644	0.852938	2.17944
FBgn0000658	6.57131	10.1974
FBgn0000659	18.1528	2.79504
FBgn0000662	39.3742	21.4212
FBgn0000667	67.5243	24.0404
FBgn0000709	10.4256	7.30908
FBgn0000711	11.0159	32.9398
FBgn0000715	9.98862	5.36888
FBgn0000719	7.98093	236.528
FBgn0000721	8.86733	17.9584
FBgn0000723	14.8208	53.4485
FBgn0000808	0.710056	0.448794
FBgn0000810	14.8057	7.11477
FBgn0000826	0.728776	0.146886
FBgn0000927	0	0.0105593
FBgn0000928	0.114586	0.0369206
FBgn0000964	5.70707	0.509975
FBgn0000996	17.1986	11.2285
FBgn0001075	2.98095	5.14801
FBgn0001077	0.128307	0.0189598
FBgn0001078	3.15864	8.65977
FBgn0001079	5.73464	5.52108
FBgn0001083	1.75359	1.23874
FBgn0001084	2.20853	4.26868
FBgn0001085	8.32117	62.2264
FBgn0001086	17.3537	15.5328
FBgn0001087	22.7614	14.9656
FBgn0001089	7.09695	20.4065
FBgn0001090	271.715	320.98
FBgn0001091	88.4921	269.428
FBgn0001092	168.557	533.607
FBgn0001098	107.647	78.8143
FBgn0001099	6.70885	3.85298
FBgn0001104	27.1666	88.3091
FBgn0001105	138.112	121.361
FBgn0001108	12.6992	15.7466
FBgn0001112	1.53868	0.975101
FBgn0001114	48.5084	2.34019
FBgn0001120	0.078735	0.225766
FBgn0001122	129.414	99.1523
FBgn0001123	41.0163	49.0601
FBgn0001124	21.638	75.7071
FBgn0001125	18.6692	34.4416
FBgn0001128	11.0511	20.5453
FBgn0001133	19.333	3.86354
FBgn0001134	0.15427	0.289759
FBgn0001137	3.78028	10.2605
FBgn0001138	6.45625	6.73381
FBgn0001139	54.3207	32.2112
FBgn0001142	40.8634	33.6073
FBgn0001145	51.8851	153.698
FBgn0001147	0.57236	0.75818
FBgn0001148	0.377347	0.660302
FBgn0001149	69.0906	416.771
FBgn0001150	1.28448	0.659387
FBgn0001168	7.10951	32.8625
FBgn0001169	25.5622	15.349
FBgn0001170	0.28232	0.152973
FBgn0001174	0.162747	0.147392
FBgn0001179	14.4983	9.1152
FBgn0001180	0.604829	0.143045
FBgn0001185	6.44211	9.75805
FBgn0001186	26.8184	26.1322
FBgn0001187	0.179251	2.17023
FBgn0001189	15.4896	32.5438
FBgn0001197	306.901	300.3
FBgn0001202	11.3907	19.3967
FBgn0001206	9.1543	6.53769
FBgn0001208	0.30201	0.233507
FBgn0001215	260.508	108.1
FBgn0001216	0.0421876	0.239874
FBgn0001217	0.0661507	0.137925
FBgn0001218	472.041	502.14
FBgn0001219	1438.71	1174.48
FBgn0001220	36.7484	35.4827
FBgn0001222	11.6746	20.4792
FBgn0001223	3.52294	69.2652
FBgn0001224	695.331	1123.84
FBgn0001225	73.6598	251.775
FBgn0001226	2452.83	812.701
FBgn0001227	230.273	50.0882
FBgn0001228	1.12023	0.672051
FBgn0001229	95.8305	57.7217
FBgn0001230	6.80082	101.627
FBgn0001233	776.674	580.613
FBgn0001234	17.9663	1973.49
FBgn0001235	105.664	60.1057
FBgn0001247	19.579	20.7588
FBgn0001248	132.48	175.617
FBgn0001250	4.47028	4.5763
FBgn0001253	132.065	100.964
FBgn0001254	130.136	80.7274
FBgn0001255	8.33601	16.1778
FBgn0001256	1.62189	2.14931
FBgn0001257	38.1922	175.303
FBgn0001258	13.1768	21.6307
FBgn0001259	1.17739	1.33325
FBgn0001263	0.478599	1.6506
FBgn0001269	2.97617	3.15645
FBgn0001276	13.1404	16.2984
FBgn0001280	95.3463	33.4613
FBgn0001281	0.458454	0.103607
FBgn0001285	0.0559601	0
FBgn0001291	24.8178	24.9061
FBgn0001296	20.4567	53.4352
FBgn0001297	29.2444	48.8549
FBgn0001301	16.0515	21.5478
FBgn0001308	39.5012	26.042
FBgn0001311	3.65424	3.4796
FBgn0001313	0	0
FBgn0001314	0	0
FBgn0001315	0	0.0127213
FBgn0001316	25.65	40.8158
FBgn0001319	10.8243	1.24165
FBgn0001320	2.58387	1.32298
FBgn0001321	2.91844	2.39086
FBgn0001323	0.910913	0.629581
FBgn0001324	13.9996	5.21221
FBgn0001325	1.93288	6.89849
FBgn0001330	3.26899	2.07147
FBgn0001332	13.9214	17.202
FBgn0001337	16.3011	29.8502
FBgn0001341	6.88703	8.51273
FBgn0001404	23.6818	41.9411
FBgn0001491	35.5432	17.7875
FBgn0001565	11.3448	18.6459
FBgn0001612	4.73702	6.38459
FBgn0001624	36.1633	44.9068
FBgn0001941	27.8645	134.085
FBgn0001942	870.172	645.092
FBgn0001961	70.6515	19.4633
FBgn0001965	21.2284	6.60167
FBgn0001967	0.762514	0.576175
FBgn0001970	0.045132	0.098899
FBgn0001974	7.31055	9.34993
FBgn0001977	36.4699	26.6179
FBgn0001978	11.4547	10.6876
FBgn0001981	19.1465	10.9834
FBgn0001983	15.1497	7.11858
FBgn0001986	5.79083	6.71016
FBgn0001987	10.5635	26.9827
FBgn0001989	45.0929	49.1465
FBgn0001990	5.59523	4.59137
FBgn0001991	4.46545	1.14345
FBgn0001992	0.462526	2.62555
FBgn0001994	50.1882	20.2866
FBgn0001995	11.4645	11.7728
FBgn0002021	5.22151	7.06271
FBgn0002022	17.3217	26.9992
FBgn0002023	10.7507	2.93412
FBgn0002031	40.3294	74.8079
FBgn0002036	1.90958	2.40027
FBgn0002044	24.1438	20.644
FBgn0002069	30.5604	39.2254
FBgn0002121	10.8791	55.4584
FBgn0002174	16.2251	4.21744
FBgn0002183	67.0831	24.7354
FBgn0002283	9.35306	9.54278
FBgn0002284	78.2277	102.099
FBgn0002306	4.18722	5.11759
FBgn0002354	4.74781	5.95063
FBgn0002413	77.2404	33.1548
FBgn0002431	19.5573	35.9083
FBgn0002440	0.883815	0.143325
FBgn0002441	7.14178	35.5694
FBgn0002466	22.2855	10.2933
FBgn0002521	17.427	16.1077
FBgn0002522	0.336788	0.675328
FBgn0002524	8.84778	66.9321
FBgn0002525	183.497	42.3084
FBgn0002526	10.2461	24.647
FBgn0002528	25.4214	16.4943
FBgn0002531	1287.91	1.19139
FBgn0002533	775.777	0.748374
FBgn0002534	15.9449	0.680137
FBgn0002535	832.742	1.05095
FBgn0002542	6.84806	11.0702
FBgn0002543	20.0081	9.57813
FBgn0002552	12.9381	6.30769
FBgn0002561	2.50304	3.15595
FBgn0002562	20.7437	2.61041
FBgn0002563	82.758	6.53664
FBgn0002564	29.8377	7.06577
FBgn0002565	142.593	6.90298
FBgn0002566	11.1088	24.0849
FBgn0002567	1.8543	6.22738
FBgn0002569	0	0
FBgn0002570	0.01505	0.113149
FBgn0002571	0	0.12021
FBgn0002573	0.685167	1.16032
FBgn0002576	1.98006	1.31567
FBgn0002577	0.568441	0.254535
FBgn0002578	5.15248	0.623065
FBgn0002579	1538.77	391.343
FBgn0002590	650.791	558.535
FBgn0002592	13.3629	43.7301
FBgn0002593	1148.71	321.349
FBgn0002607	933.612	879.32
FBgn0002609	5.97636	36.5711
FBgn0002622	1664.62	1991.32
FBgn0002626	983.848	677.219
FBgn0002629	58.3543	12.8945
FBgn0002631	13.5214	3.80855
FBgn0002632	9.1169	4.41763
FBgn0002633	16.5128	21.4474
FBgn0002638	69.6171	16.2581
FBgn0002641	1.79134	3.55842
FBgn0002643	94.7157	19.29
FBgn0002645	43.3721	99.9279
FBgn0002652	6.27839	10.9058
FBgn0002673	1.56205	2.0262
FBgn0002707	4.48684	2.69256
FBgn0002709	4.59657	2.93461
FBgn0002715	9.50815	6.03398
FBgn0002716	1.21951	6.24859
FBgn0002719	34.0408	98.6605
FBgn0002723	3.88911	4.0963
FBgn0002732	43.9135	14.0798
FBgn0002733	17.4832	153.839
FBgn0002734	7.65452	7.15183
FBgn0002735	15.852	5.66783
FBgn0002736	35.152	22.6939
FBgn0002772	11.3728	1.11027
FBgn0002773	15.6726	2.38284
FBgn0002774	28.4093	11.7681
FBgn0002775	6.20872	10.7016
FBgn0002778	26.5819	65.2318
FBgn0002780	136.018	146.796
FBgn0002781	286.096	142.792
FBgn0002783	93.1369	26.2028
FBgn0002787	148.573	54.3868
FBgn0002789	31.9368	1.31736
FBgn0002791	10.677	9.05937
FBgn0002838	0	0
FBgn0002842	0	3.72385
FBgn0002855	0	0.0418859
FBgn0002856	0	0
FBgn0002862	0.632048	0
FBgn0002863	2.43585	12.0418
FBgn0002865	0.0556977	0
FBgn0002868	339.095	561.048
FBgn0002869	0.998702	0
FBgn0002872	8.19054	6.48415
FBgn0002873	11.3639	8.48336
FBgn0002878	4.28337	3.13604
FBgn0002887	2.23617	5.73413
FBgn0002891	1.69317	1.96916
FBgn0002899	2.75091	2.94181
FBgn0002901	1.93718	3.08499
FBgn0002905	4.67354	5.57024
FBgn0002906	3.47421	2.94182
FBgn0002909	5.86126	6.62934
FBgn0002914	76.0277	30.3408
FBgn0002917	5.53945	1.31985
FBgn0002921	255.041	492.515
FBgn0002922	0.585409	0.0908254
FBgn0002924	23.0636	8.21605
FBgn0002926	0.0124837	0.0506449
FBgn0002930	0.845589	7.25573
FBgn0002931	1.40201	8.60356
FBgn0002932	11.273	12.9443
FBgn0002933	0.0985772	0
FBgn0002936	0.21513	0.573909
FBgn0002937	0	0.520183
FBgn0002938	0.640451	0.515482
FBgn0002939	0	0.138065
FBgn0002940	0.332931	1.4595
FBgn0002941	5.91788	0.954869
FBgn0002945	12.5208	23.1628
FBgn0002948	2.58035	4.29659
FBgn0002962	0.019343	0.0538707
FBgn0002968	48.4315	163.457
FBgn0002973	22.6795	14.4146
FBgn0002985	0.923604	2.49985
FBgn0002989	3.97156	2.75444
FBgn0003002	13.8527	8.80424
FBgn0003008	20.9314	22.5499
FBgn0003009	0.0150302	0.0125281
FBgn0003011	0.0331971	0.0141591
FBgn0003015	0.0511047	0.0631629
FBgn0003016	8.0909	28.128
FBgn0003022	17.4339	10.8537
FBgn0003023	0.0681199	0
FBgn0003028	2.40433	6.32208
FBgn0003034	0	0
FBgn0003041	9.83562	19.5195
FBgn0003042	12.9186	12.7482
FBgn0003044	19.2333	132.658
FBgn0003046	80.0032	8.14974
FBgn0003048	6.43234	10.8595
FBgn0003053	1.33749	1.28244
FBgn0003057	0	0
FBgn0003060	0	0.114934
FBgn0003062	25.0599	33.7769
FBgn0003065	0.412033	0.485312
FBgn0003067	7.08902	21.9098
FBgn0003068	1.98418	0.237945
FBgn0003071	21.0421	160.532
FBgn0003074	37.1217	116.513
FBgn0003076	8.20635	27.2329
FBgn0003079	12.261	7.80068
FBgn0003082	2.02709	8.6245
FBgn0003086	2.60332	4.34413
FBgn0003087	11.082	14.2511
FBgn0003089	0.94651	6.7538
FBgn0003090	20.9711	8.44371
FBgn0003091	4.74713	3.76068
FBgn0003093	12.1219	15.3238
FBgn0003114	0	0
FBgn0003116	2.59284	2.05498
FBgn0003117	2.15005	0.99078
FBgn0003118	7.51821	32.3237
FBgn0003124	26.8712	29.6854
FBgn0003129	0.139151	1.05687
FBgn0003130	0.705964	0.352637
FBgn0003132	0.0623996	0.236232
FBgn0003134	31.1859	24.9896
FBgn0003137	7.19577	16.8117
FBgn0003138	60.4017	33.4111
FBgn0003139	32.4456	20.0745
FBgn0003140	0	0.0597613
FBgn0003141	34.1055	26.8741
FBgn0003145	0.045725	0.0139044
FBgn0003149	17.9184	0.269817
FBgn0003159	5.84396	4.67101
FBgn0003162	17.1992	4.54853
FBgn0003165	49.4793	112.327
FBgn0003169	12.8884	26.2202
FBgn0003174	2.48256	3.39582
FBgn0003175	30.0321	24.8591
FBgn0003178	85.7317	147.5
FBgn0003187	0.544494	0.836657
FBgn0003189	7.49469	5.06066
FBgn0003204	27.357	62.9575
FBgn0003205	87.8144	78.0107
FBgn0003206	32.4328	28.4469
FBgn0003209	13.0405	19.3134
FBgn0003210	10.6158	12.1956
FBgn0003218	13.1361	8.22951
FBgn0003227	11.5538	3.52743
FBgn0003231	42.499	54.0139
FBgn0003248	0	0
FBgn0003249	0.0130917	0
FBgn0003250	0.39175	0.205561
FBgn0003254	0.0534152	0.101081
FBgn0003255	5.10013	1.77929
FBgn0003256	16.655	41.7532
FBgn0003257	9.04539	12.9121
FBgn0003261	334.801	219.079
FBgn0003267	1.24569	1.15518
FBgn0003268	4.68769	5.78422
FBgn0003270	0	0.0672113
FBgn0003274	863.952	407.923
FBgn0003275	257.701	12.2655
FBgn0003277	49.1467	23.0679
FBgn0003278	4.19181	4.02233
FBgn0003279	936.241	715.294
FBgn0003285	12.7131	8.58742
FBgn0003292	1.50809	1.08477
FBgn0003295	3.41073	2.44001
FBgn0003300	17.3292	2.35363
FBgn0003301	31.0146	7.58054
FBgn0003302	6.86786	3.90152
FBgn0003308	0.58195	9.32249
FBgn0003310	25.5349	21.1477
FBgn0003312	37.679	16.0049
FBgn0003313	0	0
FBgn0003317	15.7858	17.9033
FBgn0003319	1.53089	1.73674
FBgn0003321	16.217	18.1032
FBgn0003326	10.7369	4.74845
FBgn0003328	8.07343	39.6592
FBgn0003330	9.54094	32.7838
FBgn0003334	12.9161	15.6135
FBgn0003339	4.96261	6.52268
FBgn0003345	39.9277	51.1392
FBgn0003346	63.3049	21.1546
FBgn0003353	5.80033	3.14423
FBgn0003356	0.03213	0.413028
FBgn0003357	0.261502	0.34403
FBgn0003358	0.0757768	0.155889
FBgn0003360	335.044	150.651
FBgn0003366	4.48725	8.41321
FBgn0003371	51.2067	57.8868
FBgn0003372	36.7417	1.88317
FBgn0003373	398.779	37.242
FBgn0003374	1199.17	16.5502
FBgn0003375	345.86	150.293
FBgn0003377	901.242	110.209
FBgn0003378	135.171	172.49
FBgn0003380	26.6897	7.62329
FBgn0003382	0.0281183	0.0372961
FBgn0003386	8.14959	2.40692
FBgn0003388	0.203468	5.66891
FBgn0003390	7.0727	27.4
FBgn0003391	19.1649	33.184
FBgn0003392	37.3889	49.2102
FBgn0003396	3.19193	23.5301
FBgn0003401	1.82608	2.15511
FBgn0003410	29.1772	20.2285
FBgn0003411	0.155003	0
FBgn0003415	19.5851	14.2144
FBgn0003416	2.21634	7.92576
FBgn0003423	21.4339	27.4218
FBgn0003429	1.97953	1.07708
FBgn0003430	13.8519	29.1606
FBgn0003435	59.1585	64.8868
FBgn0003444	8.32697	12.9762
FBgn0003447	74.6971	53.3102
FBgn0003448	16.9061	3.9411
FBgn0003449	285.485	36.7374
FBgn0003450	0	0
FBgn0003459	4.82579	8.18278
FBgn0003460	5.85144	2.70431
FBgn0003462	109.58	268.548
FBgn0003463	2.05565	10.9097
FBgn0003464	16.0725	6.12105
FBgn0003475	11.9727	34.0174
FBgn0003479	3.69152	7.2122
FBgn0003480	0.913524	2.94786
FBgn0003482	0.625564	0.730002
FBgn0003483	1.18324	0.80185
FBgn0003486	0.0300189	0.59783
FBgn0003495	7.30831	98.7628
FBgn0003499	0.899124	2.40051
FBgn0003502	43.2903	47.2088
FBgn0003507	5.07076	1.30536
FBgn0003510	2.23457	1.69507
FBgn0003511	14.5031	5.67663
FBgn0003512	19.0414	6.76168
FBgn0003513	0.575531	0.629785
FBgn0003514	380.43	132.196
FBgn0003515	0.10067	0.0451518
FBgn0003517	1621.66	209.84
FBgn0003520	50.4407	25.1647
FBgn0003525	57.0184	24.5619
FBgn0003527	0.0580972	0.0659425
FBgn0003545	7.82203	4.46122
FBgn0003557	15.7278	10.3643
FBgn0003559	20.4347	20.3648
FBgn0003567	16.0943	10.6739
FBgn0003575	15.456	6.25061
FBgn0003598	22.3022	11.094
FBgn0003607	311.801	130.04
FBgn0003612	50.8036	38.269
FBgn0003638	87.3428	52.0755
FBgn0003651	7.71391	24.5225
FBgn0003654	39.5614	4.01731
FBgn0003655	0.0254658	0
FBgn0003656	22.8719	20.9002
FBgn0003660	50.5371	63.4999
FBgn0003676	75.0963	94.2787
FBgn0003683	0	0
FBgn0003687	10.7338	9.27901
FBgn0003701	5.01034	3.83598
FBgn0003710	13.3236	2.2106
FBgn0003714	34.2345	16.5109
FBgn0003715	14.8571	2.65389
FBgn0003716	15.3316	30.4949
FBgn0003719	2.03012	1.74258
FBgn0003720	18.9159	6.64679
FBgn0003721	254.54	236.991
FBgn0003731	7.64386	20.4575
FBgn0003732	55.8326	42.5739
FBgn0003733	0.906395	0.261076
FBgn0003741	16.3478	15.0584
FBgn0003742	26.671	13.7008
FBgn0003744	33.8988	25.4497
FBgn0003747	0.159637	0.237705
FBgn0003748	35.0082	98.9162
FBgn0003751	0.853652	1.53944
FBgn0003861	0.0216642	0.0703285
FBgn0003862	12.323	28.7222
FBgn0003863	2.17044	1.52341
FBgn0003865	0	0
FBgn0003866	12.3422	13.8719
FBgn0003867	3.91233	18.4114
FBgn0003870	12.7994	30.4896
FBgn0003882	17.4057	20.8855
FBgn0003884	2237.98	1068.69
FBgn0003885	85.7647	70.7729
FBgn0003886	1.29519	4.51556
FBgn0003887	3526.78	1019.35
FBgn0003888	113.27	55.4333
FBgn0003889	1.30839	0.827978
FBgn0003890	3.49114	14.33
FBgn0003891	34.581	55.5804
FBgn0003892	9.12367	7.34592
FBgn0003896	14.0493	3.5805
FBgn0003900	0.79163	0.942732
FBgn0003916	0	0
FBgn0003920	1.82811	2.65558
FBgn0003922	0.843089	0
FBgn0003923	0	0
FBgn0003926	0	0
FBgn0003930	0	11.2053
FBgn0003931	0	9.83429
FBgn0003933	0	0
FBgn0003934	0	0
FBgn0003935	0	0
FBgn0003936	0	0
FBgn0003938	0	0
FBgn0003941	1867.1	621.446
FBgn0003942	1248.34	1419.08
FBgn0003943	128.198	28.3967
FBgn0003944	3.90052	4.21915
FBgn0003950	0.195214	0.0490069
FBgn0003961	0.0265782	0.0316952
FBgn0003963	8.69458	4.9522
FBgn0003964	29.7398	17.3328
FBgn0003965	0.0281284	0.0289749
FBgn0003969	26.9315	40.2682
FBgn0003975	1.50704	1.16207
FBgn0003977	11.4767	4.84149
FBgn0003978	17.103	9.88922
FBgn0003979	0.319388	1.28779
FBgn0003980	0.125921	0.0884802
FBgn0003983	0.381959	0.111198
FBgn0003984	1.31966	3.75775
FBgn0003996	1.68321	462.985
FBgn0003997	6.80863	6.46052
FBgn0004003	12.3902	9.03011
FBgn0004009	2.71891	2.13983
FBgn0004028	12.1221	1.4172
FBgn0004034	0.106105	1.21748
FBgn0004045	0.394751	0.196305
FBgn0004047	0.272298	0.370757
FBgn0004049	14.523	8.45309
FBgn0004050	23.2539	9.41674
FBgn0004052	0.0373049	0
FBgn0004053	0.0375664	0.0648002
FBgn0004054	0	0
FBgn0004055	25.9	69.0424
FBgn0004057	1.60459	1.29851
FBgn0004066	77.9287	54.32
FBgn0004087	8.48897	11.8775
FBgn0004101	5.32494	6.93112
FBgn0004102	4.11668	3.7425
FBgn0004103	282.716	130.472
FBgn0004106	34.374	37.4623
FBgn0004107	48.7301	25.1581
FBgn0004108	195.556	142.076
FBgn0004110	0.289271	0.0235399
FBgn0004117	18.524	1.23579
FBgn0004118	16.6953	4.58562
FBgn0004132	33.402	49.145
FBgn0004133	11.0423	48.9409
FBgn0004143	0	0.051079
FBgn0004167	6.20555	26.0407
FBgn0004168	4.51379	1.28667
FBgn0004169	33.4794	0.674432
FBgn0004170	3.1363	4.33973
FBgn0004171	0	0
FBgn0004172	0	0
FBgn0004173	0.348919	0
FBgn0004174	0	0
FBgn0004175	0	0
FBgn0004177	175.324	126.535
FBgn0004179	67.3474	80.0144
FBgn0004181	0	0
FBgn0004183	0	0
FBgn0004185	0	0
FBgn0004186	0	0
FBgn0004187	2.3193	9.86687
FBgn0004188	0	0
FBgn0004189	0	0
FBgn0004190	0	0
FBgn0004191	17.7018	0
FBgn0004192	0	0
FBgn0004197	2.67596	6.7745
FBgn0004198	27.2232	27.8828
FBgn0004227	65.1502	35.9053
FBgn0004228	0.10733	0.184549
FBgn0004237	164.329	78.5343
FBgn0004240	4.02563	0
FBgn0004242	70.0381	11.0123
FBgn0004244	11.051	3.95232
FBgn0004359	1.44336	16.0992
FBgn0004360	2.63614	3.77143
FBgn0004362	2079.57	372.442
FBgn0004363	280.462	216.839
FBgn0004364	11.3072	16.2755
FBgn0004366	1.8852	1.62124
FBgn0004367	1.81492	3.28457
FBgn0004368	5.07605	8.25369
FBgn0004369	72.0734	43.178
FBgn0004370	14.8327	17.701
FBgn0004372	0	0.0179635
FBgn0004373	28.873	52.468
FBgn0004374	3.84753	1.92332
FBgn0004378	15.9552	7.93287
FBgn0004379	11.0057	9.32082
FBgn0004380	16.1186	7.16859
FBgn0004381	12.3404	9.15478
FBgn0004387	6.27136	11.9275
FBgn0004389	0	0.083851
FBgn0004390	11.0802	13.418
FBgn0004391	8.27902	10.8863
FBgn0004394	1.50694	0.884828
FBgn0004395	27.1056	24.7131
FBgn0004396	9.01275	25.6646
FBgn0004397	11.8447	15.929
FBgn0004400	0	0.147786
FBgn0004401	462.039	116.697
FBgn0004403	1085.53	340.605
FBgn0004404	330.751	305.258
FBgn0004406	1.8917	2.28918
FBgn0004407	18.0522	16.1021
FBgn0004414	0	0
FBgn0004419	126.812	118.373
FBgn0004425	2.01215	1.11283
FBgn0004426	0.512627	0
FBgn0004427	9.82005	1.89633
FBgn0004428	0.591325	0.388435
FBgn0004429	2.12422	0
FBgn0004430	0	0.217122
FBgn0004431	0	0
FBgn0004432	414.055	524.347
FBgn0004435	74.54	50.4437
FBgn0004436	30.439	107.36
FBgn0004449	45.6436	43.7585
FBgn0004456	4.66309	6.35275
FBgn0004462	8.62332	13.3777
FBgn0004463	5.40134	6.44293
FBgn0004465	9.77947	10.1734
FBgn0004507	42.7958	111.812
FBgn0004509	10.0174	17.2624
FBgn0004510	7.93161	8.4466
FBgn0004511	0.226809	0.138829
FBgn0004512	2.78146	7.97731
FBgn0004513	10.7436	731.715
FBgn0004514	1.21126	0.690851
FBgn0004516	16.1117	4.27419
FBgn0004552	210.211	6.39823
FBgn0004554	2.57623	0
FBgn0004556	4.72791	4.13041
FBgn0004567	27.4529	37.5888
FBgn0004569	6.90146	19.2446
FBgn0004573	2.20847	1.51093
FBgn0004574	29.8504	24.6072
FBgn0004575	26.8924	4.81273
FBgn0004577	0.679936	0.0443869
FBgn0004580	12.7042	7.06545
FBgn0004581	0.119284	0.280098
FBgn0004583	9.50787	15.1169
FBgn0004584	92.4668	30.6882
FBgn0004587	684.397	218.106
FBgn0004588	3.17346	0.489488
FBgn0004589	0.478377	0.174731
FBgn0004590	0.987722	0
FBgn0004591	0.342692	0
FBgn0004592	213.748	25.779
FBgn0004593	0	0
FBgn0004594	0	0.465429
FBgn0004595	127.569	71.4396
FBgn0004597	9.86128	22.5833
FBgn0004598	12.5464	15.2763
FBgn0004603	57.7525	65.1772
FBgn0004606	18.8285	33.6112
FBgn0004607	13.0719	129.644
FBgn0004611	12.7164	11.6934
FBgn0004618	5.20149	2.96673
FBgn0004619	2.69093	1.03254
FBgn0004620	0.393688	0.439174
FBgn0004622	2.56022	10.632
FBgn0004623	0	0.042388
FBgn0004629	67.0015	232.254
FBgn0004635	5.54103	25.5175
FBgn0004636	138.288	46.1109
FBgn0004638	35.7242	52.5149
FBgn0004643	12.8583	15.7691
FBgn0004644	1.49215	4.39171
FBgn0004646	253.721	558.228
FBgn0004647	13.8485	35.6968
FBgn0004648	36.1399	74.2898
FBgn0004649	0	0.00997677
FBgn0004650	0.0118115	0.073004
FBgn0004652	6.56088	23.9752
FBgn0004654	5.02977	16.5463
FBgn0004655	16.1148	7.59895
FBgn0004656	49.5263	27.1138
FBgn0004657	39.7229	79.6939
FBgn0004666	8.17083	2.35978
FBgn0004687	62.4195	69.0666
FBgn0004698	18.3853	19.6909
FBgn0004777	0.0384914	0
FBgn0004778	0	0
FBgn0004779	0	0
FBgn0004780	0.536697	0.0651231
FBgn0004781	0	0
FBgn0004782	0.969546	0.0820169
FBgn0004783	1.11616	0.0615927
FBgn0004784	0.248472	0.44224
FBgn0004795	2.46449	1.19905
FBgn0004797	3.03506	24.5402
FBgn0004811	27.1138	27.0468
FBgn0004828	727.685	601.069
FBgn0004832	10.3844	4.48498
FBgn0004837	6.76942	5.29305
FBgn0004838	442.165	290.501
FBgn0004839	41.0209	15.8631
FBgn0004841	1.39199	0.794224
FBgn0004842	0.628875	0.874681
FBgn0004852	1.46954	4.89056
FBgn0004854	2.36422	1.4522
FBgn0004855	60.4462	17.53
FBgn0004856	39.0826	22.9679
FBgn0004858	6.21496	11.4726
FBgn0004859	20.7705	59.8053
FBgn0004860	9.24974	232.782
FBgn0004861	34.0963	243.49
FBgn0004862	0.627165	0.0730894
FBgn0004863	1.27092	0.386037
FBgn0004864	7.05351	7.60023
FBgn0004865	16.7664	10.6881
FBgn0004867	820.268	1504.38
FBgn0004868	243.573	314.85
FBgn0004870	5.97984	1.76363
FBgn0004872	0.197403	0.38391
FBgn0004875	33.4033	13.2687
FBgn0004876	16.7513	9.52154
FBgn0004878	47.5404	6.29284
FBgn0004880	30.0653	8.4412
FBgn0004882	2.21732	2.06738
FBgn0004885	31.6101	7.1759
FBgn0004888	42.6036	104.109
FBgn0004889	57.5133	57.3747
FBgn0004892	2.1166	3.13174
FBgn0004893	13.2118	15.1612
FBgn0004895	0.0115909	0.0279316
FBgn0004896	9.54271	1.52665
FBgn0004897	0.697921	1.29871
FBgn0004898	2.55903	10.9761
FBgn0004901	3.1658	11.4894
FBgn0004903	24.7083	19.6061
FBgn0004907	319.718	662.413
FBgn0004908	9.7859	23.7734
FBgn0004910	7.7903	1.4954
FBgn0004911	0.0419729	0.031914
FBgn0004913	16.1595	7.47731
FBgn0004914	4.46988	12.3396
FBgn0004915	35.6986	31.1601
FBgn0004919	7.96857	5.35547
FBgn0004921	1362.68	155.383
FBgn0004924	90.7414	81.0594
FBgn0004926	98.7	70.1836
FBgn0004956	1.68576	0.654017
FBgn0004957	10.5568	5.54101
FBgn0004959	52.0127	4.8721
FBgn0005198	6.16899	4.67521
FBgn0005278	86.921	70.8194
FBgn0005322	12.8272	28.6315
FBgn0005355	11.0966	17.4475
FBgn0005386	7.40716	11.2994
FBgn0005390	0.129589	0.0414344
FBgn0005391	0.434301	0.671673
FBgn0005410	13.6456	11.4167
FBgn0005411	42.2453	33.6401
FBgn0005427	30.4536	25.1449
FBgn0005533	889.016	342.207
FBgn0005536	34.3585	36.7718
FBgn0005558	8.18685	5.00027
FBgn0005561	1.43729	1.11637
FBgn0005564	15.872	2.63127
FBgn0005585	1094.66	368.477
FBgn0005586	48.2648	15.8993
FBgn0005590	0	0.686319
FBgn0005592	0.742376	0.309917
FBgn0005593	359.083	842.261
FBgn0005596	9.0894	4.79874
FBgn0005612	45.3795	36.3214
FBgn0005613	0.494434	0.922434
FBgn0005614	0.0394006	0.0802349
FBgn0005616	14.2875	9.55201
FBgn0005617	23.3923	12.9079
FBgn0005619	1.06856	0.488961
FBgn0005624	13.1096	1191.2
FBgn0005626	41.7505	0.628165
FBgn0005630	472.069	361.814
FBgn0005631	33.3891	23.6522
FBgn0005632	27.0548	28.9356
FBgn0005633	0.0530355	2.14063
FBgn0005634	95.0667	58.7867
FBgn0005636	7.09008	2.13644
FBgn0005638	0.300112	0.0710173
FBgn0005640	19.7934	37.1477
FBgn0005642	14.1689	7.80645
FBgn0005648	100.128	66.1696
FBgn0005649	68.0671	35.7108
FBgn0005654	5.55146	3.41527
FBgn0005655	75.2227	106.917
FBgn0005658	30.4144	5.07305
FBgn0005659	0.562336	0.774989
FBgn0005660	3.38238	14.9471
FBgn0005664	0.013887	0.732538
FBgn0005666	0.782254	0.55623
FBgn0005670	0.559111	0.080475
FBgn0005671	101.559	207.07
FBgn0005672	169.84	132.175
FBgn0005674	26.1422	21.2181
FBgn0005677	23.0223	10.1705
FBgn0005683	8.07309	2.26941
FBgn0005694	16.0275	14.3152
FBgn0005695	5.11204	7.49406
FBgn0005696	4.96052	3.33751
FBgn0005771	51.2323	36.5974
FBgn0005775	18.0565	7.60468
FBgn0005777	20.5641	29.5524
FBgn0005778	0	0
FBgn0005779	0	0.389271
FBgn0008635	28.9175	37.274
FBgn0008636	9.44207	3.03796
FBgn0008646	4.12902	0.836477
FBgn0008651	1.56709	4.79769
FBgn0008654	9.29017	607.298
FBgn0010014	164.026	40.4114
FBgn0010015	0.820666	3.05968
FBgn0010019	3.9372	0.654644
FBgn0010038	0.389558	0.422476
FBgn0010039	9.43341	51.0021
FBgn0010040	0.154882	0.819425
FBgn0010041	0	0.476771
FBgn0010042	0	0.284911
FBgn0010043	0	0.210695
FBgn0010044	0.185506	0
FBgn0010051	3.30789	6.29786
FBgn0010052	0	0.0370983
FBgn0010053	1.05359	3.13043
FBgn0010078	929.78	868.986
FBgn0010097	0.666661	0.491823
FBgn0010100	80.5102	58.797
FBgn0010105	8.80632	6.8604
FBgn0010109	12.9405	9.20616
FBgn0010113	55.5836	77.9948
FBgn0010114	30.2639	3.69451
FBgn0010173	20.2734	28.9276
FBgn0010194	17.5078	10.4209
FBgn0010197	0.487449	0.458145
FBgn0010198	664.915	694.783
FBgn0010213	49.3782	21.2999
FBgn0010215	40.347	48.2491
FBgn0010217	196.953	609.577
FBgn0010220	10.0751	8.11751
FBgn0010222	5.80879	41.6194
FBgn0010223	0.503813	5.56236
FBgn0010225	27.1878	22.4373
FBgn0010226	74.0422	1470.68
FBgn0010228	257.465	111.303
FBgn0010235	59.0335	49.7616
FBgn0010238	91.5925	158.092
FBgn0010240	24.9321	3.26732
FBgn0010241	0.0238942	0.084207
FBgn0010246	4.11869	1.64906
FBgn0010247	15.4734	47.9637
FBgn0010258	0.133911	0.443523
FBgn0010263	5.41052	1.25605
FBgn0010265	745.057	451.424
FBgn0010269	21.8156	15.7905
FBgn0010278	86.9705	17.1964
FBgn0010280	41.8871	167.403
FBgn0010282	41.7224	16.2608
FBgn0010287	6.712	6.10613
FBgn0010288	209.667	125.012
FBgn0010292	7.35168	8.77316
FBgn0010294	3.20732	0
FBgn0010295	9.70663	9.18203
FBgn0010296	0	0.818426
FBgn0010300	133.328	62.7301
FBgn0010303	21.0485	19.9555
FBgn0010309	5.71417	5.4894
FBgn0010313	49.0053	34.636
FBgn0010314	16.3431	12.284
FBgn0010315	7.43383	26.0598
FBgn0010316	23.1864	20.3716
FBgn0010317	0.859004	0.347134
FBgn0010323	1.2971	0.132956
FBgn0010328	41.6407	21.3871
FBgn0010329	2.42663	1.10467
FBgn0010333	183.38	44.5097
FBgn0010339	34.5121	21.7779
FBgn0010340	11.6464	19.5575
FBgn0010341	240.61	120.324
FBgn0010342	100.813	24.8855
FBgn0010348	434.9	399.153
FBgn0010350	20.5791	37.3697
FBgn0010352	42.991	50.3573
FBgn0010355	16.8814	12.1439
FBgn0010356	10.3611	6.23705
FBgn0010357	2.74303	1.84844
FBgn0010358	0.261884	0
FBgn0010359	0	0
FBgn0010379	25.9027	37.6896
FBgn0010380	36.9695	27.2602
FBgn0010381	1.44077	2.36113
FBgn0010382	18.5506	11.0997
FBgn0010383	0.105502	0.146412
FBgn0010385	0	4.64223
FBgn0010387	8.297	39.9741
FBgn0010388	2.37061	0.529491
FBgn0010389	3.74346	14.0647
FBgn0010391	20.2587	30.1281
FBgn0010395	0.0739742	0.0754147
FBgn0010397	4.74494	19.7522
FBgn0010398	2.89161	3.37396
FBgn0010399	5.29584	0.805267
FBgn0010401	0.253091	0.494244
FBgn0010403	0	0
FBgn0010406	8.1074	38.4249
FBgn0010407	41.6054	7.79892
FBgn0010408	882.089	599.256
FBgn0010409	796.952	532.21
FBgn0010411	365.67	859.239
FBgn0010412	885.812	635.796
FBgn0010414	2.01194	0.692757
FBgn0010415	160.61	87.7622
FBgn0010416	11.1451	18.9326
FBgn0010417	27.0993	12.1696
FBgn0010421	12.8811	12.7772
FBgn0010422	49.2093	30.6372
FBgn0010423	4.12459	0.323999
FBgn0010424	47.496	2.95147
FBgn0010425	4.19208	0.48439
FBgn0010431	0.218237	1.4262
FBgn0010433	6.77901	3.00097
FBgn0010434	66.2066	105.102
FBgn0010435	8.17193	7.67035
FBgn0010438	10.4708	20.0022
FBgn0010441	4.87466	8.9603
FBgn0010452	48.7983	16.3634
FBgn0010453	31.8419	57.801
FBgn0010470	43.761	146.823
FBgn0010473	56.77	8.40553
FBgn0010482	1.7225	1.28909
FBgn0010488	177.213	161.315
FBgn0010497	3.40358	23.8395
FBgn0010501	30.587	13.6717
FBgn0010504	5.02642	6.84605
FBgn0010516	38.7121	98.5976
FBgn0010520	19.3692	9.47863
FBgn0010531	10.0897	12.2159
FBgn0010548	44.8323	87.6642
FBgn0010549	0.0420091	0.10339
FBgn0010551	47.096	78.43
FBgn0010575	52.0649	66.8861
FBgn0010583	52.5375	26.3437
FBgn0010590	88.2526	109.293
FBgn0010591	12.1716	10.1678
FBgn0010602	299.193	62.2922
FBgn0010607	12.5261	10.6187
FBgn0010611	15.1788	22.3423
FBgn0010612	128.475	62.3268
FBgn0010620	7.66201	20.893
FBgn0010621	154.318	132.204
FBgn0010622	38.6563	12.9074
FBgn0010638	149.084	124.095
FBgn0010651	1.81034	40.909
FBgn0010660	16.2619	16.3282
FBgn0010704	32.4531	34.9063
FBgn0010741	75.1459	78.3513
FBgn0010747	28.1609	20.7488
FBgn0010750	36.5055	10.4088
FBgn0010762	30.0858	33.1358
FBgn0010768	9.99209	4.04533
FBgn0010770	16.9313	6.57422
FBgn0010772	27.668	25.0861
FBgn0010774	123.041	57.0511
FBgn0010786	4.24929	4.71106
FBgn0010803	14.2442	9.85992
FBgn0010808	12.3497	27.9184
FBgn0010812	8.52668	5.78668
FBgn0010825	47.9735	25.6726
FBgn0010830	8.91635	5.85474
FBgn0010877	13.0472	36.8176
FBgn0010894	18.3112	67.5117
FBgn0010905	40.2239	33.6177
FBgn0010909	78.507	55.4959
FBgn0010926	6.88989	5.70262
FBgn0011016	77.6849	302.545
FBgn0011020	5.82066	3.16559
FBgn0011202	6.43658	9.21191
FBgn0011204	10.7085	24.9097
FBgn0011205	5.89479	4.29249
FBgn0011206	3.46434	2.32666
FBgn0011207	14.4433	21.4035
FBgn0011211	121.669	273.163
FBgn0011217	366.547	104.764
FBgn0011224	54.9661	135.727
FBgn0011225	16.8555	15.6875
FBgn0011227	51.0273	11.1772
FBgn0011230	20.2244	47.4254
FBgn0011232	7.89194	4.22806
FBgn0011236	6.2241	9.25215
FBgn0011239	0	0
FBgn0011241	4.28319	8.7959
FBgn0011244	0	0
FBgn0011259	46.7673	60.0503
FBgn0011260	60.1768	34.206
FBgn0011270	0	0.249429
FBgn0011272	381.215	925.556
FBgn0011273	0.0906363	0.0806056
FBgn0011274	3.28267	15.3352
FBgn0011276	3.53608	0.638809
FBgn0011277	1.72422	0.400651
FBgn0011278	0.0305021	0.832387
FBgn0011279	0.499638	0.250057
FBgn0011280	0.0705344	0.588638
FBgn0011281	0.231212	0
FBgn0011282	0.564589	0.839337
FBgn0011283	4.17104	0.285443
FBgn0011284	373.671	745.944
FBgn0011286	0.845515	0.238792
FBgn0011288	22.9246	7.03201
FBgn0011289	45.8805	27.9247
FBgn0011290	70.5933	28.8333
FBgn0011291	26.9338	9.88371
FBgn0011293	0.783973	0.8982
FBgn0011294	0	0
FBgn0011296	34.0317	0.581696
FBgn0011297	10.956	14.3659
FBgn0011300	39.0573	43.206
FBgn0011305	104.135	74.4203
FBgn0011327	37.0661	38.7312
FBgn0011335	12.1992	6.31809
FBgn0011336	40.5917	89.5971
FBgn0011361	51.3882	64.9495
FBgn0011455	73.2099	71.2079
FBgn0011474	28.5676	15.3136
FBgn0011476	14.5441	7.96987
FBgn0011481	49.4295	17.752
FBgn0011509	13.214	40.161
FBgn0011554	0	0
FBgn0011555	0.168646	0
FBgn0011556	0	0
FBgn0011559	0	4.28998
FBgn0011566	4.95246	4.73236
FBgn0011569	0.854502	0.219057
FBgn0011570	50.3085	45.7004
FBgn0011571	170.365	18.1328
FBgn0011573	86.2271	35.7025
FBgn0011576	2.25861	2.55636
FBgn0011581	39.4588	65.0018
FBgn0011582	1.76439	2.0167
FBgn0011584	70.1511	84.3467
FBgn0011586	139.468	40.8911
FBgn0011589	2.63358	0.769587
FBgn0011591	12.5424	52.0712
FBgn0011592	36.3007	57.9796
FBgn0011596	0.0679939	12.4324
FBgn0011603	1.34331	10.922
FBgn0011604	70.8403	24.5936
FBgn0011606	8.38275	5.52288
FBgn0011638	41.1527	32.8246
FBgn0011640	87.8786	46.6912
FBgn0011642	27.9965	43.8587
FBgn0011648	11.4889	12.3579
FBgn0011653	9.44532	2.46475
FBgn0011655	18.6342	12.386
FBgn0011656	5.39007	11.5518
FBgn0011659	2.27669	1.63378
FBgn0011660	4.8349	6.63298
FBgn0011661	157.769	135.611
FBgn0011666	30.4858	21.256
FBgn0011668	0	0
FBgn0011669	0.469099	0
FBgn0011670	0	0
FBgn0011672	8.4952	35.703
FBgn0011674	9.2455	3.47274
FBgn0011676	1.35898	0.870979
FBgn0011692	19.751	10.4346
FBgn0011693	0.275732	0.763521
FBgn0011694	0	0
FBgn0011695	3.08305	2.94697
FBgn0011701	17.363	67.1276
FBgn0011703	21.4952	20.8535
FBgn0011704	27.9613	29.507
FBgn0011705	24.4778	1545.08
FBgn0011706	20.8621	9.53379
FBgn0011708	9.87693	15.3259
FBgn0011710	49.925	64.9154
FBgn0011715	39.3618	19.5959
FBgn0011722	2.93055	16.5751
FBgn0011723	0.0200878	0.0231827
FBgn0011725	44.3623	13.0342
FBgn0011726	976.428	989.177
FBgn0011737	8.99062	8.11102
FBgn0011739	10.1687	12.1942
FBgn0011740	12.8548	12.2285
FBgn0011741	10.6649	23.7424
FBgn0011742	29.9969	61.1712
FBgn0011743	0	0.0224095
FBgn0011745	52.6988	40.6954
FBgn0011746	4.53347	7.17388
FBgn0011747	29.2424	133.689
FBgn0011754	32.3875	48.5278
FBgn0011758	2.78952	1.25412
FBgn0011760	695.801	131.667
FBgn0011761	0.0344189	0.245847
FBgn0011762	3.76386	4.25577
FBgn0011763	42.0263	44.9134
FBgn0011764	45.2957	63.4897
FBgn0011766	73.7643	33.0315
FBgn0011768	25.1909	79.7895
FBgn0011769	2.83931	6.27487
FBgn0011770	7.85538	19.2497
FBgn0011771	15.4398	22.728
FBgn0011774	3.08372	4.53059
FBgn0011785	18.9536	12.9949
FBgn0011787	59.0287	19.5564
FBgn0011802	3.74979	7.55026
FBgn0011812	0	0.966219
FBgn0011817	80.3689	82.951
FBgn0011818	15.9489	6.28279
FBgn0011822	0	0
FBgn0011823	80.38	68.7622
FBgn0011824	62.6626	4.66592
FBgn0011826	13.3492	10.2862
FBgn0011828	8.84769	2.08135
FBgn0011829	0.54226	5.49238
FBgn0011832	0	0
FBgn0011834	0.0823918	0
FBgn0011836	23.2558	8.63004
FBgn0011837	11.0724	26.349
FBgn0011840	0	0
FBgn0011844	0	0
FBgn0011845	0	0
FBgn0011848	0	0
FBgn0011849	0	0
FBgn0011850	0	0
FBgn0011851	0	0
FBgn0011852	0	0
FBgn0011853	0	0
FBgn0011854	0	0
FBgn0011855	0	0
FBgn0011858	0	0
FBgn0011859	0	0
FBgn0011860	0	0
FBgn0011861	0	0
FBgn0011862	0	0
FBgn0011863	0	0
FBgn0011864	0	0
FBgn0011865	0	0
FBgn0011866	0	0
FBgn0011867	0	0
FBgn0011868	0	0
FBgn0011869	0	0
FBgn0011870	0	0
FBgn0011871	0	0
FBgn0011872	0	0
FBgn0011877	0	0
FBgn0011878	0	0
FBgn0011879	0	0
FBgn0011880	0	0
FBgn0011881	0	0
FBgn0011882	0	0
FBgn0011883	0	0
FBgn0011884	0	0
FBgn0011885	0	0
FBgn0011887	0	0
FBgn0011888	0	0
FBgn0011889	0	0
FBgn0011890	0	0
FBgn0011891	0	0
FBgn0011892	0	0
FBgn0011893	0	0
FBgn0011894	0	0
FBgn0011895	0	0
FBgn0011896	0	0
FBgn0011897	0	0
FBgn0011902	0	0
FBgn0011904	0	0
FBgn0011905	0	0
FBgn0011906	0	0
FBgn0011909	0	0
FBgn0011910	0	0
FBgn0011915	0	0
FBgn0011916	0	0
FBgn0011919	0	0
FBgn0011921	0	0
FBgn0011927	0	0
FBgn0011928	0	0
FBgn0011931	0	0
FBgn0011932	0	0
FBgn0011933	0	0
FBgn0011934	0	0
FBgn0011935	0	0
FBgn0011936	0	0
FBgn0011937	0	0
FBgn0011938	0	0
FBgn0011944	0	0
FBgn0011945	0	0
FBgn0011948	0	0
FBgn0011949	0	0
FBgn0011950	0	0
FBgn0011951	0	0
FBgn0011952	0	0
FBgn0011953	0	0
FBgn0011954	0	0
FBgn0011955	0	0
FBgn0011956	0	0
FBgn0011957	0	0
FBgn0011958	0	0
FBgn0011959	0	0
FBgn0011960	0	0
FBgn0011961	0	0
FBgn0011962	0	0
FBgn0011963	0	0
FBgn0011965	0	0
FBgn0011966	0	0
FBgn0011970	0	0
FBgn0011971	0	0
FBgn0011974	0	0
FBgn0011975	0	0
FBgn0011976	0	0
FBgn0011977	0	0
FBgn0011980	0	0
FBgn0011981	0	0
FBgn0011982	0	0
FBgn0011983	0	0
FBgn0011984	0	0
FBgn0011985	0	0
FBgn0011986	0	0
FBgn0011987	0	0
FBgn0011993	0	0
FBgn0011994	0	0
FBgn0011998	0	0
FBgn0011999	0	0
FBgn0012000	0	0
FBgn0012001	0	0
FBgn0012002	0	0
FBgn0012003	0	0
FBgn0012004	0	0
FBgn0012009	0	0
FBgn0012010	0	0
FBgn0012011	0	0
FBgn0012016	0	0
FBgn0012017	0	0
FBgn0012018	0	0
FBgn0012024	0	0
FBgn0012025	0	0
FBgn0012026	0	0
FBgn0012027	0	0
FBgn0012028	0	0
FBgn0012034	6.9938	3.90181
FBgn0012036	13.91	33.199
FBgn0012037	124.017	157.077
FBgn0012042	1.77162	0
FBgn0012051	7.34781	15.612
FBgn0012058	17.8372	15.8909
FBgn0012344	19.9439	3.98208
FBgn0013263	125.454	28.5148
FBgn0013269	248.36	60.1033
FBgn0013272	69.2172	68.9723
FBgn0013275	0	0.311086
FBgn0013276	0	0.0801612
FBgn0013277	0	0.323717
FBgn0013278	1.01061	52.3596
FBgn0013279	0.165983	6.87152
FBgn0013300	0	0
FBgn0013301	0	0
FBgn0013303	21.3924	49.0606
FBgn0013305	28.1083	153.481
FBgn0013307	0.300391	0
FBgn0013308	0	0.0841811
FBgn0013323	2.34946	1.99459
FBgn0013325	723.898	670.149
FBgn0013334	70.1753	17.0535
FBgn0013342	134.405	25.2948
FBgn0013343	23.399	83.1103
FBgn0013347	239.823	67.2731
FBgn0013348	0.273544	0.6256
FBgn0013432	28.5356	10.1895
FBgn0013433	9.69293	3.55331
FBgn0013435	7.14201	7.95412
FBgn0013442	0.0955891	2.23529
FBgn0013467	17.188	5.9782
FBgn0013469	9.10061	13.7502
FBgn0013531	15.4174	7.04813
FBgn0013548	5.46613	2.1611
FBgn0013563	1.69923	3.28803
FBgn0013576	35.4357	54.5221
FBgn0013672	256.226	2533.65
FBgn0013673	143.577	382.984
FBgn0013674	3388.13	7918.81
FBgn0013675	355.177	2627.64
FBgn0013676	1101.8	6756.5
FBgn0013678	272.036	1818.39
FBgn0013679	300.851	3363.85
FBgn0013680	35.2975	1646.25
FBgn0013681	6.36121	1025.7
FBgn0013683	122.939	47.5819
FBgn0013684	119.583	2229.19
FBgn0013685	4.69912	1070.34
FBgn0013686	3358.62	0
FBgn0013688	3.91132	5091.2
FBgn0013689	0	0
FBgn0013690	0	0
FBgn0013691	0	0
FBgn0013692	0	0
FBgn0013693	0	0
FBgn0013694	0	0
FBgn0013695	0	0
FBgn0013696	0	0
FBgn0013697	0	0
FBgn0013698	0	0
FBgn0013699	0	0
FBgn0013700	0	0
FBgn0013701	0	0
FBgn0013702	0	0
FBgn0013703	0	0
FBgn0013704	0	0
FBgn0013705	0	0
FBgn0013706	0	0
FBgn0013707	0	0
FBgn0013708	0	0
FBgn0013709	0	0
FBgn0013710	0	0
FBgn0013717	16.4206	12.7499
FBgn0013718	16.4362	29.6293
FBgn0013720	10.0483	68.0254
FBgn0013725	18.5852	7.69513
FBgn0013726	119.01	70.8268
FBgn0013732	10.1752	7.27605
FBgn0013733	18.7865	65.6262
FBgn0013746	32.2555	44.9636
FBgn0013749	89.811	149.713
FBgn0013750	27.6965	118.035
FBgn0013751	3.38727	1.12411
FBgn0013753	79.073	14.5682
FBgn0013755	0.743101	0.301593
FBgn0013756	42.8947	27.7739
FBgn0013759	58.7746	28.4627
FBgn0013762	14.8305	9.33131
FBgn0013763	39.1762	106.367
FBgn0013764	41.2091	15.6918
FBgn0013765	33.6566	26.7595
FBgn0013767	30.6878	7.94818
FBgn0013770	77.0421	213.66
FBgn0013771	0.212306	0.0746697
FBgn0013772	0.0484805	0
FBgn0013773	0.0397256	0
FBgn0013799	66.6701	21.4525
FBgn0013809	0.00531471	0.0725945
FBgn0013810	0.0771865	0.027122
FBgn0013811	0.120265	0.128704
FBgn0013812	0.0622949	0.0699521
FBgn0013813	0.0452265	0.0178947
FBgn0013949	2.05922	5.76105
FBgn0013953	0.34923	3.3653
FBgn0013954	1245.63	216.355
FBgn0013972	13.7496	1.90536
FBgn0013973	3.26897	0.541983
FBgn0013981	535.849	611.924
FBgn0013983	7.49988	8.68681
FBgn0013984	10.9383	18.6903
FBgn0013987	50.3862	39.4858
FBgn0013988	4.9298	9.88982
FBgn0013995	1.73074	1.21873
FBgn0013997	36.1007	70.0027
FBgn0013998	15.1223	9.18995
FBgn0014000	0.67361	0.323729
FBgn0014001	40.394	18.8705
FBgn0014002	369.963	664.99
FBgn0014006	5.52943	7.89184
FBgn0014007	32.9318	42.5112
FBgn0014009	36.0158	63.0583
FBgn0014010	138.691	150.911
FBgn0014011	43.5846	55.497
FBgn0014018	8.14895	20.5515
FBgn0014019	0.288896	1.62891
FBgn0014020	623.717	354.447
FBgn0014022	15.4046	3.82367
FBgn0014023	11.5204	10.8436
FBgn0014024	23.5008	6.28759
FBgn0014026	1159.96	648.919
FBgn0014028	55.305	14.5568
FBgn0014029	54.6551	56.9519
FBgn0014031	0.197467	0.414672
FBgn0014032	2.52549	4.19904
FBgn0014033	1.33062	1.03871
FBgn0014037	18.6356	34.1408
FBgn0014073	1.16921	0.601717
FBgn0014075	17.1783	59.1066
FBgn0014076	0.0634899	0
FBgn0014092	11.5597	13.4698
FBgn0014127	15.5802	15.3438
FBgn0014133	45.2596	20.3487
FBgn0014135	0.583289	4.18528
FBgn0014141	12.7267	22.1946
FBgn0014143	1.7299	0.233261
FBgn0014163	1667.01	261.74
FBgn0014179	5.90852	2.40694
FBgn0014184	195.612	210.393
FBgn0014189	179.096	119.068
FBgn0014269	21.8201	18.8744
FBgn0014340	5.52189	3.63171
FBgn0014342	2.89039	0.759449
FBgn0014343	19.3354	3.48899
FBgn0014366	22.7494	10.9276
FBgn0014368	5.7007	0.0787241
FBgn0014380	17.3815	36.2559
FBgn0014388	24.4276	33.8021
FBgn0014391	197.108	12.9008
FBgn0014395	0.140012	1.36728
FBgn0014396	0.354954	0.423323
FBgn0014411	22.606	28.8514
FBgn0014417	6.9559	34.1601
FBgn0014427	16.728	47.1095
FBgn0014454	0.0791762	0.118933
FBgn0014455	60.484	59.4045
FBgn0014464	0	0.20004
FBgn0014465	0.0176703	0.0244029
FBgn0014466	0.0334755	0
FBgn0014467	19.3135	28.9935
FBgn0014469	3.50935	1.97945
FBgn0014848	0	0
FBgn0014849	0	0
FBgn0014850	0	0
FBgn0014851	0	0
FBgn0014857	165.529	50.6208
FBgn0014859	0.127615	0.346559
FBgn0014861	13.6521	7.89603
FBgn0014863	5.31877	4.81541
FBgn0014865	2.70635	0
FBgn0014868	76.9778	96.5805
FBgn0014869	37.5941	97.6216
FBgn0014870	49.7581	13.4579
FBgn0014877	19.6224	9.48937
FBgn0014879	269.926	72.5906
FBgn0014903	2.84381	3.87536
FBgn0014906	21.3842	37.6238
FBgn0014930	5.67424	7.24328
FBgn0014931	0.461478	0.931845
FBgn0014949	0.250789	0.163598
FBgn0015000	9.33435	10.1094
FBgn0015001	0.0310672	0.240913
FBgn0015008	0	0.428945
FBgn0015010	5.7666	1.64298
FBgn0015011	1.17286	1.86962
FBgn0015019	70.6297	71.0499
FBgn0015024	103.228	91.7546
FBgn0015025	1.66106	3.13928
FBgn0015031	255.447	67.0556
FBgn0015032	0.00985147	0.0487739
FBgn0015033	0	0.0409331
FBgn0015034	0.132044	1.80141
FBgn0015035	0	0.0405592
FBgn0015036	1.83359	2.44068
FBgn0015037	0.115424	11.5963
FBgn0015038	0	0.227069
FBgn0015039	0.599499	0.309172
FBgn0015040	6.12852	4.30808
FBgn0015075	19.5563	14.4695
FBgn0015129	5.70683	0.642618
FBgn0015218	237.843	194.393
FBgn0015221	453.416	958.34
FBgn0015222	215.065	580.636
FBgn0015229	22.4147	32.3002
FBgn0015230	0.0867891	0.018309
FBgn0015239	14.2427	25.8241
FBgn0015240	4.40475	4.90609
FBgn0015245	68.1771	22.7799
FBgn0015247	4.687	9.84447
FBgn0015268	205.87	216.962
FBgn0015269	6.16428	16.4393
FBgn0015270	4.20573	3.33597
FBgn0015271	5.54103	3.41207
FBgn0015277	4.49566	3.03521
FBgn0015278	5.24025	25.9278
FBgn0015279	12.4461	16.3849
FBgn0015282	81.0573	80.7947
FBgn0015283	89.5949	50.9242
FBgn0015286	32.7717	40.6911
FBgn0015288	489.277	608.841
FBgn0015295	3.48766	7.48911
FBgn0015296	45.3204	32.9943
FBgn0015298	19.9985	24.5205
FBgn0015299	34.1664	27.6624
FBgn0015300	0	0
FBgn0015316	1.39749	0.799952
FBgn0015320	42.0047	31.75
FBgn0015321	80.312	45.4626
FBgn0015323	18.2446	8.1067
FBgn0015324	78.8348	310.476
FBgn0015331	19.2881	12.0726
FBgn0015336	0.945262	0.241353
FBgn0015338	15.51	73.9476
FBgn0015351	2.96829	3.04357
FBgn0015359	17.2412	12.0754
FBgn0015360	6.74352	20.3588
FBgn0015371	55.2675	14.2357
FBgn0015372	125.393	116.092
FBgn0015374	31.3649	26.283
FBgn0015376	2.93335	3.76683
FBgn0015379	37.1243	10.533
FBgn0015380	34.3025	30.5174
FBgn0015381	1.34708	0.403625
FBgn0015391	21.2643	9.25851
FBgn0015393	23.6351	34.7407
FBgn0015396	41.3877	32.7796
FBgn0015399	16.141	19.6349
FBgn0015400	9.68615	4.18887
FBgn0015402	11.6577	6.53778
FBgn0015477	12.5152	38.7816
FBgn0015509	67.2996	49.2254
FBgn0015513	8.24566	37.5052
FBgn0015519	1.1891	0.42201
FBgn0015520	34.7413	15.3742
FBgn0015521	841.98	175.117
FBgn0015522	0.665798	2.51412
FBgn0015524	16.3568	1.41036
FBgn0015527	34.1752	9.22765
FBgn0015541	4.62376	30.7345
FBgn0015542	58.6012	41.4467
FBgn0015543	0	0
FBgn0015544	14.1428	5.89335
FBgn0015546	3.75524	5.3224
FBgn0015550	18.9288	7.14222
FBgn0015553	3.18699	6.87388
FBgn0015558	51.326	6.16452
FBgn0015561	0.609803	0.536859
FBgn0015562	4.55027	8.45822
FBgn0015565	0.512487	4.88631
FBgn0015568	0.421708	0.014367
FBgn0015569	0.594446	1.43481
FBgn0015570	0.224898	0.116627
FBgn0015571	2.00206	4.98036
FBgn0015572	0	0.811069
FBgn0015574	0.0376272	0
FBgn0015575	0.486333	1.44084
FBgn0015576	0.324922	1.69824
FBgn0015577	4.89	79.6042
FBgn0015582	7.35711	4.59224
FBgn0015583	0	0.0660035
FBgn0015584	0	0.35932
FBgn0015585	0	1.05277
FBgn0015586	0	0.0926868
FBgn0015589	23.8737	10.6102
FBgn0015591	16.8097	3.62243
FBgn0015600	15.8287	32.812
FBgn0015602	44.4715	32.6264
FBgn0015609	43.4187	30.7564
FBgn0015614	25.2992	44.1026
FBgn0015615	20.8641	9.74955
FBgn0015618	8.53444	3.22328
FBgn0015621	7.43089	4.28437
FBgn0015622	107.778	125.95
FBgn0015623	26.5099	32.7914
FBgn0015625	25.5521	15.4263
FBgn0015663	0.58281	2.89562
FBgn0015664	15.6458	16.8685
FBgn0015714	4.59707	0
FBgn0015721	5.19085	1.88634
FBgn0015737	212.937	150.467
FBgn0015754	67.4402	68.7421
FBgn0015756	622.496	664.557
FBgn0015765	4.77502	15.4482
FBgn0015766	30.4441	94.233
FBgn0015770	0.0153714	0.0647062
FBgn0015772	11.2324	25.4468
FBgn0015773	8.33341	1.31171
FBgn0015774	16.9024	10.1568
FBgn0015776	30.3735	84.0546
FBgn0015777	64.7877	117.862
FBgn0015778	229.156	90.1249
FBgn0015781	11.3523	13.9435
FBgn0015789	102.877	70.6268
FBgn0015790	119.94	204.387
FBgn0015791	22.9166	41.6094
FBgn0015793	4.5561	9.72413
FBgn0015794	11.8873	20.9372
FBgn0015795	55.5747	64.0486
FBgn0015797	34.9477	72.5739
FBgn0015799	25.266	11.8903
FBgn0015801	9.5724	21.5043
FBgn0015803	12.4228	9.26232
FBgn0015805	103.452	47.5789
FBgn0015806	22.1948	18.2171
FBgn0015808	12.3169	20.2855
FBgn0015816	10.4333	11.5636
FBgn0015818	21.6376	9.93619
FBgn0015828	13.3087	7.56097
FBgn0015829	16.8697	17.4779
FBgn0015831	0	0.384423
FBgn0015834	45.4526	89.8431
FBgn0015838	27.4453	17.2501
FBgn0015872	7.54481	2.11777
FBgn0015903	30.1336	23.0951
FBgn0015904	2.23063	1.20771
FBgn0015905	4.23197	4.22061
FBgn0015907	175.005	79.9645
FBgn0015919	7.49893	2.34201
FBgn0015924	20.261	117.804
FBgn0015925	7.98721	13.2023
FBgn0015926	1.55966	1.45898
FBgn0015929	17.2176	10.763
FBgn0015946	33.1842	2.93748
FBgn0015949	57.5727	26.2099
FBgn0016013	0.113051	0.844417
FBgn0016031	10.7448	18.8351
FBgn0016032	3.8189	16.7507
FBgn0016034	0.947253	0.729682
FBgn0016036	0.0692656	0.283289
FBgn0016038	18.1543	13.4273
FBgn0016041	49.1603	26.009
FBgn0016047	0.0858162	0.0240922
FBgn0016053	0.32888	4.16249
FBgn0016054	1.92185	0.698493
FBgn0016059	24.1397	40.9169
FBgn0016061	7.53768	4.2138
FBgn0016070	14.9794	10.7763
FBgn0016075	5.48394	14.0585
FBgn0016076	51.4553	40.0156
FBgn0016078	8.90293	39.5934
FBgn0016080	2.40341	0.658182
FBgn0016081	7.88831	14.4483
FBgn0016119	119.509	54.1249
FBgn0016120	250.804	57.8015
FBgn0016122	4.62153	1.64978
FBgn0016123	0.281393	3.18455
FBgn0016126	41.2149	118.838
FBgn0016131	9.85573	17.0553
FBgn0016641	11.0252	6.9653
FBgn0016650	0.256022	0.162354
FBgn0016660	2.10924	1.88073
FBgn0016672	9.11952	9.81952
FBgn0016675	0.470515	10.35
FBgn0016684	0.756853	8.47234
FBgn0016685	617.039	140.697
FBgn0016687	95.0319	80.441
FBgn0016691	179.696	97.1029
FBgn0016693	33.5806	82.6193
FBgn0016694	8.53183	7.08972
FBgn0016696	53.241	19.6251
FBgn0016697	47.5378	151.535
FBgn0016698	10.7496	8.87322
FBgn0016700	114.498	135.736
FBgn0016701	45.1805	45.794
FBgn0016715	2.37866	0.531606
FBgn0016726	571.874	573.677
FBgn0016754	10.9483	24.515
FBgn0016756	34.4704	29.8306
FBgn0016762	5.17136	4.77188
FBgn0016792	11.5355	6.54548
FBgn0016794	7.84042	12.9968
FBgn0016797	52.2324	38.9908
FBgn0016917	17.1616	39.6971
FBgn0016919	0.284856	0.921431
FBgn0016920	0.0547091	0.731141
FBgn0016926	13.8801	95.4524
FBgn0016930	25.0713	52.3083
FBgn0016970	2.08293	2.43107
FBgn0016974	0.0735299	0.0286605
FBgn0016975	24.6606	5.31628
FBgn0016977	33.5852	97.649
FBgn0016978	40.8362	12.6519
FBgn0016983	68.4947	39.3229
FBgn0016984	11.7643	16.8968
FBgn0017414	6.22351	10.2168
FBgn0017418	21.2613	16.5558
FBgn0017429	7.56395	7.73413
FBgn0017430	10.9894	9.9561
FBgn0017448	0	0.275704
FBgn0017456	0	0.0713174
FBgn0017457	39.4748	11.9246
FBgn0017482	1.49308	2.09721
FBgn0017545	479.986	1883.08
FBgn0017549	16.627	18.2951
FBgn0017550	38.0203	11.635
FBgn0017551	23.0271	11.3106
FBgn0017556	0	0
FBgn0017557	0.425913	0.100357
FBgn0017558	11.4197	31.4095
FBgn0017561	0.0822484	0.88429
FBgn0017566	25.1746	12.3526
FBgn0017567	34.272	18.5632
FBgn0017572	44.3397	36.5857
FBgn0017577	15.3049	18.6276
FBgn0017578	19.7666	10.9514
FBgn0017579	814.776	1015.35
FBgn0017581	162.269	99.6107
FBgn0017590	32.5199	8.52652
FBgn0019624	199.458	76.6347
FBgn0019637	28.5533	9.59871
FBgn0019643	17.3197	3.44222
FBgn0019644	80.4141	66.1007
FBgn0019650	35.0049	23.8775
FBgn0019660	10.0857	61.7211
FBgn0019661	193.357	386.46
FBgn0019662	30.2876	12.3077
FBgn0019686	6.41505	5.55706
FBgn0019809	3.13948	0.433744
FBgn0019828	0.101694	0.579951
FBgn0019830	8.83709	37.2216
FBgn0019886	15.0143	12.8606
FBgn0019890	26.4632	19.8631
FBgn0019925	76.1427	105.69
FBgn0019928	0	1.24563
FBgn0019929	0	0.0827238
FBgn0019932	5.64197	24.2942
FBgn0019936	1699.6	507.861
FBgn0019938	6.73864	8.64532
FBgn0019940	0.828653	0.404352
FBgn0019947	41.1711	47.1709
FBgn0019948	47.1558	56.7912
FBgn0019949	15.5507	11.8296
FBgn0019952	12.2584	15.7449
FBgn0019957	11.92	35.5794
FBgn0019960	20.493	17.392
FBgn0019968	21.0455	18.0882
FBgn0019972	28.2691	25.3788
FBgn0019982	13.2884	6.09364
FBgn0019985	4.86141	3.17719
FBgn0019990	5.57125	4.36473
FBgn0020018	5.32957	8.09162
FBgn0020224	63.124	22.4755
FBgn0020235	64.6885	83.7051
FBgn0020236	43.5379	88.2487
FBgn0020238	3366.06	740.307
FBgn0020240	10.8099	54.1767
FBgn0020245	11.5399	16.6555
FBgn0020248	2.53513	1.09772
FBgn0020249	34.5898	45.1268
FBgn0020251	6.88141	11.5792
FBgn0020255	626.699	302.918
FBgn0020257	44.5769	25.9633
FBgn0020258	0.00964125	0.469118
FBgn0020261	10.3097	7.19371
FBgn0020269	34.5612	4.89775
FBgn0020270	5.75794	4.68809
FBgn0020272	2.12093	5.47005
FBgn0020277	0	0
FBgn0020278	10.9161	31.1979
FBgn0020279	237.644	43.2306
FBgn0020280	0.0124055	0.0247591
FBgn0020294	7.03993	8.19604
FBgn0020299	14.8728	29.4806
FBgn0020300	1.52607	4.29157
FBgn0020304	42.2652	57.6379
FBgn0020305	13.3348	11.6653
FBgn0020306	44.8611	44.8754
FBgn0020307	6.7848	22.0247
FBgn0020309	77.9339	53.1013
FBgn0020312	21.2294	12.8764
FBgn0020368	29.8197	11.477
FBgn0020369	79.8356	102.241
FBgn0020370	27.1098	22.0974
FBgn0020371	0	0
FBgn0020372	50.1848	10.5329
FBgn0020376	0	0.129588
FBgn0020377	0.264038	0.0176484
FBgn0020378	4.29936	7.86692
FBgn0020379	4.91576	3.38835
FBgn0020381	5.72804	23.9295
FBgn0020385	2.2874	1.71256
FBgn0020386	32.5912	39.8207
FBgn0020388	13.3198	10.5065
FBgn0020389	13.6044	14.2065
FBgn0020391	28.9557	6.46857
FBgn0020392	30.8872	40.3193
FBgn0020399	0.0648722	0.643595
FBgn0020407	4.65258	4.45582
FBgn0020412	15.7314	12.7343
FBgn0020414	34.3452	277.369
FBgn0020415	9.65745	34.7095
FBgn0020416	1.35795	10.1123
FBgn0020429	0.0621475	0.0383939
FBgn0020439	92.9907	0.556896
FBgn0020440	11.3346	24.9032
FBgn0020443	66.6368	51.664
FBgn0020445	8.89784	19.4536
FBgn0020493	14.2271	11.6476
FBgn0020496	123.29	81.059
FBgn0020497	45.1228	42.3884
FBgn0020503	16.489	32.2629
FBgn0020506	0	0.366878
FBgn0020508	0.286633	0.104792
FBgn0020509	0	2.8135
FBgn0020510	47.5012	16.0867
FBgn0020513	17.5108	90.7963
FBgn0020518	0	0
FBgn0020521	23.0303	14.3654
FBgn0020545	4.13589	11.5713
FBgn0020546	0.10306	0.0722298
FBgn0020556	0.286503	0.0628239
FBgn0020616	14.9596	9.01188
FBgn0020617	3.44	0.746513
[truncated: 13,600 more rows]
