# Supplementary material for: Transcriptome Profiling Identifies Multiplexin as a Target of SAGA Deubiquitinase Activity in Glia Required for Precise Axon Guidance During Drosophila Visual Development
Source: G3 (Bethesda). 2016 Jun 1;6(8):2435–45. doi: 10.1534/g3.116.031310 (PMC4978897; doi:10.1534/g3.116.031310)
Supplement: Supplemental Material [file supp_g3.116.031310_TableS2.xlsx]

## Sheet: Table S2
Table S2: 966 genes significantly upregulated in nonstop glia compared to wild-type glia based on edgeR analysis with a FDR < 0.01
ID	SYMBOL	NAME
FBgn0052037	CG32037	-
FBgn0002354	l(3)87Df	lethal (3) 87Df
FBgn0263093	CR43361	-
FBgn0262620	CR43144	-
FBgn0029766	CG15784	-
FBgn0039644	CG11897	-
FBgn0264699	CG43968	-
FBgn0087002	Rfabg	Retinoid- and fatty acid-binding glycoprotein
FBgn0015037	Cyp4p1	Cytochrome P450-4p1
FBgn0033926	Arc1	Activity-regulated cytoskeleton associated protein 1
FBgn0039897	CG1674	-
FBgn0051973	Cda5	Chitin deacetylase-like 5
FBgn0027356	Amph	Amphiphysin
FBgn0040837	CG8620	-
FBgn0085434	NaCP60E	Na channel protein 60E
FBgn0039972	CG17018	-
FBgn0038347
FBgn0028940	Cyp28a5	Cyp28a5
FBgn0033395	Cyp4p2	Cyp4p2
FBgn0005633	fln	flightin
FBgn0010225	Gel	Gelsolin
FBgn0032956	Cul2	Cullin 2
FBgn0052850	CG32850	-
FBgn0264569	CR43941	-
FBgn0032889	CG9331	-
FBgn0051999	CG31999	-
FBgn0036454	CG17839	-
FBgn0052521	CG32521	-
FBgn0036732	Oatp74D	Organic anion transporting polypeptide 74D
FBgn0025726	unc-13	unc-13
FBgn0003091	Pkc53E	Protein C kinase 53E
FBgn0036801	MYPT-75D	MYPT-75D
FBgn0038465	Irc	Immune-regulated catalase
FBgn0042696	NfI	Nuclear factor I
FBgn0051514	CR31514	-
FBgn0031208	CG11023	-
FBgn0250757	CG42235	-
FBgn0040009	CG17490	-
FBgn0263413	CR43459	-
FBgn0028397	Tob	Tob
FBgn0035099	CG6845	-
FBgn0052220	Csas	CMP-sialic acid synthase
FBgn0011288	Snap25	Synaptosomal-associated protein 25kDa
FBgn0053526	PNUTS	PNUTS
FBgn0052865	alphagamma-element:CR32865	alphagamma-element:CR32865
FBgn0260987	vtd	verthandi
FBgn0004652	fru	fruitless
FBgn0029791	CG4096	-
FBgn0058160	CG40160	-
FBgn0032774	CG17549	-
FBgn0039209	REPTOR	Repressed by TOR
FBgn0058178	CG40178	-
FBgn0010482	l(2)01289	lethal (2) 01289
FBgn0036876	CG9451	-
FBgn0035430	CG12009	-
FBgn0034728	rad50	rad50
FBgn0033538	CG11883	-
FBgn0039970	CG17508	-
FBgn0052572	CG32572	-
FBgn0023416	Ac3	Ac3
FBgn0002528
FBgn0262109	CR42862	-
FBgn0036663	CG9674	-
FBgn0031170	CG1718	-
FBgn0032456	MRP	Multidrug-Resistance like Protein 1
FBgn0023479	Tequila	Tequila
FBgn0001078	ftz-f1	ftz transcription factor 1
FBgn0052438	SMC5	Structural maintenance of chromosomes 5
FBgn0031313	CG5080	-
FBgn0034493	CG8908	-
FBgn0038290	CG6912	-
FBgn0035078	Tpc2	Thiamine pyrophosphate carrier protein 2
FBgn0033188	Drat	Death resistor Adh domain containing target
FBgn0260469	CR14578	-
FBgn0032006	Pvr	PDGF- and VEGF-receptor related
FBgn0016694	Pdp1	PAR-domain protein 1
FBgn0034603
FBgn0046763	CG17278	-
FBgn0031258	CG4297	-
FBgn0040259	Ugt86Da	Ugt86Da
FBgn0262738	norpA	no receptor potential A
FBgn0262160	CG9932	-
FBgn0086758	chinmo	Chronologically inappropriate morphogenesis
FBgn0052486
FBgn0037989	ATP8B	ATPase 8B
FBgn0026056	Rlip	Ral interacting protein
FBgn0262204	mir-2279	mir-2279 stem loop
FBgn0261262	CG42613	-
FBgn0033924	CG8613	-
FBgn0040251	Ugt86Di	Ugt86Di
FBgn0041150	hoe1	hoepel1
FBgn0033875	CG6357	-
FBgn0086378	Alg-2	Apoptosis-linked gene-2
FBgn0036560	CG5895	-
FBgn0038953	CG18596	-
FBgn0011746	ana	anachronism
FBgn0026206	mei-P26	meiotic P26
FBgn0031703	CG12512	-
FBgn0013763	CG5210	-
FBgn0039925	Kif3C	Kinesin family member 3C ortholog
FBgn0029723	Proc-R	Proctolin receptor
FBgn0052549	CG32549	-
FBgn0038934	Gld2	-
FBgn0039993	CG17691	-
FBgn0013279	Hsp70Bc	Heat-shock-protein-70Bc
FBgn0002891	mus205	mutagen-sensitive 205
FBgn0030593	CG9512	-
FBgn0058470	CG40470	-
FBgn0052195	CG32195	-
FBgn0051712	CG31712	-
FBgn0259685	crb	crumbs
FBgn0035695	CG10226	-
FBgn0003256	rl	rolled
FBgn0001234	Hsromega	Heat shock RNA omega
FBgn0032946	nrv3	nervana 3
FBgn0027843	CAH2	Carbonic anhydrase 2
FBgn0031649	hoe2	hoepel2
FBgn0052000	CG32000	-
FBgn0052791	DIP-alpha	Dpr-interacting protein alpha
FBgn0037525	CG17816	-
FBgn0259221	CG42321	-
FBgn0030576	CG15890	-
FBgn0040319	Gclc	Glutamate-cysteine ligase catalytic subunit
FBgn0046706	Haspin	Haspin
FBgn0035083	Tina-1	Troponin C-akin-1
FBgn0003575	su(sable)	suppressor of sable
FBgn0039431	plum	plum
FBgn0004395	unk	unkempt
FBgn0040056	CG17698	-
FBgn0264255	para	paralytic
FBgn0262124	uex	unextended
FBgn0051163	SKIP	Shal K[+] channel interacting protein
FBgn0035770	pst	pastrel
FBgn0035227	Iml1	Increased minichromosome loss 1
FBgn0002526	LanA	Laminin A
FBgn0033504	CAP	CAP
FBgn0031689	Cyp28d1	Cyp28d1
FBgn0026403	Ndg	Nidogen/entactin
FBgn0034494	CG10444	-
FBgn0034638	CG10433	-
FBgn0039882	CG11576	-
FBgn0030159	CG9689	-
FBgn0024150	Ac78C	Adenylyl cyclase 78C
FBgn0029935	CG4615	-
FBgn0013988
FBgn0058045	CG40045	-
FBgn0031307	MFS3	Major Facilitator Superfamily Transporter 3
FBgn0016131	Cdk4	Cyclin-dependent kinase 4
FBgn0012036	Aldh	Aldehyde dehydrogenase
FBgn0029155	Men-b	Malic enzyme b
FBgn0033000	CG14464	-
FBgn0264442	ab	abrupt
FBgn0026401	Nipped-B	Nipped-B
FBgn0261988	Gprk2	G protein-coupled receptor kinase 2
FBgn0040505	Alk	Anaplastic lymphoma kinase
FBgn0039738	Mgat2	Mgat2
FBgn0037637	IscU	IscU homolog
FBgn0041605	cpx	complexin
FBgn0051793	CG31793	-
FBgn0035696	Best2	Bestrophin 2
FBgn0037391	CG2017	-
FBgn0039900	Syt7	Synaptotagmin 7
FBgn0039714	Zip99C	Zinc/iron regulated transporter-related protein 99C
FBgn0000064	Ald	Aldolase
FBgn0032587	CG5953	-
FBgn0032782	Rab9	Rab9
FBgn0261113	Xrp1	-
FBgn0086708	stv	starvin
FBgn0041604	dlp	dally-like
FBgn0002566	lt	light
FBgn0010051	Itp-r83A	Inositol 1,4,5,-tris-phosphate receptor
FBgn0031213	galectin	galectin
FBgn0002121	l(2)gl	lethal (2) giant larvae
FBgn0015376	cutlet	cutlet
FBgn0029895	CG14441	-
FBgn0027279	l(1)G0196	lethal (1) G0196
FBgn0031995	CG8475	-
FBgn0086687	Desat1	Desaturase 1
FBgn0038721	subdued	subdued
FBgn0261722	fwe	flower
FBgn0085772	CR40743	-
FBgn0039927	CG11155	-
FBgn0040532	CG8369	-
FBgn0001612	Grip91	Gamma-tubulin ring protein 91
FBgn0024913	Actbeta	Activin-beta
FBgn0030257	SmydA-4	SET and MYND domain containing, arthropod-specific, member 4
FBgn0003041	pbl	pebble
FBgn0000479	dnc	dunce
FBgn0029504	CHES-1-like	Checkpoint suppressor homologue
FBgn0051676	CG31676	-
FBgn0043364	cbt	cabut
FBgn0052181	CG32181	-
FBgn0085766	CR40679	-
FBgn0262952	mt:ND4	mitochondrial NADH-ubiquinone oxidoreductase chain 4
FBgn0033872	CG6329	-
FBgn0013672	mt:ATPase6	mitochondrial ATPase subunit 6
FBgn0004635	rho	rhomboid
FBgn0069969	CG40498	-
FBgn0086254	CG6084	-
FBgn0053494	CG33494	-
FBgn0036208	CG10361	-
FBgn0039419	CG12290	-
FBgn0035802	Pura	Puratrophin-1-like
FBgn0010114	hig	hikaru genki
FBgn0028993	scro	scarecrow
FBgn0041184	Socs36E	Suppressor of cytokine signaling at 36E
FBgn0259677	CG42346	-
FBgn0040232	cmet	CENP-meta
FBgn0003321	sbr	small bristles
FBgn0260944	Rbp1	RNA-binding protein 1
FBgn0024804	Dbp80	Dead box protein 80
FBgn0261551
FBgn0015766	Msr-110	Msr-110
FBgn0015801	Reg-5	Rhythmically expressed gene 5
FBgn0058263	MFS17	Major Facilitator Superfamily Transporter 17
FBgn0261563	wb	wing blister
FBgn0262579	Ect4	Ectoderm-expressed 4
FBgn0031643	CG3008	-
FBgn0263218
FBgn0019985	mGluR	metabotropic Glutamate Receptor
FBgn0033095	CG3409	-
FBgn0005640	Eip63E	Ecdysone-induced protein 63E
FBgn0053971	Ir62a	Ionotropic receptor 62a
FBgn0010406	RNaseX25	Ribonuclease X25
FBgn0052350	Vps11	Vacuolar protein sorting 11
FBgn0036316	CG10960	-
FBgn0040010	CG17493	-
FBgn0004852	Ac76E	Adenylyl cyclase 76E
FBgn0004878	cas	castor
FBgn0011274	Dif	Dorsal-related immunity factor
FBgn0000384	cta	concertina
FBgn0039955	CG41099	-
FBgn0053080	CG33080	-
FBgn0250830	CG12547	-
FBgn0011829	Ret	Ret oncogene
FBgn0261802	CG42748	-
FBgn0031214	CG11374	-
FBgn0260486	Ziz	Zizimin ortholog (H. sapiens)
FBgn0030028	Corp	Companion of reaper
FBgn0003257	r-l	rudimentary-like
FBgn0035348	CG16758	-
FBgn0035173	CG13907	-
FBgn0035101	p130CAS	p130CAS
FBgn0085767	CR40685	-
FBgn0037552	CG7800	-
FBgn0262115	CG17683	-
FBgn0003308	ry	rosy
FBgn0039000
FBgn0085803	CR41550	-
FBgn0039959	CG17514	-
FBgn0041004	CG17715	-
FBgn0037917	wkd	whacked
FBgn0259170	alpha-Man-Ia	alpha-Mannosidase class I a
FBgn0030078	CG10970	-
FBgn0243486	rdo	reduced ocelli
FBgn0262167	ana1	anastral spindle 1
FBgn0039329	CG10669	-
FBgn0028647	CG11902	-
FBgn0004698	Xpc	Xeroderma pigmentosum, complementation group C
FBgn0051221	CG31221	-
FBgn0262570	CG43110	-
FBgn0027493	AdSS	Adenylosuccinate Synthetase
FBgn0035720	CG10077	-
FBgn0263097
FBgn0262976	lawc	leg arista wing complex
FBgn0042185	CG18769	-
FBgn0038653	CG18208	-
FBgn0000108	Appl	beta amyloid protein precursor-like
FBgn0260960	Baldspot	Baldspot
FBgn0003638	su(w[a])	suppressor of white-apricot
FBgn0036191	Sugb	Sugar baby
FBgn0001250	if	inflated
FBgn0001186	Hex-A	Hexokinase A
FBgn0010113	hdc	headcase
FBgn0043841	vir-1	virus-induced RNA 1
FBgn0052043
FBgn0017581	Lk6	Lk6 kinase
FBgn0037007	CG5059	-
FBgn0014906	Hydr2	alpha/beta hydrolase2
FBgn0032521	CG7110	-
FBgn0033192	Corin	Corin
FBgn0052017	CG32017	-
FBgn0039809	CG15547	-
FBgn0033075	Pld	Phospholipase D
FBgn0011603	ine	inebriated
FBgn0020660	eIF-4B	Eukaryotic initiation factor 4B
FBgn0024963	GluClalpha	GluClalpha
FBgn0023531	CG32809	-
FBgn0033484	CG2269	-
FBgn0032224	Sps2	Selenophosphate synthetase 2
FBgn0022355	Tsf1	Transferrin 1
FBgn0033246	ACC	Acetyl-CoA carboxylase
FBgn0003984	vn	vein
FBgn0036199	Bmcp	Bmcp
FBgn0260005	wtrw	water witch
FBgn0260941	app	approximated
FBgn0261552	ps	pasilla
FBgn0033889	CG6701	-
FBgn0011656	Mef2	Myocyte enhancer factor 2
FBgn0036145	CG7607	-
FBgn0050197	CG30197	-
FBgn0039958	CG12567	-
FBgn0030467	CG1764	-
FBgn0261859	CG42788	-
FBgn0037000	ZnT77C	Zinc transporter 77C
FBgn0028704	Nckx30C	Nckx30C
FBgn0039908	Asator	Asator
FBgn0027580	PCB	Pyruvate carboxylase
FBgn0027610	Dic1	Dicarboxylate carrier 1
FBgn0260964	Vmat	Vesicular monoamine transporter
FBgn0020251	sfl	sulfateless
FBgn0004198	ct	cut
FBgn0015380	drl	derailed
FBgn0028425	JhI-21	JhI-21
FBgn0261854	aPKC	atypical protein kinase C
FBgn0031695	Cyp4ac3	Cyp4ac3
FBgn0261397	didum	dilute class unconventional myosin
FBgn0036741	CG7510	-
FBgn0046692	Stlk	Ste20-like kinase
FBgn0032400	CG6770	-
FBgn0036995	atk	artichoke
FBgn0004611	Plc21C	Phospholipase C at 21C
FBgn0067779	dbr	debra
FBgn0051869	CG31869	-
FBgn0039094	CG10184	-
FBgn0027596	Kank	Kank
FBgn0052369	CG32369	-
FBgn0003231	ref(2)P	refractory to sigma P
FBgn0261439	SdhA	Succinate dehydrogenase, subunit A (flavoprotein)
FBgn0052062	A2bp1	Ataxin-2 binding protein 1
FBgn0053229	CG33229	-
FBgn0250907	Cht3	Chitinase 3
FBgn0040030
FBgn0263659	CR43650	-
FBgn0024232	gprs	gprs
FBgn0259745	wech	wech
FBgn0031756	CG13992	-
FBgn0262656	Myc	Myc
FBgn0004242	Syt1	Synaptotagmin 1
FBgn0036975	CG5618	-
FBgn0005427	ewg	erect wing
FBgn0027569	cert	ceramide transfer protein
FBgn0003118	pnt	pointed
FBgn0085450	Snoo	Sno oncogene
FBgn0037536	CG2698	-
FBgn0028875	nAChRalpha5	nicotinic Acetylcholine Receptor alpha5
FBgn0259214	PMCA	plasma membrane calcium ATPase
FBgn0040284
FBgn0086370	sra	sarah
FBgn0031037	CG14207	-
FBgn0025628	CG4199	-
FBgn0004244	Rdl	Resistant to dieldrin
FBgn0040005	CG17883	-
FBgn0051619	nolo	no long nerve cord
FBgn0030421	CG3812	-
FBgn0031119	CG1812	-
FBgn0260798	Gprk1	G protein-coupled receptor kinase 1
FBgn0020503	CLIP-190	Cytoplasmic linker protein 190
FBgn0032666	CG5758	-
FBgn0051785	CG31785	-
FBgn0259736	CG42390	-
FBgn0263106	DnaJ-1	DnaJ-like-1
FBgn0002873	mud	mushroom body defect
FBgn0003218	rdgB	retinal degeneration B
FBgn0032943	Tsp39D	Tetraspanin 39D
FBgn0259244	CG42342	-
FBgn0263115
FBgn0004359	T48	Transcript 48
FBgn0026616	alpha-Man-IIb	alpha-Mannosidase class II b
FBgn0053087	LRP1	LDL receptor protein 1
FBgn0029950	CG9657	-
FBgn0086698	frtz	fritz
FBgn0015772	Nak	Numb-associated kinase
FBgn0051635	CG31635	-
FBgn0262000	CG42818	-
FBgn0011259	Sema-1a	Sema-1a
FBgn0039328	CHKov2	CHKov2
FBgn0263780	CG17684	-
FBgn0259246	brp	bruchpilot
FBgn0020415	Idgf2	Imaginal disc growth factor 2
FBgn0263354	CG42784	-
FBgn0263256	CG43394	-
FBgn0036007	path	pathetic
FBgn0050497	CG30497	-
FBgn0261999	CG42817	-
FBgn0003963	ush	u-shaped
FBgn0033354	FANCI	Fanconi anemia complementation group I homologue
FBgn0014018	Rel	Relish
FBgn0001258	ImpL3	Ecdysone-inducible gene L3
FBgn0039915	Gat	GABA transporter
FBgn0260745	mfas	midline fasciclin
FBgn0052767	CG32767	-
FBgn0034398	CG15098	-
FBgn0033010	Atf6	Atf6
FBgn0015323
FBgn0260795	NaPi-III	Na[+]-dependent inorganic phosphate cotransporter type III
FBgn0001624	dlg1	discs large 1
FBgn0003380	Sh	Shaker
FBgn0263111	cac	cacophony
FBgn0086359	Invadolysin	Invadolysin
FBgn0011660	Pms2	Pms2
FBgn0031294	IA-2	IA-2 protein tyrosine phosphatase
FBgn0051522	CG31522	-
FBgn0039109	CG10365	-
FBgn0051145	CG31145	-
FBgn0035495	CG14989	-
FBgn0087035	AGO2	Argonaute 2
FBgn0033015	d4	d4
FBgn0261984	Ire1	Inositol-requiring enzyme-1
FBgn0036735	Edc3	Enhancer of decapping 3
FBgn0262972	CR43283	-
FBgn0039075	CG4393	-
FBgn0015614	CanB2	Calcineurin B2
FBgn0032997	CG17486	-
FBgn0261625	GLS	Glutaminase
FBgn0261244	inaE	inactivation no afterpotential E
FBgn0039920	CG11360	-
FBgn0027296	temp	tempura
FBgn0013759	CASK	CASK ortholog
FBgn0032151	nAChRalpha6	nicotinic Acetylcholine Receptor alpha6
FBgn0031566	CG2818	-
FBgn0053554	Nipped-A	Nipped-A
FBgn0003390	shf	shifted
FBgn0052230	ND-MLRQ	NADH dehydrogenase (ubiquinone) MLRQ subunit
FBgn0052626	AMPdeam	AMP deaminase
FBgn0032600	BuGZ	Bub3 interacting GLEBS and Zinc finger domain protein
FBgn0003268	rod	rough deal
FBgn0263929	jvl	javelin-like
FBgn0261261	plx	pollux
FBgn0024315	Picot	Picot
FBgn0011592	fra	frazzled
FBgn0051211	CG31211	-
FBgn0036765	CG7408	-
FBgn0004509	Fur1	Furin 1
FBgn0032940	Mondo	Mondo
FBgn0031239	CG17075	-
FBgn0034117	CG7997	-
FBgn0262593	Shab	Shaker cognate b
FBgn0259171	Pde9	Phosphodiesterase 9
FBgn0026086	Adar	Adenosine deaminase acting on RNA
FBgn0030412	Tomosyn	Tomosyn ortholog
FBgn0262116	RNASEK	Ribonuclease kappa
FBgn0029771	CG12730	-
FBgn0261641	CG42724	-
FBgn0263112	Mitf	Mitf
FBgn0036085	CG6527	-
FBgn0039858	CycG	Cyclin G
FBgn0030608	Lsd-2	Lipid storage droplet-2
FBgn0038735	CG4662	-
FBgn0032895	twit	target of wit
FBgn0035896	CG6983	-
FBgn0001098	Gdh	Glutamate dehydrogenase
FBgn0010247	Parp	Poly-(ADP-ribose) polymerase
FBgn0085770	CR40734	-
FBgn0028380	fal	falten
FBgn0002521	pho	pleiohomeotic
FBgn0028482	bdl	borderless
FBgn0003261	Rm62	Rm62
FBgn0085447	sif	still life
FBgn0039332	alrm	astrocytic leucine-rich repeat molecule
FBgn0031589	CG3714	-
FBgn0022029	l(2)k01209	lethal (2) k01209
FBgn0030706	CG8909	-
FBgn0021953
FBgn0037555	Ada2b	transcriptional Adaptor 2b
FBgn0003748	Treh	Trehalase
FBgn0263236	SP1029	SP1029
FBgn0259735	CG42389	-
FBgn0013334	Sap47	Synapse-associated protein 47kD
FBgn0036317	CG10948	-
FBgn0262735	Imp	IGF-II mRNA-binding protein
FBgn0051660	pog	poor gastrulation
FBgn0030087	CG7766	-
FBgn0034909	CG4797	-
FBgn0050035	Tret1-1	Trehalose transporter 1-1
FBgn0263316	Mrp4	Multidrug resistance protein 4 ortholog
FBgn0243512	puc	puckered
FBgn0031474	CG2991	-
FBgn0261588	pdm3	pou domain motif 3
FBgn0016930	Dyrk2	Dual-specificity tyrosine phosphorylation-regulated kinase 2
FBgn0013685	mt:ND6	mitochondrial NADH-ubiquinone oxidoreductase chain 6
FBgn0030245	CG1637	-
FBgn0085432	pan	pangolin
FBgn0041094	scyl	scylla
FBgn0052702	Cubn	Cubilin ortholog
FBgn0259110	mmd	mind-meld
FBgn0085753	28SrRNA-Psi:CR40596	28S ribosomal RNA pseudogene:CR40596
FBgn0037215	beta-Man	beta-Mannosidase
FBgn0050460	CG30460	-
FBgn0085805	CR41583	-
FBgn0037138	P5CDh1	delta-1-Pyrroline-5-carboxylate dehydrogenase 1
FBgn0039492	CG6051	-
FBgn0035346	CG1146	-
FBgn0036752	Adgf-A	Adenosine deaminase-related growth factor A
FBgn0038799	MFS9	Major Facilitator Superfamily Transporter 9
FBgn0017549
FBgn0013684	mt:ND5	mitochondrial NADH-ubiquinone oxidoreductase chain 5
FBgn0038532	CG14322	-
FBgn0026620	tacc	transforming acidic coiled-coil protein
FBgn0263980	CG43729	-
FBgn0264270	Sxl	Sex lethal
FBgn0040297	Nhe2	Na[+]/H[+] hydrogen exchanger 2
FBgn0086782	amn	amnesiac
FBgn0038037	Cyp9f2	Cyp9f2
FBgn0041629	Hexo2	Hexosaminidase 2
FBgn0015399	kek1	kekkon-1
FBgn0037822	CG14683	-
FBgn0039831	CG12054	-
FBgn0086911
FBgn0037847
FBgn0033196	CG1358	-
FBgn0263346	CG43427	-
FBgn0040382	CG5273	-
FBgn0003423	slgA	sluggish A
FBgn0013674	mt:CoI	mitochondrial Cytochrome c oxidase subunit I
FBgn0034083	lbk	lambik
FBgn0031190	CG12576	-
FBgn0013733	shot	short stop
FBgn0259175	ome	omega
FBgn0027571
FBgn0025740	PlexB	Plexin B
FBgn0001230	Hsp68	Heat shock protein 68
FBgn0030336	CG1578	-
FBgn0036997	CG5955	-
FBgn0004580	Cbp53E	Calbindin 53E
FBgn0037206	CG12768	-
FBgn0022063
FBgn0004622	TkR99D	Tachykinin-like receptor at 99D
FBgn0011596	fzo	fuzzy onions
FBgn0085400	CG34371	-
FBgn0032986	CG3262	-
FBgn0040153	l(1)G0469	lethal (1) G0469
FBgn0034436	CG11961	-
FBgn0040022	Set1	SET domain containing 1
FBgn0037788	CG3940	-
FBgn0034113	CG8060	-
FBgn0030425	CG3775	-
FBgn0027499	wde	windei
FBgn0250819	CG33521	-
FBgn0039054	Cow	Carrier of Wingless
FBgn0033718
FBgn0013576	mtd	mustard
FBgn0036116	CG7888	-
FBgn0033005	CG3107	-
FBgn0038681	Cyp12a4	Cyp12a4
FBgn0034886
FBgn0039923	MED26	Mediator complex subunit 26
FBgn0038063	Octbeta2R	Octopamine beta2 receptor
FBgn0028490	CG31705	-
FBgn0030349	CG10353	-
FBgn0033286	CG2127	-
FBgn0031145	Ntf-2	Nuclear transport factor-2
FBgn0030778	CG4678	-
FBgn0031318	CG4887	-
FBgn0015245	Hsp60	Heat shock protein 60
FBgn0039994	conu	conundrum
FBgn0051116	ClC-a	Chloride channel-a
FBgn0085413	CG34384	-
FBgn0031150	bves	bves
FBgn0002778	mnd	minidiscs
FBgn0037636	CG9821	-
FBgn0262110
FBgn0045038	Proc	Proctolin
FBgn0261276	Opa1	Optic atrophy 1 ortholog (H. sapiens)
FBgn0261041	stj	straightjacket
FBgn0014141	cher	cheerio
FBgn0264542	CG43921	-
FBgn0034491	Hsl	Hormone-sensitive lipase ortholog
FBgn0037212
FBgn0085638	CG41378	-
FBgn0038659	EndoA	Endophilin A
FBgn0031678	CG31918	-
FBgn0259240
FBgn0037973	CG18547	-
FBgn0033261	udd	under-developed
FBgn0053156	CG33156	-
FBgn0000658	fj	four-jointed
FBgn0020493	Dad	Daughters against dpp
FBgn0028400	Syt4	Synaptotagmin 4
FBgn0038088	CG10126	-
FBgn0001149	GstD1	Glutathione S transferase D1
FBgn0010611	Hmgs	HMG Coenzyme A synthase
FBgn0028956	mthl3	methuselah-like 3
FBgn0039883	RhoGAP100F	Rho GTPase activating protein at 100F
FBgn0037379	CG10979	-
FBgn0051439	Muc96D	Mucin 96D
FBgn0263994	CG43737	-
FBgn0032949	Lamp1	Lamp1
FBgn0261703	gce	germ cell-expressed bHLH-PAS
FBgn0039229	Saf-B	Scaffold attachment factor B
FBgn0041210	HDAC4	Histone deacetylase 4
FBgn0013678	mt:Cyt-b	mitochondrial Cytochrome b
FBgn0026439	Eaat1	Excitatory amino acid transporter 1
FBgn0023129	aay	astray
FBgn0029870	Marf	Mitochondrial assembly regulatory factor
FBgn0085421	Epac	Exchange protein directly activated by cAMP ortholog (H. sapiens)
FBgn0011236	ken	ken and barbie
FBgn0013676	mt:CoIII	mitochondrial Cytochrome c oxidase subunit III
FBgn0040309	Jafrac1	thioredoxin peroxidase 1
FBgn0263110	CG43367	-
FBgn0032815	CG10462	-
FBgn0039756	CG9743	-
FBgn0035538	DopEcR	Dopamine/Ecdysteroid receptor
FBgn0025366	Ip259	Intronic Protein 259
FBgn0261599	RpS29	Ribosomal protein S29
FBgn0033777	CG17574	-
FBgn0250867	CG42238	-
FBgn0259173	corn	cornetto
FBgn0035321	CG1275	-
FBgn0260866	dnr1	defense repressor 1
FBgn0051213	CG31213	-
FBgn0031990	PAPLA1	Phosphatidic Acid Phospholipase A1
FBgn0022702	Cht2	Chitinase 2
FBgn0005630
FBgn0086778	nAChRalpha7	nicotinic Acetylcholine Receptor alpha7
FBgn0034716	Oatp58Dc	Organic anion transporting polypeptide 58Dc
FBgn0000052	ade2	adenosine 2
FBgn0031186
FBgn0032021	CG7781	-
FBgn0034720	Liprin-gamma	Liprin-gamma
FBgn0002781	mod(mdg4)	modifier of mdg4
FBgn0263397	Ih	I[[h]] channel
FBgn0035253	CG7971	-
FBgn0031201	CG12446	-
FBgn0031414	eys	eyes shut
FBgn0029814	CG15765	-
FBgn0051663	CG31663	-
FBgn0038704	CG5316	-
FBgn0038344	CG5205	-
FBgn0037057	CG10512	-
FBgn0001225	Hsp26	Heat shock protein 26
FBgn0025720	Ate1	Ate1
FBgn0011582	Dop1R1	Dopamine 1-like receptor 1
FBgn0031285	CG3662	-
FBgn0261788	Ank2	Ankyrin 2
FBgn0032305	CG6700	-
FBgn0263077	CG43340	-
FBgn0034013	unc-5	unc-5
FBgn0015777	nrv2	nervana 2
FBgn0024293	Spn43Ab	Serpin 43Ab
FBgn0003410	sina	seven in absentia
FBgn0260632	dl	dorsal
FBgn0263782	Hmgcr	HMG Coenzyme A reductase
FBgn0025625	Sik2	Salt-inducible kinase 2
FBgn0035087	CG2765	-
FBgn0039844	CG1607	-
FBgn0003716	tkv	thickveins
FBgn0052758	CG32758	-
FBgn0263855	BubR1	Bub1-related kinase
FBgn0032817	CG10631	-
FBgn0028996	onecut	onecut
FBgn0039890	CG2316	-
FBgn0053978	CG33978	-
FBgn0004436	Ubc6	Ubiquitin conjugating enzyme 6
FBgn0000256	capu	cappuccino
FBgn0017558	Pdk	Pyruvate dehydrogenase kinase
FBgn0037963	Cad87A	Cadherin 87A
FBgn0015803	RtGEF	Rho-type guanine nucleotide exchange factor
FBgn0036951	CG7017	-
FBgn0259234	Camta	Calmodulin-binding transcription activator
FBgn0013342	nSyb	neuronal Synaptobrevin
FBgn0010173	RpA-70	Replication Protein A 70
FBgn0032590	CG4631	-
FBgn0051665	wry	weary
FBgn0085335
FBgn0260793	2mit	-
FBgn0051815	CG31815	-
FBgn0035769	CTCF	CTCF
FBgn0034184	CG9646	-
FBgn0014184	Oda	Ornithine decarboxylase antizyme
FBgn0050362	boly	borrelly
FBgn0032957	CG2225	-
FBgn0004378	Klp61F	Kinesin-like protein at 61F
FBgn0036862	Gbs-76A	Glycogen binding subunit 76A
FBgn0020767	Spred	Sprouty-related protein with EVH-1 domain
FBgn0027865	Tsp96F	Tetraspanin 96F
FBgn0031245	CG3625	-
FBgn0050354	UQCR-11L	Ubiquinol-cytochrome c reductase 11 kDa subunit-like
FBgn0021764	sdk	sidekick
FBgn0026147	CG16833	-
FBgn0000565	Eip71CD	Ecdysone-induced protein 28/29kD
FBgn0037445	CG9727	-
FBgn0039774	CDase	Ceramidase
FBgn0033744	Dh44-R2	Diuretic hormone 44 receptor 2
FBgn0050069	CG30069	-
FBgn0024291	Sirt1	Sirtuin 1
FBgn0031971	Sirup	Starvation-upregulated protein
FBgn0085797	CR41540	-
FBgn0028494	CG6424	-
FBgn0051641
FBgn0004858	elB	elbow B
FBgn0031814	retm	real-time
FBgn0051057
FBgn0260657	CG42540	-
FBgn0027532	CG7139	-
FBgn0033814	CG4670	-
FBgn0039929	CG11076	-
FBgn0016978	snRNP-U1-70K	small ribonucleoprotein particle U1 subunit 70K
FBgn0003862	trx	trithorax
FBgn0261403	sxc	super sex combs
FBgn0259108	futsch	futsch
FBgn0038419	CG14879	-
FBgn0083959
FBgn0031424	VGlut	Vesicular glutamate transporter
FBgn0031461	daw	dawdle
FBgn0039064	CG4467	-
FBgn0031306	CG4577	-
FBgn0013272	Gp150	Gp150
FBgn0034155
FBgn0000053	ade3	adenosine 3
FBgn0263198	Acn	Acinus
FBgn0029713	CG11436	-
FBgn0004859	ci	cubitus interruptus
FBgn0033453	CG1667	-
FBgn0032402	CG14945	-
FBgn0052529	Hers	Histone gene-specific Epigenetic Repressor in late S phase
FBgn0033052	SCAP	SREBP cleavage activating protein
FBgn0085773	CR40766	-
FBgn0002921	Atpalpha	Na pump alpha subunit
FBgn0085443	spri	sprint
FBgn0028550	Atf3	Activating transcription factor 3
FBgn0052499	Cda4	Chitin deacetylase-like 4
FBgn0040007	RpL38	Ribosomal protein L38
FBgn0039135	CG13603	-
FBgn0036764	CG5535	-
FBgn0004607	zfh2	Zn finger homeodomain 2
FBgn0052056	scramb1	scramblase 1
FBgn0051992	gw	gawky
FBgn0020414	Idgf3	Imaginal disc growth factor 3
FBgn0039678	Obp99a	Odorant-binding protein 99a
FBgn0000179	bi	bifid
FBgn0027375	RecQ5	RecQ5 helicase
FBgn0034194	CG15611	-
FBgn0035142	Hipk	Homeodomain interacting protein kinase
FBgn0041092	tai	taiman
FBgn0032455	Pih1D1	Pih1D1
FBgn0031299	CG4629	-
FBgn0036428	Gbs-70E	Glycogen binding subunit 70E
FBgn0029899	CG14438	-
FBgn0029801	CG15771	-
FBgn0001296	kar	karmoisin
FBgn0024222	IKKbeta	I-kappaB kinase beta
FBgn0016696	Pitslre	Pitslre
FBgn0085446	CG34417	-
FBgn0034476	Toll-7	Toll-7
FBgn0034723	CG13506	-
FBgn0261285	Ppcs	Phosphopantothenoylcysteine synthetase
FBgn0262476	CG43066	-
FBgn0032864	CG2493	-
FBgn0011642	Zyx	Zyxin
FBgn0012051	CalpA	Calpain-A
FBgn0085813	18SrRNA-Psi:CR41602	18S ribosomal RNA pseudogene:CR41602
FBgn0024985	CG11448	-
FBgn0037720	CG8312	-
FBgn0016126	CaMKI	Calcium/calmodulin-dependent protein kinase I
FBgn0035719	tow	target of wingless
FBgn0000299	Cg25C	Collagen type IV
FBgn0023407	B4	B4
FBgn0038881	CG16791	-
FBgn0029666	CG10803	-
FBgn0030797	CG13004	-
FBgn0035086	CG12851	-
FBgn0261793	Trf2	TATA box binding protein-related factor 2
FBgn0004880	scrt	scratch
FBgn0035968	Slc45-1	Slc45 ortholog 1
FBgn0263398	CG6364	-
FBgn0011692	pav	pavarotti
FBgn0031637	mxt	mextli
FBgn0033391	CG8026	-
FBgn0019990	Gcn2	Gcn2
FBgn0028480	CG17841	-
FBgn0021760	chb	chromosome bows
FBgn0052982	CG32982	-
FBgn0032026	CG7627	-
FBgn0039936	Gyf	Gigyf
FBgn0040206	krz	kurtz
FBgn0052103	CG32103	-
FBgn0001220	Hsc70-5	Heat shock protein cognate 5
FBgn0022382	Pka-R2	Protein kinase, cAMP-dependent, regulatory subunit type 2
FBgn0010222	Nmdmc	NAD-dependent methylenetetrahydrofolate dehydrogenase
FBgn0040388	boi	brother of ihog
FBgn0004368	Ptp4E	Protein tyrosine phosphatase 4E
FBgn0000370	crc	cryptocephal
FBgn0259938	cwo	clockwork orange
FBgn0037120	CG11247	-
FBgn0015602	BEAF-32	Boundary element-associated factor of 32kD
FBgn0053196	dpy	dumpy
FBgn0250732	gfzf	GST-containing FLYWCH zinc-finger protein
FBgn0038381	CG3303	-
FBgn0030590	CG9518	-
FBgn0026869	Thd1	Thd1
FBgn0034345	CG5174	-
FBgn0003165	pum	pumilio
FBgn0001124	Got1	Glutamate oxaloacetate transaminase 1
FBgn0029738
FBgn0085412	CG34383	-
FBgn0045035	tefu	telomere fusion
FBgn0033476	oys	oysgedart
FBgn0023095	caps	capricious
FBgn0263120	Acsl	Acyl-CoA synthetase long-chain
FBgn0011837	Tis11	Tis11 homolog
FBgn0010352	Nc73EF	Neural conserved at 73EF
FBgn0030079
FBgn0260943	Rbp6	RNA-binding protein 6
FBgn0085758	CR40639	-
FBgn0033739	Dyb	Dystrobrevin
FBgn0019661	roX1	RNA on the X 1
FBgn0027581	CG6191	-
FBgn0085769	CR40728	-
FBgn0039140	Miro	Mitochondrial Rho
FBgn0032078	C1GalTA	Core 1 Galactosyltransferase A
FBgn0001128	Gpdh	Glycerol 3 phosphate dehydrogenase
FBgn0262509	nrm	neuromusculin
FBgn0031117	GstT3	Glutathione S transferase T3
FBgn0027101	Dyrk3	Dual-specificity tyrosine phosphorylation-regulated kinase 3
FBgn0032901	sky	skywalker
FBgn0015221	Fer2LCH	Ferritin 2 light chain homologue
FBgn0027291	l(1)G0156	lethal (1) G0156
FBgn0035842	CG7504	-
FBgn0261836	Msp300	Muscle-specific protein 300 kDa
FBgn0263219	Dscam4	Down syndrome cell adhesion molecule 4
FBgn0026409	Mpcp	Mitochondrial phosphate carrier protein
FBgn0263873	sick	sickie
FBgn0052177	Ndfip	Nedd4 family interacting protein
FBgn0262117	IntS3	Integrator 3
FBgn0020306	dom	domino
FBgn0035936	Tsp66E	Tetraspanin 66E
FBgn0036318	Wbp2	Wbp2 ortholog
FBgn0010217	ATPsynbeta	ATP synthase, beta subunit
FBgn0005278	Sam-S	S-adenosylmethionine Synthetase
FBgn0261555	CG42673	-
FBgn0036059	nudE	nudE
FBgn0026197	noe	noe
FBgn0010389	htl	heartless
FBgn0025741	PlexA	Plexin A
FBgn0019662	qm	quemao
FBgn0262872	milt	milton
FBgn0037638	CG8379	-
FBgn0250785	vari	varicose
FBgn0016926	Pino	Pinocchio
FBgn0086674	Tango13	Transport and Golgi organization 13
FBgn0037025	Spc105R	Spc105-related
FBgn0035481	CG12605	-
FBgn0037831	Cap-H2	Chromosome associated protein H2
FBgn0025936	Eph	Eph receptor tyrosine kinase
FBgn0261564	Reep1	REEP1 homolog
FBgn0039877	CG2118	-
FBgn0032938	CG8671	-
FBgn0051108	CG31108	-
FBgn0000409	Cyt-c-p	Cytochrome c proximal
FBgn0051140	CG31140	-
FBgn0262743	Fs(2)Ket	Female sterile (2) Ketel
FBgn0261387	CG17528	-
FBgn0259789	vfl	vielfaltig
FBgn0263776	CG43693	-
FBgn0030766	mthl1	methuselah-like 1
FBgn0026238	gus	gustavus
FBgn0001137	grk	gurken
FBgn0086683	Spf45	Spf45
FBgn0010215	alpha-Cat	alpha Catenin
FBgn0034072	Dg	Dystroglycan
FBgn0034300	CG5098	-
FBgn0264357	SNF4Agamma	SNF4/AMP-activated protein kinase gamma subunit
FBgn0031319	CG4896	-
FBgn0013303	Nca	Neurocalcin
FBgn0034145	CG5065	-
FBgn0029878	Pat1	Protein interacting with APP tail-1
FBgn0013765	cnn	centrosomin
FBgn0011300	babo	baboon
FBgn0051451	CR31451	-
FBgn0261553	CG42671	-
FBgn0051550	CG31550	-
FBgn0086697
FBgn0261550	CG42668	-
FBgn0033250	CG14762	-
FBgn0020381	Dredd	Death related ced-3/Nedd2-like caspase
FBgn0015542
FBgn0037796	CG12814	-
FBgn0003459	stwl	stonewall
FBgn0031878	sip2	septin interacting protein 2
FBgn0036483	CG12316	-
FBgn0052311	zormin	zormin
FBgn0259143	CG42258	-
FBgn0039349	Ssadh	Succinic semialdehyde dehydrogenase
FBgn0262684
FBgn0034071	CG8405	-
FBgn0013680	mt:ND2	mitochondrial NADH-ubiquinone oxidoreductase chain 2
FBgn0264607	CaMKII	Calcium/calmodulin-dependent protein kinase II
FBgn0259178	5PtaseI	5PtaseI
FBgn0263977	Tim17b	-
FBgn0025800	Smox	Smad on X
FBgn0004507	GlyP	Glycogen phosphorylase
FBgn0263132	Cht6	Cht6
FBgn0036565	CG5235	-
FBgn0030052	CG12065	-
FBgn0053963	CR33963	-
FBgn0030520	Pdcd4	Programmed cell death 4 ortholog
FBgn0260400	elav	embryonic lethal abnormal vision
FBgn0041342	Cct1	CTP:phosphocholine cytidylyltransferase 1
FBgn0033224	Nop17l	Nop17 like
FBgn0262636	dati	datilografo
FBgn0036309	Hip1	Huntingtin interacting protein 1
FBgn0051673	CG31673	-
FBgn0000454	Dip-B	Dipeptidase B
FBgn0013679	mt:ND1	mitochondrial NADH-ubiquinone oxidoreductase chain 1
FBgn0085765	2SrRNA-Psi:CR40677	2S ribosomal RNA pseudogene:CR40677
FBgn0053653	Cadps	Calcium-dependent secretion activator
FBgn0028717	Lnk	Lnk
FBgn0023537	CG17896	-
FBgn0037336	CG2519	-
FBgn0015558	tty	tweety
FBgn0004876	cdi	center divider
FBgn0053100	4EHP	eIF4E-Homologous Protein
FBgn0051690	CG31690	-
FBgn0023083	fray	frayed
FBgn0034501	CG13868	-
FBgn0003285	rst	roughest
FBgn0038478	cal1	chromosome alignment defect 1
FBgn0035710	SP1173	SP1173
FBgn0034674	CG9304	-
FBgn0027866	CG9776	-
FBgn0051998	CG31998	-
FBgn0011204	cue	cueball
FBgn0261617	nej	nejire
FBgn0003002	opa	odd paired
FBgn0029969	CG10932	-
FBgn0028703	Nhe3	Na[+]/H[+] hydrogen exchanger 3
FBgn0038400	CG5903	-
FBgn0032988	Tif-IA	Tif-IA
FBgn0015371	chn	charlatan
FBgn0085382	CG34353	-
FBgn0026262	bip2	bip2
FBgn0064225	RpL5	Ribosomal protein L5
FBgn0030603	CG5541	-
FBgn0030429	CG4661	-
FBgn0035833	CG7565	-
FBgn0039600	CG1646	-
FBgn0039727	CG15523	-
FBgn0033205	CG2064	-
FBgn0038197	foxo	forkhead box, sub-group O
FBgn0027561	CG18659	-
FBgn0040236	c11.1	c11.1
FBgn0039863	CG1815	-
FBgn0030485	CG1998	-
FBgn0034073	CG8414	-
FBgn0040324	Ephrin	Ephrin
FBgn0035533	Cip4	Cdc42-interacting protein 4
FBgn0261570	CG42684	-
FBgn0036547	CG17032	-
FBgn0261556	CG42674	-
FBgn0086899	Tlk	Tousled-like kinase
FBgn0002719	Men	Malic enzyme
FBgn0001125	Got2	Glutamate oxaloacetate transaminase 2
FBgn0261341	verm	vermiform
FBgn0263102	psq	pipsqueak
FBgn0040765	luna	luna
FBgn0033799	GLaz	Glial Lazarillo
FBgn0033913	CG8468	-
FBgn0052676	CG32676	-
FBgn0033033	scaf	scarface
FBgn0035158	CG13895	-
FBgn0000633	fas	faint sausage
FBgn0035347
FBgn0263144	bin3	bicoid-interacting protein 3
FBgn0034158	CG5522	-
FBgn0004595	pros	prospero
