# Supplementary material for: Transcriptome Profiling Identifies Multiplexin as a Target of SAGA Deubiquitinase Activity in Glia Required for Precise Axon Guidance During Drosophila Visual Development
Source: G3 (Bethesda). 2016 Jun 1;6(8):2435–45. doi: 10.1534/g3.116.031310 (PMC4978897; doi:10.1534/g3.116.031310)
Supplement: Supplemental Material [file supp_g3.116.031310_TableS3.xlsx]

## Sheet: Table S3
Table S3: 836 genes significantly downregulated in nonstop glia compared to wild-type glia based on edgeR analysis with a FDR < 0.01
ID	SYMBOL	NAME
FBgn0034438	CG9416	-
FBgn0024294	Spn43Aa	Serpin 43Aa
FBgn0034275	CG5002	-
FBgn0053126	NLaz	Neural Lazarillo
FBgn0032405	CG14946	-
FBgn0032449	CG17036	-
FBgn0039415	CG6142	-
FBgn0004865	Eip78C	Ecdysone-induced protein 78C
FBgn0031993
FBgn0039257	tnc	tenectin
FBgn0031717	Oscillin	Oscillin
FBgn0011705	rost	rolling stone
FBgn0051076	CG31076	-
FBgn0016693	Past1	Putative Achaete Scute Target 1
FBgn0035550	CG11349	-
FBgn0052354	CG32354	-
FBgn0051075	CG31075	-
FBgn0038071	Dtg	Dpp target gene
FBgn0264562	Hr4	Hr4
FBgn0014427	CG11899	-
FBgn0031016	kek5	kekkon5
FBgn0031627	CG15630	-
FBgn0032123	Oatp30B	Organic anion transporting polypeptide 30B
FBgn0001253	ImpE1	Ecdysone-inducible gene E1
FBgn0040340	TRAM	TRAM
FBgn0039045	CG17119	-
FBgn0044047	Ilp6	Insulin-like peptide 6
FBgn0028695	Rpn1	Regulatory particle non-ATPase 1
FBgn0259682	Jabba	Jabba
FBgn0038535	alt	aluminum tubes
FBgn0036556	CG5830	-
FBgn0085384	CG34355	-
FBgn0001254	ImpE2	Ecdysone-inducible gene E2
FBgn0259734	Nost	Nostrin
FBgn0261396	Rpn3	Regulatory particle non-ATPase 3
FBgn0030653	CG7860	-
FBgn0036846	MESR6	Misexpression suppressor of ras 6
FBgn0025879	Timp	Tissue inhibitor of metalloproteases
FBgn0030114	CG17754	-
FBgn0010497	dmGlut	Dietary and metabolic glutamate transporter
FBgn0261975	CG42806	-
FBgn0003044	Pcl	Polycomblike
FBgn0015282	Rpt2	Regulatory particle triple-A ATPase 2
FBgn0051092	LpR2	Lipophorin receptor 2
FBgn0010470	Fkbp14	FK506-binding protein 14 ortholog
FBgn0029804	CG3097	-
FBgn0015372	RabX1	RabX1
FBgn0038638	CG7702	-
FBgn0016697	Prosalpha5	Proteasome alpha5 subunit
FBgn0038924	CG6028	-
FBgn0020445	E23	Early gene at 23
FBgn0001226	Hsp27	Heat shock protein 27
FBgn0015737	Hmu	Hemomucin
FBgn0004797	mdy	midway
FBgn0033377	Pmm45A	Phosphomannomutase 45A
FBgn0031516	CG9663	-
FBgn0001227	Hsp67Ba	Heat shock gene 67Ba
FBgn0028327	l(1)G0320	lethal (1) G0320
FBgn0032689	CG10413	-
FBgn0035290	dsb	debris buster
FBgn0032467	CG9934	-
FBgn0263916	Ent2	Equilibrative nucleoside transporter 2
FBgn0036039	Naa60	N(alpha)-acetyltransferase 60
FBgn0035763	CG8602	-
FBgn0032330	Samuel	SAM-motif ubiquitously expressed punctatedly localized protein
FBgn0039537	CG5590	-
FBgn0052412	QC	Glutaminyl cyclase
FBgn0035121	Tudor-SN	Tudor staphylococcal nuclease
FBgn0002787	Rpn8	Regulatory particle non-ATPase 8
FBgn0037167	CG11425	-
FBgn0035983	CG4080	-
FBgn0262699	rap	retina aberrant in pattern
FBgn0038341	AdamTS-A	ADAM metallopeptidase with thrombospondin type 1 motif A
FBgn0250746	Prosbeta7	Proteasome beta7 subunit
FBgn0011722	Tig	Tiggrin
FBgn0028690	Rpn5	Regulatory particle non-ATPase 5
FBgn0028694	Rpn11	Regulatory particle non-ATPase 11
FBgn0010621	Cct5	T-complex Chaperonin 5
FBgn0036372	Abp1	Actin binding protein 1
FBgn0025687	LKRSDH	Lysine ketoglutarate reductase/saccharopine dehydrogenase
FBgn0031571	bark	bark beetle
FBgn0028686	Rpt3	Regulatory particle triple-A ATPase 3
FBgn0031568	CG10019	-
FBgn0020389	Papss	PAPS synthetase
FBgn0041188	Atx2	Ataxin-2
FBgn0260938	tay	tay bridge
FBgn0026380	Prosbeta3	Proteasome beta3 subunit
FBgn0034997	CG3376	-
FBgn0043456	CG4747	-
FBgn0038829	CG17271	-
FBgn0004167	kst	karst
FBgn0000043	Act42A	Actin 42A
FBgn0029838	CG4666	-
FBgn0050015	CG30015	-
FBgn0036448	mop	myopic
FBgn0036279	Ncc69	sodium chloride cotransporter 69
FBgn0022774	Oat	Ornithine aminotransferase precursor
FBgn0086532	Spt-I	Serine palmitoyltransferase subunit I
FBgn0031092	CG9577	-
FBgn0005612	Sox14	Sox box protein 14
FBgn0032297	CG17124	-
FBgn0013726	pnut	peanut
FBgn0005585	Calr	Calreticulin
FBgn0035542	DOR	-
FBgn0261394	Prosalpha3	Proteasome alpha3 subunit
FBgn0028582	lqf	liquid facets
FBgn0028693	Rpn12	Regulatory particle non-ATPase 12
FBgn0038803	CG5191	-
FBgn0028688	Rpn7	Regulatory particle non-ATPase 7
FBgn0037580	DppIII	Dipeptidyl aminopeptidase III
FBgn0003204	ras	raspberry
FBgn0008635	betaCOP	Coat Protein (coatomer) beta
FBgn0264308	CG43778	-
FBgn0011768	Fdh	Formaldehyde dehydrogenase
FBgn0015477	Rme-8	Receptor mediated endocytosis 8
FBgn0038110	CG8031	-
FBgn0261014	TER94	TER94
FBgn0264494	CG17646	-
FBgn0028685	Rpt4	Regulatory particle triple-A ATPase 4
FBgn0033342	CG8258	-
FBgn0086357	Sec61alpha	Sec61 alpha subunit
FBgn0040918	schlank	schlank
FBgn0027363	Stam	Signal transducing adaptor molecule
FBgn0028692	Rpn2	Regulatory particle non-ATPase 2
FBgn0040475	SH3PX1	SH3PX1 ortholog (H. sapiens)
FBgn0032721	CG10602	-
FBgn0038180	Cht5	Cht5
FBgn0038745	CG4538	-
FBgn0039172	Spase22-23	Spase 22/23-subunit
FBgn0038053	CG18549	-
FBgn0036919	Grasp65	Grasp65
FBgn0019925	Surf4	Surfeit 4
FBgn0011016	SsRbeta	Signal sequence receptor beta
FBgn0053303	CG33303	-
FBgn0086134	Prosalpha2	Proteasome alpha2 subunit
FBgn0032242	CG5355	-
FBgn0053129	CG33129	-
FBgn0032217	CG4972	-
FBgn0037472	CG10098	-
FBgn0052473	CG32473	-
FBgn0262125	Sec23	Sec23 ortholog (S. cerevisiae)
FBgn0032497
FBgn0037632	Tcp-1eta	Tcp-1eta
FBgn0034657	LBR	Lamin B receptor
FBgn0034246	Dcr-2	Dicer-2
FBgn0027835	Dp1	Dodeca-satellite-binding protein 1
FBgn0039637	CG11880	-
FBgn0035402	Usp5	Ubiquitin specific protease 5
FBgn0031534	Snx1	Sorting nexin 1
FBgn0010348	Arf79F	ADP ribosylation factor at 79F
FBgn0039160	CG5510	-
FBgn0025725	alphaCOP	Coat Protein (coatomer) alpha
FBgn0026059	Mhcl	Myosin heavy chain-like
FBgn0031969	pes	peste
FBgn0034577	cpa	capping protein alpha
FBgn0004868	Gdi	GDP dissociation inhibitor
FBgn0262519	Mi-2	Mi-2
FBgn0033635	CG7777	-
FBgn0032596	Prosbeta4	Proteasome beta4 subunit
FBgn0032213	CG5390	-
FBgn0033515	Ir47a	Ionotropic receptor 47a
FBgn0260660	Mp	Multiplexin
FBgn0086365	Orct2	Organic cation transporter 2
FBgn0262716	Arp3	Actin-related protein 3
FBgn0033649	pyr	pyramus
FBgn0032409	Ced-12	Ced-12
FBgn0015789	Rab10	Rab10
FBgn0010590	Prosbeta1	Proteasome beta1 subunit
FBgn0031450	Hrs	Hepatocyte growth factor regulated tyrosine kinase substrate
FBgn0033886	Rpn13	Regulatory particle non-ATPase 13
FBgn0020369	Rpt6	Regulatory particle triple-A ATPase 6
FBgn0051150
FBgn0014002	Pdi	Protein disulfide isomerase
FBgn0038651	CG14299	-
FBgn0001104	Galphai	G protein alpha i subunit
FBgn0025697	santa-maria	scavenger receptor acting in neural tissue and majority of rhodopsin is absent
FBgn0030521	CtsB1	Cathepsin B1
FBgn0011710	2016-09-01	Septin 1
FBgn0051547	CG31547	-
FBgn0035237	CG13917	-
FBgn0011570	cpb	capping protein beta
FBgn0039562	Gp93	Glycoprotein 93
FBgn0033663	ERp60	ERp60
FBgn0261609	eIF-2alpha	eukaryotic translation Initiation Factor 2alpha
FBgn0024314	Plap	Phospholipase A2 activator protein
FBgn0033890	Ctf4	-
FBgn0014075	Ugt	UDP-glucose-glycoprotein glucosyltransferase
FBgn0028968	gammaCOP	Coat Protein (coatomer) gamma
FBgn0031260	Spp	Signal peptide peptidase
FBgn0031001	CG7884	-
FBgn0030362	regucalcin	regucalcin
FBgn0031670	CG3887	-
FBgn0033717	CG8839	-
FBgn0036566	ClC-c	Chloride channel-c
FBgn0066101	LpR1	Lipophorin receptor 1
FBgn0015283	Rpn10	Regulatory particle non-ATPase 10
FBgn0262733	Src64B	Src oncogene at 64B
FBgn0000477	DNaseII	Deoxyribonuclease II
FBgn0030038	CG1440	-
FBgn0004237	Hrb87F	Heterogeneous nuclear ribonucleoprotein at 87F
FBgn0026404	Dronc	Death regulator Nedd2-like caspase
FBgn0037092	M6	M6
FBgn0038388	CG4287	-
FBgn0037901	CG6744	-
FBgn0001404	egh	egghead
FBgn0030344	CG2025	-
FBgn0011573	Cdc37	Cdc37
FBgn0036341	Syx13	Syntaxin 13
FBgn0020370	TppII	tripeptidyl-peptidase II
FBgn0003209	raw	raw
FBgn0028833	Dak1	Dak1
FBgn0023175	Prosalpha7	Proteasome alpha7 subunit
FBgn0028970	betaggt-II	beta subunit of type II geranylgeranyl transferase
FBgn0038810	Srp72	Signal recognition particle protein 72
FBgn0001308	Khc	Kinesin heavy chain
FBgn0031374	CG7337	-
FBgn0015924	crq	croquemort
FBgn0263260	sel	seele
FBgn0004419	me31B	maternal expression at 31B
FBgn0040493	grsm	granny smith
FBgn0029134	Prosbeta5	Proteasome beta5 subunit
FBgn0014455	Ahcy13	Adenosylhomocysteinase at 13
FBgn0028684	Rpt5	Regulatory particle triple-A ATPase 5
FBgn0039130	CG5854	-
FBgn0002284	Prosbeta6	Proteasome beta6 subunit
FBgn0004066	Prosalpha4	Proteasome alpha4 subunit
FBgn0035028	Start1	Start1
FBgn0041242	Gr47a	Gustatory receptor 47a
FBgn0086680	vvl	ventral veins lacking
FBgn0036816	Indy	I'm not dead yet
FBgn0024814	Clc	Clathrin light chain
FBgn0019947	Psn	Presenilin
FBgn0086909	CG31751	-
FBgn0015790	Rab11	Rab11
FBgn0260010
FBgn0010341	Cdc42	Cdc42
FBgn0000568	Eip75B	Ecdysone-induced protein 75B
FBgn0032713	CG17323	-
FBgn0037012	Rcd2	Reduction in Cnn dots 2
FBgn0035879	GAPcenA	GTPase activating protein and centrosome-associated ortholog (H. sapiens)
FBgn0014868	Ost48	Oligosaccharyltransferase 48kD subunit
FBgn0003391	shg	shotgun
FBgn0025352	Thiolase	Thiolase
FBgn0039043	CG17121	-
FBgn0003071	Pfk	Phosphofructokinase
FBgn0032216	Usp14	Ubiquitin specific protease 14
FBgn0025700	CG5885	-
FBgn0027932	Akap200	A kinase anchor protein 200
FBgn0019830	colt	congested-like trachea
FBgn0014029	2016-09-02	Septin 2
FBgn0010638	Sec61beta	Sec61 beta subunit
FBgn0035772	Sh3beta	Sh3beta
FBgn0022343	CG3760	-
FBgn0032485	CG9426	-
FBgn0250848	26-29-p	26-29kD-proteinase
FBgn0000566	Eip55E	Eip55E
FBgn0011336	OstStt3	Oligosaccharyl transferase 3
FBgn0004432	Cyp1	Cyclophilin 1
FBgn0263351	AP-2mu	Adaptor Protein complex 2, mu subunit
FBgn0031219	CG13694	-
FBgn0032704	Jwa	Jwa ortholog
FBgn0259984	kuz	kuzbanian
FBgn0024509	Sec13	Sec13 ortholog (S. cerevisiae)
FBgn0039113	CG10217	-
FBgn0038172	Adgf-D	Adenosine deaminase-related growth factor D
FBgn0003651	svp	seven up
FBgn0034802	CG3800	-
FBgn0003430	slp1	sloppy paired 1
FBgn0023518	trr	trithorax-related
FBgn0086558	Ubi-p5E	Ubiquitin-5E
FBgn0063127	pncr002:3R	putative noncoding RNA 002:3R
FBgn0005649	Rox8	Rox8
FBgn0035811	CG12262	-
FBgn0000412	D1	D1 chromosomal protein
FBgn0003330	Sce	Sex combs extra
FBgn0030731	Mfe2	peroxisomal Multifunctional enzyme type 2
FBgn0024238	Fim	Fimbrin
FBgn0010280	Taf4	TBP-associated factor 4
FBgn0022268
FBgn0027095	Manf	Mesencephalic astrocyte-derived neurotrophic factor ortholog
FBgn0031376
FBgn0030183	CG15309	-
FBgn0032451	spict	spichthyin
FBgn0028689	Rpn6	Regulatory particle non-ATPase 6
FBgn0028982	Spt6	Spt6
FBgn0031220	CG4822	-
FBgn0001224	Hsp23	Heat shock protein 23
FBgn0021795	Tapdelta	Translocon-associated protein delta
FBgn0010288	Uch	Ubiquitin carboxy-terminal hydrolase
FBgn0030306	Spase25	Spase 25-subunit
FBgn0261458	capt	capulet
FBgn0016754	sba	six-banded
FBgn0061469	Ube3a	Ubiquitin protein ligase E3A
FBgn0025525	bab2	bric a brac 2
FBgn0001197	His2Av	Histone H2A variant
FBgn0031914	CG5973	-
FBgn0025865	Cortactin	Cortactin
FBgn0034401	MetRS	Methionyl-tRNA synthetase
FBgn0259142
FBgn0025574	Pli	Pellino
FBgn0039117	tst	twister
FBgn0000319	Chc	Clathrin heavy chain
FBgn0011771	Hem	HEM-protein
FBgn0036842	CG3797	-
FBgn0264560	garz	gartenzwerg
FBgn0032454	CG5787	-
FBgn0041630	Hexo1	Hexosaminidase 1
FBgn0032378	CycY	Cyclin Y
FBgn0025678	CaBP1	calcium-binding protein 1
FBgn0005634
FBgn0002783	mor	moira
FBgn0027338	Kap-alpha3	karyopherin alpha3
FBgn0032509	CG6523	-
FBgn0038065	Snx3	Sorting nexin 3
FBgn0046685	Wsck	Wsck
FBgn0261671	tweek	tweek
FBgn0010488	NAT1	NAT1
FBgn0031069	Pmp70	-
FBgn0015805	HDAC1	Histone deacetylase 1
FBgn0033639	CG9003	-
FBgn0034128	CG4409	-
FBgn0010238	Lac	Lachesin
FBgn0027079	Aats-val	Valyl-tRNA synthetase
FBgn0036463	Reck	Reversion-inducing-cysteine-rich protein with kazal motifs
FBgn0032015	Ostgamma	Oligosaccharide transferase gamma subunit
FBgn0260439	Pp2A-29B	Protein phosphatase 2A at 29B
FBgn0003884	alphaTub84B	alpha-Tubulin at 84B
FBgn0004108	Nrt	Neurotactin
FBgn0003137	Ppn	Papilin
FBgn0037835	CG14687	-
FBgn0086443	Aats-asn	Asparaginyl-tRNA synthetase
FBgn0036134	FoxK	Forkhead box K
FBgn0027108	Inx2	Innexin 2
FBgn0036258	CG5642	-
FBgn0025335	CG4585	-
FBgn0015778	rin	rasputin
FBgn0030895	CG7135	-
FBgn0259785	pzg	putzig
FBgn0086655	jing	jing
FBgn0011305	Rsf1	Repressor splicing factor 1
FBgn0004396	CrebA	Cyclic-AMP response element binding protein A
FBgn0032884	Pomp	Pomp
FBgn0029114	Tollo	Tollo
FBgn0002733	E(spl)mbeta-HLH	Enhancer of split mbeta, helix-loop-helix
FBgn0001108	DCTN1-p150	Dynactin 1, p150 subunit
FBgn0024285	Srp54	Srp54
FBgn0010342	Map60	Microtubule-associated protein 60
FBgn0040285	Scamp	Scamp
FBgn0033050	Pngl	PNGase-like
FBgn0003887	betaTub56D	beta-Tubulin at 56D
FBgn0032198	eEF1delta	eEF1delta
FBgn0027496	epsilonCOP	Coat Protein (coatomer) epsilon
FBgn0003016	osp	outspread
FBgn0263005	CG43313	-
FBgn0034418	CG15118	-
FBgn0085369	CG34340	-
FBgn0015019	Cctgamma	Cctgamma
FBgn0038046	CG5641	-
FBgn0037166	CG11426	-
FBgn0036685	CG6664	-
FBgn0038870	Oga	O-GlcNAcase
FBgn0004055	uzip	unzipped
FBgn0003447	sn	singed
FBgn0030093	Bap111	Brahma associated protein 111kD
FBgn0031268	cold	coiled
FBgn0036745	CG7484	-
FBgn0025724	beta'COP	Coat Protein (coatomer) beta'
FBgn0052512	CG32512	-
FBgn0000567	Eip74EF	Ecdysone-induced protein 74EF
FBgn0259979	CG17337	-
FBgn0003676	T-cp1	Tcp1-like
FBgn0032480	Edem2	ER degradation enhancer, mannosidase alpha-like 2
FBgn0034786	CG13531	-
FBgn0037249	eIF3-S10	eIF3-S10
FBgn0025802	Sbf	SET domain binding factor
FBgn0023528	CG2924	-
FBgn0035947	Srp68	Signal recognition particle protein 68
FBgn0004103	Pp1-87B	Protein phosphatase 1 at 87B
FBgn0020279	lig	lingerer
FBgn0023174	Prosbeta2	Proteasome beta2 subunit
FBgn0015797	Rab6	Rab6
FBgn0015808	ScpX	Sterol carrier protein X-related thiolase
FBgn0259168	mnb	minibrain
FBgn0011672	Mvl	Malvolio
FBgn0034237	eIF3-S9	eIF3-S9
FBgn0032640	Sgt	small glutamine-rich tetratricopeptide containing protein
FBgn0000150	awd	abnormal wing discs
FBgn0005777	PpD3	Protein phosphatase D3
FBgn0052372
FBgn0029763	Usp16-45	Ubiquitin specific protease 16/45
FBgn0011725	twin	twin
FBgn0051717	CG31717	-
FBgn0030456	CG4332	-
FBgn0034277	OstDelta	Oligosaccharide transferase Delta subunit
FBgn0010391	Gtp-bp	GTP-binding protein
FBgn0025742	mtm	myotubularin
FBgn0011726	tsr	twinstar
FBgn0024994	Csat	Csat
FBgn0004811	fs(2)ltoPP43	female sterile (2) ltoPP43
FBgn0027579	mino	minotaur
FBgn0028515	EndoGI	Endonuclease G inhibitor
FBgn0032453	CG6180	-
FBgn0036340	SRm160	SRm160
FBgn0087007	bbg	big bang
FBgn0028687	Rpt1	Regulatory particle triple-A ATPase 1
FBgn0035909	ergic53	ergic53
FBgn0035995	CG3529	-
FBgn0001218	Hsc70-3	Heat shock 70-kDa protein cognate 3
FBgn0024352	Hop	Hsp70/Hsp90 organizing protein homolog
FBgn0020392	Nmt	N-myristoyl transferase
FBgn0030529	Clic	Chloride intracellular channel
FBgn0032214	CG4968	-
FBgn0032514	CG9302	-
FBgn0262126	Sec24CD	Sec24CD ortholog (H. sapiens)
FBgn0026250	eIF-1A	Eukaryotic initiation factor 1A
FBgn0022349	CG1910	-
FBgn0031698	Ncoa6	Nuclear receptor coactivator 6
FBgn0037702	CG8176	-
FBgn0037016	CG13252	-
FBgn0004860	ph-d	polyhomeotic distal
FBgn0025615	Torsin	Torsin
FBgn0033259	CG11210	-
FBgn0082831	pps	protein partner of snf
FBgn0021825	DCTN2-p50	Dynactin 2, p50 subunit
FBgn0020762	Atet	ABC transporter expressed in trachea
FBgn0028691	Rpn9	Regulatory particle non-ATPase 9
FBgn0015296	Shc	SHC-adaptor protein
FBgn0027568	Cand1	Cullin-associated and neddylation-dissociated 1
FBgn0039697	CG7834	-
FBgn0037924	CG14712	-
FBgn0261239	Hr39	Hormone receptor-like in 39
FBgn0261548	CG42666	-
FBgn0004646	ogre	optic ganglion reduced
FBgn0262955	RpII140	RNA polymerase II 140kD subunit
FBgn0036299	Tsf2	Transferrin 2
FBgn0250843	Prosalpha6	Proteasome alpha6 subunit
FBgn0263231	bel	belle
FBgn0004177	mts	microtubule star
FBgn0010333	Rac1	Rac1
FBgn0030734	CG9911	-
FBgn0034602	Lapsyn	Leucine-rich repeat activity-regulated protein at synapses
FBgn0033482	CG1371	-
FBgn0038872	Nelf-A	Negative elongation factor A
FBgn0051044	CR31044	-
FBgn0004861	ph-p	polyhomeotic proximal
FBgn0028734	Fmr1	Fmr1
FBgn0003205	Ras85D	Ras oncogene at 85D
FBgn0035830	CG8209	-
FBgn0028969	deltaCOP	Coat Protein (coatomer) delta
FBgn0036847	CG11577	-
FBgn0040064	yip2	yippee interacting protein 2
FBgn0003656	sws	swiss cheese
FBgn0038947	Sar1	Sar1 ortholog (S. cerevisiae)
FBgn0016076	vri	vrille
FBgn0031256	CG4164	-
FBgn0032018	CG7806	-
FBgn0037834	Art1	Arginine methyltransferase 1
FBgn0035872	CG7185	-
FBgn0033698	CG8858	-
FBgn0035370	Non2	Novel nucleolar protein 2
FBgn0005771	noc	no ocelli
FBgn0016756	Usp47	Ubiquitin specific protease 47
FBgn0039632	Cul5	Cullin 5
FBgn0027081	Aats-thr	Threonyl-tRNA synthetase
FBgn0011740	alpha-Man-IIa	alpha-Mannosidase class II a
FBgn0031458	aph-1	anterior pharynx defective 1
FBgn0000273	Pka-C1	Protein kinase, cAMP-dependent, catalytic subunit 1
FBgn0032246	CG5168	-
FBgn0038320	Sra-1	specifically Rac1-associated protein 1
FBgn0038279	Sdr	Secreted decoy of InR
FBgn0051324	CG31324	-
FBgn0037894	Ranbp9	Ranbp9
FBgn0037728	CG16817	-
FBgn0025693	ZnT41F	Zinc transporter 41F
FBgn0031049	Sec61gamma	Sec61 gamma subunit
FBgn0034914	CG5554	-
FBgn0027329	Tcp-1zeta	T-cp1zeta
FBgn0032350	CG6287	-
FBgn0051195	CG31195	-
FBgn0051038	CG31038	-
FBgn0051224	CG31224	-
FBgn0031395	CG10874	-
FBgn0031057	Ubqn	Ubiquilin
FBgn0030703	MSBP	membrane steroid binding protein
FBgn0039381	SppL	Signal peptide peptidase-like
FBgn0013954	FK506-bp2	FK506-binding protein 2
FBgn0016685	Nlp	Nucleoplasmin
FBgn0004362	HmgD	High mobility group protein D
FBgn0003885	alphaTub84D	alpha-Tubulin at 84D
FBgn0014011	Rac2	Rac2
FBgn0024958	Irp-1A	Iron regulatory protein 1A
FBgn0263740	eIF-2gamma	Eukaryotic initiation factor 2gamma
FBgn0031948	CG7149	-
FBgn0034181	CG8963	-
FBgn0037240	Cont	Contactin
FBgn0035753	RpL18	Ribosomal protein L18
FBgn0000575	emc	extra macrochaetae
FBgn0015907
FBgn0261673	nemy	no extended memory
FBgn0019972	Drice	Death related ICE-like caspase
FBgn0022942	Cbp80	cap binding protein 80
FBgn0024365	CG12773	-
FBgn0034087	clu	clueless
FBgn0045866	bai	baiser
FBgn0032694	MESR3	Misexpression suppressor of ras 3
FBgn0020496	CtBP	C-terminal Binding Protein
FBgn0260965	CG42588	-
FBgn0036398	upSET	upSET
FBgn0010877	l(3)05822	lethal (3) 05822
FBgn0003048	pcx	pecanex
FBgn0000394	cv	crossveinless
FBgn0030396	CG2556	-
FBgn0040554	CR17025	-
FBgn0033741	CG8545	-
FBgn0262714	Sap130	Sin3A-associated protein 130
FBgn0031497	CG17259	-
FBgn0261260	mgl	Megalin
FBgn0002645	Map205	Microtubule-associated protein 205
FBgn0035631	Txl	Thioredoxin-like
FBgn0032731	Swip-1	Swiprosin-1
FBgn0086736
FBgn0038826	Syp	Syncrip
FBgn0035445	CG12014	-
FBgn0010380	AP-1-2beta	Adaptor Protein complex 1/2, beta subunit
FBgn0032518	RpL24	Ribosomal protein L24
FBgn0027503	CG11970	-
FBgn0039141	spas	spastin
FBgn0010583	dock	dreadlocks
FBgn0000261	Cat	Catalase
FBgn0033738	DUBAI	Deubiquitinating apoptotic inhibitor
FBgn0035945	CG5026	-
FBgn0020443	Elf	Ef1alpha-like factor
FBgn0029093	cathD	cathD
FBgn0004924	Top1	Topoisomerase 1
FBgn0031842	Tango1	Transport and Golgi organization 1
FBgn0038965	mats	mob as tumor suppressor
FBgn0030701	CG16952	-
FBgn0261270	SelD	Selenide,water dikinase
FBgn0011327	Uch-L5	Ubiquitin carboxy-terminal hydrolase L5 ortholog
FBgn0033313	Cirl	Calcium-independent receptor for alpha-latrotoxin
FBgn0003731	Egfr	Epidermal growth factor receptor
FBgn0010379	Akt1	Akt1
FBgn0031051	Ranbp21	Ranbp21
FBgn0035437	Strip	Striatin interacting protein
FBgn0000339	cni	cornichon
FBgn0026252	msk	moleskin
FBgn0030208	PPP4R2r	Protein phosphatase 4 regulatory subunit 2-related protein
FBgn0037718	P58IPK	P58IPK
FBgn0020240
FBgn0010825	Gug	Grunge
FBgn0015795	Rab7	Rab7
FBgn0033906	CG8331	-
FBgn0015360	oxt	peptide O-xylosyltransferase
FBgn0085407	Pvf3	PDGF- and VEGF-related factor 3
FBgn0034180	Ehbp1	Eps15 homology domain containing protein-binding protein 1
FBgn0034315	CG5721	-
FBgn0030955	CG6891	-
FBgn0000719	fog	folded gastrulation
FBgn0025683	CG3164	-
FBgn0029903	pod1	pod1
FBgn0027094	Aats-ala	Alanyl-tRNA synthetase
FBgn0261456	hpo	hippo
FBgn0038369	Arpc3A	Actin-related protein 2/3 complex, subunit 3A
FBgn0061492	loj	logjam
FBgn0038660	CG14291	-
FBgn0000042	Act5C	Actin 5C
FBgn0025463	Bap60	Brahma associated protein 60kD
FBgn0015321	Ubc4	Ubiquitin conjugating enzyme 4
FBgn0029082	hbs	hibris
FBgn0020307	dve	defective proventriculus
FBgn0002413	dco	discs overgrown
FBgn0003969	vap	vacuolar peduncle
FBgn0028554	x16	-
FBgn0030260	CG1537	-
FBgn0038108	CG7518	-
FBgn0027509	TBCD	tubulin folding cofactor D
FBgn0035498	Fit1	Fermitin 1
FBgn0027090	Aats-gln	Glutaminyl-tRNA synthetase
FBgn0053123	CG33123	-
FBgn0042134	Capr	Caprin
FBgn0034258	eIF3-S8	eIF3-S8
FBgn0024273	WASp	WASp
FBgn0028985
FBgn0038111
FBgn0035601	Uev1A	Ubiquitin-conjugating enzyme variant 1A
FBgn0264694	mgr	merry-go-round
FBgn0035771	Sec63	Sec63 ortholog (S. cerevisiae)
FBgn0031492	CG3542	-
FBgn0037573	eIF4AIII	eIF4AIII
FBgn0035169	CG13890	-
FBgn0013746	alien	alien
FBgn0034025	GalNAc-T1	GalNAc-T1
FBgn0061515	endos	endosulfine
FBgn0000524	dx	deltex
FBgn0037680	pasi2	pasiflora 2
FBgn0031078	Nup205	Nucleoporin 205kD
FBgn0025682	scf	supercoiling factor
FBgn0026562	SPARC	Secreted protein, acidic, cysteine-rich
FBgn0004606	zfh1	Zn finger homeodomain 1
FBgn0000212	brm	brahma
FBgn0019952	Orct	Organic cation transporter
FBgn0050359	Mal-A5	Maltase A5
FBgn0003732	Top2	Topoisomerase 2
FBgn0008654
FBgn0035438	PHGPx	PHGPx
FBgn0039303	CG11857	-
FBgn0261268	Cul3	Cullin 3
FBgn0033179	p47	p47
FBgn0031662	CG3792	-
FBgn0086676	spin	spinster
FBgn0260746	Ect3	Ectoderm-expressed 3
FBgn0003175	px	plexus
FBgn0004449	Ten-m	Tenascin major
FBgn0037848	Tsp86D	Tetraspanin 86D
FBgn0035793	CG7546	-
FBgn0002525	Lam	Lamin
FBgn0031544	CG17593	-
FBgn0036740	Vps60	Vacuolar protein sorting 60
FBgn0010704
FBgn0030341	p24-1	p24-related-1
FBgn0034967	eIF-5A	eIF-5A
FBgn0031868	Rat1	-
FBgn0035726	CG9953	-
FBgn0038546	CG7379	-
FBgn0042138	CG18815	-
FBgn0034240	MESR4	Misexpression suppressor of ras 4
FBgn0010409	RpL18A	Ribosomal protein L18A
FBgn0033452
FBgn0046687	Tre1	Trapped in endoderm 1
FBgn0034176	ste24a	prenyl protease type I
FBgn0022023	eIF-3p40	Eukaryotic initiation factor 3 p40 subunit
FBgn0262103	Sik3	Salt-inducible kinase 3
FBgn0001942	eIF-4a	Eukaryotic initiation factor 4a
FBgn0030674	CG8184	-
FBgn0025716	Bap55	Brahma associated protein 55kD
FBgn0023529	CG2918	-
FBgn0030305	CG1749	-
FBgn0004839	otk	off-track
FBgn0033049
FBgn0015338	CG5861	-
FBgn0263350
FBgn0024234	gbb	glass bottom boat
FBgn0027088	Aats-gly	Glycyl-tRNA synthetase
FBgn0005674	Aats-glupro	Glutamyl-prolyl-tRNA synthetase
FBgn0036888	CG9330	-
FBgn0031820	Daxx	Daxx-like protein
FBgn0015509	Cul1	Cullin 1
FBgn0035692	CG13298	-
FBgn0038738	CG4572	-
FBgn0004603
FBgn0041781	SCAR	SCAR
FBgn0011217	eff	effete
FBgn0036623	CG4729	-
FBgn0036058	CG6707	-
FBgn0041171	ago	archipelago
FBgn0261794	kcc	kazachoc
FBgn0023143	Uba1	Ubiquitin activating enzyme 1
FBgn0034400	CG15099	-
FBgn0025806	Rap2l	Ras-associated protein 2-like
FBgn0041582	tamo	tamo
FBgn0023081	gek	genghis khan
FBgn0028475	Hrd3	-
FBgn0028539	CG31731	-
FBgn0039528	dsd	distracted
FBgn0031020	NAA15-16	N(alpha)-acetyltransferase 15/16
FBgn0039623	CG1951	-
FBgn0003277	RpII215	RNA polymerase II 215kD subunit
FBgn0021765	scu	scully
FBgn0015218	eIF-4E	Eukaryotic initiation factor 4E
FBgn0262518	Rab8	Rab8
FBgn0264718
FBgn0027786	Mtch	Mitochondrial carrier homolog 1
FBgn0030685	Graf	GRAF ortholog (H. sapiens)
FBgn0052026	CG32026	-
FBgn0264075	tgo	tango
FBgn0014189	Hel25E	Helicase at 25E
FBgn0000557	Ef1alpha100E	Elongation factor 1alpha100E
FBgn0032643	GCS2beta	Glucosidase 2 beta subunit
FBgn0036844	Mkp3	Mitogen-activated protein kinase phosphatase 3
FBgn0038603	PKD	Protein Kinase D
FBgn0034913	Snap29	Synaptosomal-associated protein 29kDa
FBgn0052133	Ptip	PAX transcription activation domain interacting protein
FBgn0005624	Psc	Posterior sex combs
FBgn0037623	CG9801	-
FBgn0001257	ImpL2	Ecdysone-inducible gene L2
FBgn0264561	Glg1	Golgi complex-localized glycoprotein 1
FBgn0027548	nito	spenito
FBgn0027497	Madm	MLF1-adaptor molecule
FBgn0030582	CG14411	-
FBgn0016700	Rab1	Rab1
FBgn0004397	Vinc	Vinculin
FBgn0016059	Sema-1b	Sema-1b
FBgn0003964	usp	ultraspiracle
FBgn0023213	eIF4G	eukaryotic translation initiation factor 4G
FBgn0020257	Ppa	Partner of paired
FBgn0052654	Sec16	Sec16 ortholog (S. cerevisiae)
FBgn0037875	ZnT86D	Zinc transporter 86D
FBgn0015799	Rbf	Retinoblastoma-family protein
FBgn0035497	CG14995	-
FBgn0260970	Ubr3	Ubr3 ubiquitin ligase
FBgn0034432	CG7461	-
FBgn0086346	ALiX	ALG-2 interacting protein X
FBgn0011785	BRWD3	BRWD3
FBgn0027055	CSN3	COP9 signalosome subunit 3
FBgn0250820	meigo	medial glomeruli
FBgn0025186	ari-2	ariadne 2
FBgn0004401	Pep	Protein on ecdysone puffs
FBgn0034368	CG5482	-
FBgn0050000	GstT1	Glutathione S transferase T1
FBgn0041182	Tep2	Thioester-containing protein 2
FBgn0030854	CG8289	-
FBgn0010909	msn	misshapen
FBgn0037541	CG2747	-
FBgn0039904	Hcf	Host cell factor
FBgn0030086	CG7033	-
FBgn0031673	CG31650	-
FBgn0020513	ade5	ade5
FBgn0031752	CG9044	-
FBgn0027951	MTA1-like	Metastasis associated 1-like
FBgn0037312	CG11999	-
FBgn0001941	ifc	infertile crescent
FBgn0038771	CG4390	-
FBgn0004643	Zw10	Zeste-white 10
FBgn0015577	alpha-Est9	alpha-Esterase-9
FBgn0000413
FBgn0028984	Spn88Ea	Serpin 88Ea
FBgn0027084	Aats-lys	Lysyl-tRNA synthetase
FBgn0261477	slim	scruin like at the midline
FBgn0052380	SMSr	SMSr
FBgn0039875	sip3	septin interacting protein 3
FBgn0035049	Mmp1	Matrix metalloproteinase 1
FBgn0024329	Mekk1	Mekk1
FBgn0035423	CG17737	-
FBgn0034142	CG8306	-
FBgn0031645	CG3036	-
FBgn0032859	Arpc2	Actin-related protein 2/3 complex, subunit 2
FBgn0014009	Rab2	Rab2
FBgn0000229	bsk	basket
FBgn0040752	Prosap	Prosap
FBgn0037530	EMC1	ER Membrane protein Complex 1
FBgn0250753	kra	krasavietz
FBgn0264495	gpp	grappa
FBgn0013997	Nrx-IV	Neurexin IV
FBgn0031379	CG7289	-
FBgn0004567	slp2	sloppy paired 2
FBgn0039234	nct	nicastrin
FBgn0022986	qkr58E-1	quaking related 58E-1
FBgn0032420	CG6583	-
FBgn0031897	CG13784	-
FBgn0015834	Trip1	Trip1
FBgn0034708	Vps35	Vacuolar protein sorting 35
FBgn0004133	blow	blown fuse
FBgn0028336	l(1)G0255	lethal (1) G0255
FBgn0004227	nonA	no on or off transient A
FBgn0034141	CG8311	-
FBgn0051716	Cnot4	Cnot 4 homologue
FBgn0262531	CG43085	-
FBgn0011640	lark	lark
FBgn0052528	parvin	parvin
FBgn0039938	Sox102F	Sox102F
FBgn0003514	sqh	spaghetti squash
FBgn0015754	Lis-1	Lissencephaly-1
FBgn0030466	CG15744	-
FBgn0031126	Cyp6v1	Cyp6v1
FBgn0025638	Roc1a	Regulator of cullins 1a
FBgn0014007	Ptp69D	Protein tyrosine phosphatase 69D
FBgn0001123	Galphas	G protein alpha s subunit
FBgn0086253	rumi	rumi
FBgn0011704	RnrS	Ribonucleoside diphosphate reductase small subunit
FBgn0011289	TfIIA-L	Transcription factor IIA L
FBgn0030266	CG11122	-
FBgn0051363	Jupiter	Jupiter
FBgn0262475	bru-2	bruno-2
FBgn0026259	eIF5B	eIF5B
FBgn0032421	crok	crooked
FBgn0027093	Aats-arg	Arginyl-tRNA synthetase
FBgn0050404	Tango11	Transport and Golgi organization 11
FBgn0013750	Arf51F	ADP ribosylation factor at 51F
FBgn0030293	CG1737	-
FBgn0053056	CG33056	-
FBgn0034964	IntS1	Integrator 1
FBgn0037686	RpL34b	Ribosomal protein L34b
FBgn0261649	tinc	tincar
FBgn0013720	pck	pickel
FBgn0051729	CG31729	-
FBgn0033402	Myd88	Myd88
FBgn0017572	Mo25	Mo25
FBgn0261573	CoRest	CoRest
FBgn0034976	CG4049	-
FBgn0030035	CG11190	-
FBgn0035205	CG2469	-
FBgn0020261	pcm	pacman
FBgn0025582	Int6	Int6 homologue
FBgn0004629	Cys	Cystatin-like
FBgn0032629	beat-IIIc	beat-IIIc
FBgn0041087	wun2	wunen-2
FBgn0004828	His3.3B	Histone H3.3B
FBgn0033998	row	relative of woc
FBgn0034049	bdg	bedraggled
FBgn0037236	Skp2	-
FBgn0025608	Faf2	Fas-associated factor
FBgn0036333	MICAL-like	MICAL-like
FBgn0011509	SrpRbeta	Signal recognition particle receptor beta
FBgn0036004	Jarid2	Jumonji, AT rich interactive domain 2
FBgn0261710	nocte	no circadian temperature entrainment
FBgn0001219
FBgn0025790	TBPH	TAR DNA-binding protein-43 homolog
FBgn0011745	Arp1	Actin-related protein 1
FBgn0038984	AdipoR	Adiponectin receptor
FBgn0262057	Spn77Ba	Serpin 77Ba
FBgn0040271	Sulf1	Sulfated
FBgn0028953	CG14478	-
FBgn0261238	Alh	Alhambra
FBgn0010194	Wnt5	Wnt oncogene analog 5
FBgn0001255	ImpE3	Ecdysone-inducible gene E3
FBgn0025631	moody	moody
FBgn0035165	CG13887	-
FBgn0002973	numb	numb
FBgn0001337
FBgn0012037	Ance	Angiotensin converting enzyme
FBgn0014411	Vps26	Vacuolar protein sorting 26
FBgn0037607	CG8036	-
FBgn0033915	CG8485	-
FBgn0043884	mask	multiple ankyrin repeats single KH domain
FBgn0020621	Pkn	Protein kinase N
FBgn0261602	RpL8	Ribosomal protein L8
FBgn0032444	CG5525	-
FBgn0026150	ApepP	Aminopeptidase P
FBgn0035287	CG13937	-
FBgn0036805	Chmp1	Charged multivesicular body protein 1
FBgn0037760	FBXO11	F-box protein 11
FBgn0262801	twr	twisted bristles roughened eye
FBgn0039406	RpL34a	Ribosomal protein L34a
FBgn0025637	SkpA	SKP1-related A
FBgn0034958	CG3907	-
FBgn0027582	CG6230	-
