# Supplementary material for: Transcriptome Profiling Identifies Multiplexin as a Target of SAGA Deubiquitinase Activity in Glia Required for Precise Axon Guidance During Drosophila Visual Development
Source: G3 (Bethesda). 2016 Jun 1;6(8):2435–45. doi: 10.1534/g3.116.031310 (PMC4978897; doi:10.1534/g3.116.031310)
Supplement: Supplemental Material [file supp_g3.116.031310_TableS4.xlsx]

## Sheet: Table S4
Table S4: 900 genes significantly upregulated in sgf11 glia compared to wild-type glia based on edgeR analysis with a FDR < 0.01
ID	SYMBOL	NAME
FBgn0052037	CG32037	-
FBgn0263093	CR43361	-
FBgn0262620	CR43144	-
FBgn0029766	CG15784	-
FBgn0039644	CG11897	-
FBgn0015037	Cyp4p1	Cytochrome P450-4p1
FBgn0051973	Cda5	Chitin deacetylase-like 5
FBgn0037963	Cad87A	Cadherin 87A
FBgn0032956	Cul2	Cullin 2
FBgn0040837	CG8620	-
FBgn0038347
FBgn0264699	CG43968	-
FBgn0033926	Arc1	Activity-regulated cytoskeleton associated protein 1
FBgn0035770	pst	pastrel
FBgn0052865	alphagamma-element:CR32865	alphagamma-element:CR32865
FBgn0039897	CG1674	-
FBgn0005633	fln	flightin
FBgn0033395	Cyp4p2	Cyp4p2
FBgn0023479	Tequila	Tequila
FBgn0087002	Rfabg	Retinoid- and fatty acid-binding glycoprotein
FBgn0032774	CG17549	-
FBgn0025726	unc-13	unc-13
FBgn0037000	ZnT77C	Zinc transporter 77C
FBgn0032456	MRP	Multidrug-Resistance like Protein 1
FBgn0051999	CG31999	-
FBgn0028940	Cyp28a5	Cyp28a5
FBgn0264718
FBgn0058178	CG40178	-
FBgn0038465	Irc	Immune-regulated catalase
FBgn0010482	l(2)01289	lethal (2) 01289
FBgn0023416	Ac3	Ac3
FBgn0003091	Pkc53E	Protein C kinase 53E
FBgn0032889	CG9331	-
FBgn0051676	CG31676	-
FBgn0053526	PNUTS	PNUTS
FBgn0035430	CG12009	-
FBgn0035099	CG6845	-
FBgn0031208	CG11023	-
FBgn0028397	Tob	Tob
FBgn0039972	CG17018	-
FBgn0085434	NaCP60E	Na channel protein 60E
FBgn0052572	CG32572	-
FBgn0011288	Snap25	Synaptosomal-associated protein 25kDa
FBgn0036732	Oatp74D	Organic anion transporting polypeptide 74D
FBgn0029791	CG4096	-
FBgn0010225	Gel	Gelsolin
FBgn0250757	CG42235	-
FBgn0034728	rad50	rad50
FBgn0002891	mus205	mutagen-sensitive 205
FBgn0034603
FBgn0031313	CG5080	-
FBgn0052438	SMC5	Structural maintenance of chromosomes 5
FBgn0262204	mir-2279	mir-2279 stem loop
FBgn0031170	CG1718	-
FBgn0053494	CG33494	-
FBgn0264569	CR43941	-
FBgn0260469	CR14578	-
FBgn0032006	Pvr	PDGF- and VEGF-receptor related
FBgn0052195	CG32195	-
FBgn0035078	Tpc2	Thiamine pyrophosphate carrier protein 2
FBgn0039993	CG17691	-
FBgn0026403	Ndg	Nidogen/entactin
FBgn0052521	CG32521	-
FBgn0040259	Ugt86Da	Ugt86Da
FBgn0036560	CG5895	-
FBgn0034493	CG8908	-
FBgn0262109	CR42862	-
FBgn0002526	LanA	Laminin A
FBgn0067779	dbr	debra
FBgn0052220	Csas	CMP-sialic acid synthase
FBgn0040009	CG17490	-
FBgn0039970	CG17508	-
FBgn0030593	CG9512	-
FBgn0027843	CAH2	Carbonic anhydrase 2
FBgn0036876	CG9451	-
FBgn0036663	CG9674	-
FBgn0052549	CG32549	-
FBgn0037989	ATP8B	ATPase 8B
FBgn0004652	fru	fruitless
FBgn0027356	Amph	Amphiphysin
FBgn0033188	Drat	Death resistor Adh domain containing target
FBgn0036975	CG5618	-
FBgn0037637	IscU	IscU homolog
FBgn0033538	CG11883	-
FBgn0038953	CG18596	-
FBgn0034638	CG10433	-
FBgn0263413	CR43459	-
FBgn0036454	CG17839	-
FBgn0029723	Proc-R	Proctolin receptor
FBgn0033000	CG14464	-
FBgn0011746	ana	anachronism
FBgn0032895	twit	target of wit
FBgn0004635	rho	rhomboid
FBgn0035227	Iml1	Increased minichromosome loss 1
FBgn0052000	CG32000	-
FBgn0031703	CG12512	-
FBgn0040251	Ugt86Di	Ugt86Di
FBgn0039209	REPTOR	Repressed by TOR
FBgn0052850	CG32850	-
FBgn0031643	CG3008	-
FBgn0036145	CG7607	-
FBgn0051514	CR31514	-
FBgn0035695	CG10226	-
FBgn0036801	MYPT-75D	MYPT-75D
FBgn0016694	Pdp1	PAR-domain protein 1
FBgn0051712	CG31712	-
FBgn0036381	CG8745	-
FBgn0031689	Cyp28d1	Cyp28d1
FBgn0012036	Aldh	Aldehyde dehydrogenase
FBgn0040056	CG17698	-
FBgn0030028	Corp	Companion of reaper
FBgn0013672	mt:ATPase6	mitochondrial ATPase subunit 6
FBgn0260987	vtd	verthandi
FBgn0038290	CG6912	-
FBgn0033875	CG6357	-
FBgn0261113	Xrp1	-
FBgn0086378	Alg-2	Apoptosis-linked gene-2
FBgn0022355	Tsf1	Transferrin 1
FBgn0046706	Haspin	Haspin
FBgn0046763	CG17278	-
FBgn0003256	rl	rolled
FBgn0013763	CG5210	-
FBgn0038180	Cht5	Cht5
FBgn0031649	hoe2	hoepel2
FBgn0051793	CG31793	-
FBgn0014380	RhoL	Rho-like
FBgn0262738	norpA	no receptor potential A
FBgn0029155	Men-b	Malic enzyme b
FBgn0052791	DIP-alpha	Dpr-interacting protein alpha
FBgn0039900	Syt7	Synaptotagmin 7
FBgn0259221	CG42321	-
FBgn0000064	Ald	Aldolase
FBgn0030349	CG10353	-
FBgn0058045	CG40045	-
FBgn0042696	NfI	Nuclear factor I
FBgn0261262	CG42613	-
FBgn0043841	vir-1	virus-induced RNA 1
FBgn0041150	hoe1	hoepel1
FBgn0040319	Gclc	Glutamate-cysteine ligase catalytic subunit
FBgn0032946	nrv3	nervana 3
FBgn0016131	Cdk4	Cyclin-dependent kinase 4
FBgn0035083	Tina-1	Troponin C-akin-1
FBgn0035348	CG16758	-
FBgn0263236	SP1029	SP1029
FBgn0086758	chinmo	Chronologically inappropriate morphogenesis
FBgn0034494	CG10444	-
FBgn0033924	CG8613	-
FBgn0264001	bru-3	bruno-3
FBgn0030576	CG15890	-
FBgn0041605	cpx	complexin
FBgn0027493	AdSS	Adenylosuccinate Synthetase
FBgn0030257	SmydA-4	SET and MYND domain containing, arthropod-specific, member 4
FBgn0032782	Rab9	Rab9
FBgn0039925	Kif3C	Kinesin family member 3C ortholog
FBgn0038721	subdued	subdued
FBgn0037552	CG7800	-
FBgn0000723	FER	FER ortholog (H. sapiens)
FBgn0043364	cbt	cabut
FBgn0033889	CG6701	-
FBgn0029504	CHES-1-like	Checkpoint suppressor homologue
FBgn0004852	Ac76E	Adenylyl cyclase 76E
FBgn0001234	Hsromega	Heat shock RNA omega
FBgn0039714	Zip99C	Zinc/iron regulated transporter-related protein 99C
FBgn0015801	Reg-5	Rhythmically expressed gene 5
FBgn0031307	MFS3	Major Facilitator Superfamily Transporter 3
FBgn0024150	Ac78C	Adenylyl cyclase 78C
FBgn0034398	CG15098	-
FBgn0039431	plum	plum
FBgn0037973	CG18547	-
FBgn0031995	CG8475	-
FBgn0003321	sbr	small bristles
FBgn0262124	uex	unextended
FBgn0037391	CG2017	-
FBgn0264255	para	paralytic
FBgn0035710	SP1173	SP1173
FBgn0026206	mei-P26	meiotic P26
FBgn0052486
FBgn0039109	CG10365	-
FBgn0027279	l(1)G0196	lethal (1) G0196
FBgn0262570	CG43110	-
FBgn0058470	CG40470	-
FBgn0002121	l(2)gl	lethal (2) giant larvae
FBgn0033484	CG2269	-
FBgn0028956	mthl3	methuselah-like 3
FBgn0023531	CG32809	-
FBgn0000108	Appl	beta amyloid protein precursor-like
FBgn0040010	CG17493	-
FBgn0039809	CG15547	-
FBgn0035720	CG10077	-
FBgn0262160	CG9932	-
FBgn0039738	Mgat2	Mgat2
FBgn0040532	CG8369	-
FBgn0033205	CG2064	-
FBgn0039094	CG10184	-
FBgn0033095	CG3409	-
FBgn0052138
FBgn0003575	su(sable)	suppressor of sable
FBgn0260960	Baldspot	Baldspot
FBgn0045038	Proc	Proctolin
FBgn0019985	mGluR	metabotropic Glutamate Receptor
FBgn0262579	Ect4	Ectoderm-expressed 4
FBgn0030079
FBgn0031258	CG4297	-
FBgn0024804	Dbp80	Dead box protein 80
FBgn0035173	CG13907	-
FBgn0263780	CG17684	-
FBgn0031695	Cyp4ac3	Cyp4ac3
FBgn0262593	Shab	Shaker cognate b
FBgn0263659	CR43650	-
FBgn0031213	galectin	galectin
FBgn0036752	Adgf-A	Adenosine deaminase-related growth factor A
FBgn0041094	scyl	scylla
FBgn0038934	Gld2	-
FBgn0037847
FBgn0000384	cta	concertina
FBgn0003984	vn	vein
FBgn0262115	CG17683	-
FBgn0011274	Dif	Dorsal-related immunity factor
FBgn0014906	Hydr2	alpha/beta hydrolase2
FBgn0263097
FBgn0037206	CG12768	-
FBgn0036208	CG10361	-
FBgn0003231	ref(2)P	refractory to sigma P
FBgn0262116	RNASEK	Ribonuclease kappa
FBgn0017581	Lk6	Lk6 kinase
FBgn0033504	CAP	CAP
FBgn0031037	CG14207	-
FBgn0019661	roX1	RNA on the X 1
FBgn0036116	CG7888	-
FBgn0085766	CR40679	-
FBgn0046692	Stlk	Ste20-like kinase
FBgn0085767	CR40685	-
FBgn0040232	cmet	CENP-meta
FBgn0024913	Actbeta	Activin-beta
FBgn0051163	SKIP	Shal K[+] channel interacting protein
FBgn0002566	lt	light
FBgn0011829	Ret	Ret oncogene
FBgn0261397	didum	dilute class unconventional myosin
FBgn0051221	CG31221	-
FBgn0028482	bdl	borderless
FBgn0032455	Pih1D1	Pih1D1
FBgn0010051	Itp-r83A	Inositol 1,4,5,-tris-phosphate receptor
FBgn0085412	CG34383	-
FBgn0032026	CG7627	-
FBgn0002528
FBgn0051619	nolo	no long nerve cord
FBgn0040284
FBgn0032521	CG7110	-
FBgn0087035	AGO2	Argonaute 2
FBgn0036191	Sugb	Sugar baby
FBgn0004698	Xpc	Xeroderma pigmentosum, complementation group C
FBgn0261988	Gprk2	G protein-coupled receptor kinase 2
FBgn0032224	Sps2	Selenophosphate synthetase 2
FBgn0039328	CHKov2	CHKov2
FBgn0039332	alrm	astrocytic leucine-rich repeat molecule
FBgn0041184	Socs36E	Suppressor of cytokine signaling at 36E
FBgn0020660	eIF-4B	Eukaryotic initiation factor 4B
FBgn0053971	Ir62a	Ionotropic receptor 62a
FBgn0041004	CG17715	-
FBgn0001078	ftz-f1	ftz transcription factor 1
FBgn0010114	hig	hikaru genki
FBgn0026056	Rlip	Ral interacting protein
FBgn0026401	Nipped-B	Nipped-B
FBgn0001098	Gdh	Glutamate dehydrogenase
FBgn0028490	CG31705	-
FBgn0086359	Invadolysin	Invadolysin
FBgn0041604	dlp	dally-like
FBgn0035802	Pura	Puratrophin-1-like
FBgn0259214	PMCA	plasma membrane calcium ATPase
FBgn0028704	Nckx30C	Nckx30C
FBgn0034909	CG4797	-
FBgn0260944	Rbp1	RNA-binding protein 1
FBgn0262976	lawc	leg arista wing complex
FBgn0003638	su(w[a])	suppressor of white-apricot
FBgn0052181	CG32181	-
FBgn0053229	CG33229	-
FBgn0015245	Hsp60	Heat shock protein 60
FBgn0036741	CG7510	-
FBgn0085803	CR41550	-
FBgn0261552	ps	pasilla
FBgn0033010	Atf6	Atf6
FBgn0040382	CG5273	-
FBgn0086370	sra	sarah
FBgn0032587	CG5953	-
FBgn0263256	CG43394	-
FBgn0037555	Ada2b	transcriptional Adaptor 2b
FBgn0033872	CG6329	-
FBgn0069969	CG40498	-
FBgn0052017	CG32017	-
FBgn0039959	CG17514	-
FBgn0039908	Asator	Asator
FBgn0039419	CG12290	-
FBgn0013988
FBgn0259736	CG42390	-
FBgn0001258	ImpL3	Ecdysone-inducible gene L3
FBgn0032997	CG17486	-
FBgn0015376	cutlet	cutlet
FBgn0031474	CG2991	-
FBgn0261439	SdhA	Succinate dehydrogenase, subunit A (flavoprotein)
FBgn0039737	CG7920	-
FBgn0085753	28SrRNA-Psi:CR40596	28S ribosomal RNA pseudogene:CR40596
FBgn0014018	Rel	Relish
FBgn0004611	Plc21C	Phospholipase C at 21C
FBgn0010173	RpA-70	Replication Protein A 70
FBgn0001612	Grip91	Gamma-tubulin ring protein 91
FBgn0031119	CG1812	-
FBgn0260657	CG42540	-
FBgn0016930	Dyrk2	Dual-specificity tyrosine phosphorylation-regulated kinase 2
FBgn0058263	MFS17	Major Facilitator Superfamily Transporter 17
FBgn0259685	crb	crumbs
FBgn0003495	spz	spatzle
FBgn0004395	unk	unkempt
FBgn0030078	CG10970	-
FBgn0029950	CG9657	-
FBgn0261999	CG42817	-
FBgn0086687	Desat1	Desaturase 1
FBgn0050197	CG30197	-
FBgn0052350	Vps11	Vacuolar protein sorting 11
FBgn0037215	beta-Man	beta-Mannosidase
FBgn0031294	IA-2	IA-2 protein tyrosine phosphatase
FBgn0250830	CG12547	-
FBgn0031589	CG3714	-
FBgn0263980	CG43729	-
FBgn0028875	nAChRalpha5	nicotinic Acetylcholine Receptor alpha5
FBgn0040505	Alk	Anaplastic lymphoma kinase
FBgn0030412	Tomosyn	Tomosyn ortholog
FBgn0039915	Gat	GABA transporter
FBgn0037007	CG5059	-
FBgn0010406	RNaseX25	Ribonuclease X25
FBgn0011660	Pms2	Pms2
FBgn0034436	CG11961	-
FBgn0015766	Msr-110	Msr-110
FBgn0004242	Syt1	Synaptotagmin 1
FBgn0037536	CG2698	-
FBgn0030467	CG1764	-
FBgn0031678	CG31918	-
FBgn0032943	Tsp39D	Tetraspanin 39D
FBgn0039920	CG11360	-
FBgn0036765	CG7408	-
FBgn0263111	cac	cacophony
FBgn0004622	TkR99D	Tachykinin-like receptor at 99D
FBgn0033777	CG17574	-
FBgn0033192	Corin	Corin
FBgn0039882	CG11576	-
FBgn0028699	Rh50	Rh50
FBgn0022029	l(2)k01209	lethal (2) k01209
FBgn0034113	CG8060	-
FBgn0262000	CG42818	-
FBgn0033015	d4	d4
FBgn0038400	CG5903	-
FBgn0261551
FBgn0001186	Hex-A	Hexokinase A
FBgn0036316	CG10960	-
FBgn0027296	temp	tempura
FBgn0039135	CG13603	-
FBgn0029935	CG4615	-
FBgn0035101	p130CAS	p130CAS
FBgn0058160	CG40160	-
FBgn0035896	CG6983	-
FBgn0015380	drl	derailed
FBgn0034194	CG15611	-
FBgn0261984	Ire1	Inositol-requiring enzyme-1
FBgn0030425	CG3775	-
FBgn0036085	CG6527	-
FBgn0031971	Sirup	Starvation-upregulated protein
FBgn0053080	CG33080	-
FBgn0025720	Ate1	Ate1
FBgn0039831	CG12054	-
FBgn0033354	FANCI	Fanconi anemia complementation group I homologue
FBgn0053208	Mical	Molecule interacting with CasL
FBgn0000479	dnc	dunce
FBgn0038063	Octbeta2R	Octopamine beta2 receptor
FBgn0052369	CG32369	-
FBgn0036007	path	pathetic
FBgn0024963	GluClalpha	GluClalpha
FBgn0035978	UGP	UGP
FBgn0027580	PCB	Pyruvate carboxylase
FBgn0037212
FBgn0035871	BI-1	Bax Inhibitor-1
FBgn0020414	Idgf3	Imaginal disc growth factor 3
FBgn0038344	CG5205	-
FBgn0004509	Fur1	Furin 1
FBgn0034501	CG13868	-
FBgn0040030
FBgn0051116	ClC-a	Chloride channel-a
FBgn0035321	CG1275	-
FBgn0085421	Epac	Exchange protein directly activated by cAMP ortholog (H. sapiens)
FBgn0029870	Marf	Mitochondrial assembly regulatory factor
FBgn0085772	CR40743	-
FBgn0032600	BuGZ	Bub3 interacting GLEBS and Zinc finger domain protein
FBgn0259110	mmd	mind-meld
FBgn0002873	mud	mushroom body defect
FBgn0011656	Mef2	Myocyte enhancer factor 2
FBgn0039958	CG12567	-
FBgn0264442	ab	abrupt
FBgn0028425	JhI-21	JhI-21
FBgn0261859	CG42788	-
FBgn0031756	CG13992	-
FBgn0259173	corn	cornetto
FBgn0039929	CG11076	-
FBgn0038681	Cyp12a4	Cyp12a4
FBgn0259170	alpha-Man-Ia	alpha-Mannosidase class I a
FBgn0033246	ACC	Acetyl-CoA carboxylase
FBgn0036951	CG7017	-
FBgn0262167	ana1	anastral spindle 1
FBgn0262656	Myc	Myc
FBgn0003748	Treh	Trehalase
FBgn0033196	CG1358	-
FBgn0021953
FBgn0000370	crc	cryptocephal
FBgn0035538	DopEcR	Dopamine/Ecdysteroid receptor
FBgn0014141	cher	cheerio
FBgn0023129	aay	astray
FBgn0052062	A2bp1	Ataxin-2 binding protein 1
FBgn0013685	mt:ND6	mitochondrial NADH-ubiquinone oxidoreductase chain 6
FBgn0020415	Idgf2	Imaginal disc growth factor 2
FBgn0025628	CG4199	-
FBgn0051635	CG31635	-
FBgn0037525	CG17816	-
FBgn0001250	if	inflated
FBgn0029895	CG14441	-
FBgn0259938	cwo	clockwork orange
FBgn0033476	oys	oysgedart
FBgn0011603	ine	inebriated
FBgn0020503	CLIP-190	Cytoplasmic linker protein 190
FBgn0003218	rdgB	retinal degeneration B
FBgn0039054	Cow	Carrier of Wingless
FBgn0040005	CG17883	-
FBgn0010352	Nc73EF	Neural conserved at 73EF
FBgn0051145	CG31145	-
FBgn0016926	Pino	Pinocchio
FBgn0039329	CG10669	-
FBgn0010611	Hmgs	HMG Coenzyme A synthase
FBgn0023083	fray	frayed
FBgn0263218
FBgn0039927	CG11155	-
FBgn0034117	CG7997	-
FBgn0037822	CG14683	-
FBgn0040206	krz	kurtz
FBgn0260964	Vmat	Vesicular monoamine transporter
FBgn0000409	Cyt-c-p	Cytochrome c proximal
FBgn0031414	eys	eyes shut
FBgn0038653	CG18208	-
FBgn0030778	CG4678	-
FBgn0038419	CG14879	-
FBgn0086254	CG6084	-
FBgn0086698	frtz	fritz
FBgn0264607	CaMKII	Calcium/calmodulin-dependent protein kinase II
FBgn0037057	CG10512	-
FBgn0034345	CG5174	-
FBgn0030706	CG8909	-
FBgn0035087	CG2765	-
FBgn0038799	MFS9	Major Facilitator Superfamily Transporter 9
FBgn0003285	rst	roughest
FBgn0261802	CG42748	-
FBgn0010113	hdc	headcase
FBgn0039492	CG6051	-
FBgn0263354	CG42784	-
FBgn0261276	Opa1	Optic atrophy 1 ortholog (H. sapiens)
FBgn0035032	ATPsynF	ATP synthase, subunit F
FBgn0038735	CG4662	-
FBgn0015221	Fer2LCH	Ferritin 2 light chain homologue
FBgn0030608	Lsd-2	Lipid storage droplet-2
FBgn0260793	2mit	-
FBgn0005427	ewg	erect wing
FBgn0015614	CanB2	Calcineurin B2
FBgn0038659	EndoA	Endophilin A
FBgn0040309	Jafrac1	thioredoxin peroxidase 1
FBgn0039858	CycG	Cyclin G
FBgn0031424	VGlut	Vesicular glutamate transporter
FBgn0036059	nudE	nudE
FBgn0030159	CG9689	-
FBgn0027569	cert	ceramide transfer protein
FBgn0026439	Eaat1	Excitatory amino acid transporter 1
FBgn0052043
FBgn0004244	Rdl	Resistant to dieldrin
FBgn0015399	kek1	kekkon-1
FBgn0004580	Cbp53E	Calbindin 53E
FBgn0028993	scro	scarecrow
FBgn0040238	Best1	Bestrophin 1
FBgn0032940	Mondo	Mondo
FBgn0000256	capu	cappuccino
FBgn0032949	Lamp1	Lamp1
FBgn0034013	unc-5	unc-5
FBgn0022063
FBgn0260795	NaPi-III	Na[+]-dependent inorganic phosphate cotransporter type III
FBgn0015323
FBgn0003257	r-l	rudimentary-like
FBgn0050497	CG30497	-
FBgn0086708	stv	starvin
FBgn0030087	CG7766	-
FBgn0036997	CG5955	-
FBgn0032151	nAChRalpha6	nicotinic Acetylcholine Receptor alpha6
FBgn0033075	Pld	Phospholipase D
FBgn0010247	Parp	Poly-(ADP-ribose) polymerase
FBgn0035253	CG7971	-
FBgn0261261	plx	pollux
FBgn0051211	CG31211	-
FBgn0243486	rdo	reduced ocelli
FBgn0260486	Ziz	Zizimin ortholog (H. sapiens)
FBgn0261285	Ppcs	Phosphopantothenoylcysteine synthetase
FBgn0051522	CG31522	-
FBgn0259677	CG42346	-
FBgn0004878	cas	castor
FBgn0015772	Nak	Numb-associated kinase
FBgn0051869	CG31869	-
FBgn0033261	udd	under-developed
FBgn0037720	CG8312	-
FBgn0035092	Nplp1	Neuropeptide-like precursor 1
FBgn0261641	CG42724	-
FBgn0003076	Pgm	phosphoglucose mutase
FBgn0014184	Oda	Ornithine decarboxylase antizyme
FBgn0051439	Muc96D	Mucin 96D
FBgn0037138	P5CDh1	delta-1-Pyrroline-5-carboxylate dehydrogenase 1
FBgn0005660	Ets21C	Ets at 21C
FBgn0261597	RpS26	Ribosomal protein S26
FBgn0039678	Obp99a	Odorant-binding protein 99a
FBgn0001145	Gs2	Glutamine synthetase 2
FBgn0028978	trbl	tribbles
FBgn0038532	CG14322	-
FBgn0038704	CG5316	-
FBgn0259240
FBgn0003963	ush	u-shaped
FBgn0037788	CG3940	-
FBgn0262952	mt:ND4	mitochondrial NADH-ubiquinone oxidoreductase chain 4
FBgn0011592	fra	frazzled
FBgn0050354	UQCR-11L	Ubiquinol-cytochrome c reductase 11 kDa subunit-like
FBgn0026147	CG16833	-
FBgn0033005	CG3107	-
FBgn0052702	Cubn	Cubilin ortholog
FBgn0037843	CG4511	-
FBgn0004436	Ubc6	Ubiquitin conjugating enzyme 6
FBgn0040153	l(1)G0469	lethal (1) G0469
FBgn0027571
FBgn0259244	CG42342	-
FBgn0085447	sif	still life
FBgn0031306	CG4577	-
FBgn0004378	Klp61F	Kinesin-like protein at 61F
FBgn0013765	cnn	centrosomin
FBgn0261854	aPKC	atypical protein kinase C
FBgn0032400	CG6770	-
FBgn0032957	CG2225	-
FBgn0031245	CG3625	-
FBgn0013342	nSyb	neuronal Synaptobrevin
FBgn0027596	Kank	Kank
FBgn0020381	Dredd	Death related ced-3/Nedd2-like caspase
FBgn0051342	CG31342	-
FBgn0032666	CG5758	-
FBgn0031285	CG3662	-
FBgn0033453	CG1667	-
FBgn0259171	Pde9	Phosphodiesterase 9
FBgn0039844	CG1607	-
FBgn0003943	Ubi-p63E	Ubiquitin-63E
FBgn0035346	CG1146	-
FBgn0261041	stj	straightjacket
FBgn0024293	Spn43Ab	Serpin 43Ab
FBgn0001125	Got2	Glutamate oxaloacetate transaminase 2
FBgn0030245	CG1637	-
FBgn0037379	CG10979	-
FBgn0002778	mnd	minidiscs
FBgn0086778	nAChRalpha7	nicotinic Acetylcholine Receptor alpha7
FBgn0028400	Syt4	Synaptotagmin 4
FBgn0263398	CG6364	-
FBgn0261625	GLS	Glutaminase
FBgn0025866	CalpB	Calpain-B
FBgn0035696	Best2	Bestrophin 2
FBgn0011638	La	La autoantigen-like
FBgn0263077	CG43340	-
FBgn0031214	CG11374	-
FBgn0051641
FBgn0037917	wkd	whacked
FBgn0010222	Nmdmc	NAD-dependent methylenetetrahydrofolate dehydrogenase
FBgn0037074	CG7324	-
FBgn0038037	Cyp9f2	Cyp9f2
FBgn0002921	Atpalpha	Na pump alpha subunit
FBgn0031190	CG12576	-
FBgn0262972	CR43283	-
FBgn0261563	wb	wing blister
FBgn0020251	sfl	sulfateless
FBgn0030336	CG1578	-
FBgn0042185	CG18769	-
FBgn0001624	dlg1	discs large 1
FBgn0035936	Tsp66E	Tetraspanin 66E
FBgn0034184	CG9646	-
FBgn0032036	CG13384	-
FBgn0001124	Got1	Glutamate oxaloacetate transaminase 1
FBgn0003380	Sh	Shaker
FBgn0013334	Sap47	Synapse-associated protein 47kD
FBgn0039923	MED26	Mediator complex subunit 26
FBgn0085414	dpr12	defective proboscis extension response 12
FBgn0260798	Gprk1	G protein-coupled receptor kinase 1
FBgn0032021	CG7781	-
FBgn0263106	DnaJ-1	DnaJ-like-1
FBgn0003423	slgA	sluggish A
FBgn0015803	RtGEF	Rho-type guanine nucleotide exchange factor
FBgn0013278	Hsp70Bb	Heat-shock-protein-70Bb
FBgn0262732	mbf1	multiprotein bridging factor 1
FBgn0033391	CG8026	-
FBgn0036147	Plod	procollagen lysyl hydroxylase
FBgn0000299	Cg25C	Collagen type IV
FBgn0031461	daw	dawdle
FBgn0259246	brp	bruchpilot
FBgn0040007	RpL38	Ribosomal protein L38
FBgn0033033	scaf	scarface
FBgn0260655	l(3)76BDm	lethal (3) 76BDm
FBgn0261451
FBgn0027865	Tsp96F	Tetraspanin 96F
FBgn0024222	IKKbeta	I-kappaB kinase beta
FBgn0036764	CG5535	-
FBgn0026086	Adar	Adenosine deaminase acting on RNA
FBgn0039955	CG41099	-
FBgn0050069	CG30069	-
FBgn0025366	Ip259	Intronic Protein 259
FBgn0025740	PlexB	Plexin B
FBgn0036199	Bmcp	Bmcp
FBgn0024315	Picot	Picot
FBgn0050035	Tret1-1	Trehalose transporter 1-1
FBgn0263112	Mitf	Mitf
FBgn0021906	RFeSP	Rieske iron-sulfur protein
FBgn0040297	Nhe2	Na[+]/H[+] hydrogen exchanger 2
FBgn0013733	shot	short stop
FBgn0030724	Nipsnap	Nipsnap
FBgn0026409	Mpcp	Mitochondrial phosphate carrier protein
FBgn0026620	tacc	transforming acidic coiled-coil protein
FBgn0041180	Tep4	Thioester-containing protein 4
FBgn0015777	nrv2	nervana 2
FBgn0036317	CG10948	-
FBgn0263115
FBgn0023537	CG17896	-
FBgn0261788	Ank2	Ankyrin 2
FBgn0033718
FBgn0051785	CG31785	-
FBgn0035769	CTCF	CTCF
FBgn0052758	CG32758	-
FBgn0040236	c11.1	c11.1
FBgn0039756	CG9743	-
FBgn0032402	CG14945	-
FBgn0085443	spri	sprint
FBgn0260005	wtrw	water witch
FBgn0034046	tun	tungus
FBgn0053558	mim	missing-in-metastasis
FBgn0051108	CG31108	-
FBgn0001220	Hsc70-5	Heat shock protein cognate 5
FBgn0011204	cue	cueball
FBgn0263929	jvl	javelin-like
FBgn0030749	AnxB11	Annexin B11
FBgn0028703	Nhe3	Na[+]/H[+] hydrogen exchanger 3
FBgn0001296	kar	karmoisin
FBgn0052767	CG32767	-
FBgn0052982	CG32982	-
FBgn0261244	inaE	inactivation no afterpotential E
FBgn0017549
FBgn0029814	CG15765	-
FBgn0027561	CG18659	-
FBgn0002354	l(3)87Df	lethal (3) 87Df
FBgn0003261	Rm62	Rm62
FBgn0263110	CG43367	-
FBgn0024232	gprs	gprs
FBgn0259745	wech	wech
FBgn0002781	mod(mdg4)	modifier of mdg4
FBgn0016978	snRNP-U1-70K	small ribonucleoprotein particle U1 subunit 70K
FBgn0010217	ATPsynbeta	ATP synthase, beta subunit
FBgn0013759	CASK	CASK ortholog
FBgn0031239	CG17075	-
FBgn0028550	Atf3	Activating transcription factor 3
FBgn0012051	CalpA	Calpain-A
FBgn0051665	wry	weary
FBgn0263776	CG43693	-
FBgn0035158	CG13895	-
FBgn0039358	CG5028	-
FBgn0037817	Cyp12e1	Cyp12e1
FBgn0263120	Acsl	Acyl-CoA synthetase long-chain
FBgn0019990	Gcn2	Gcn2
FBgn0002521	pho	pleiohomeotic
FBgn0001247	Ide	Insulin degrading metalloproteinase
FBgn0027291	l(1)G0156	lethal (1) G0156
FBgn0028480	CG17841	-
FBgn0263782	Hmgcr	HMG Coenzyme A reductase
FBgn0001977	CIAPIN1	CIAPIN1 ortholog
FBgn0031150	bves	bves
FBgn0039877	CG2118	-
FBgn0039000
FBgn0027101	Dyrk3	Dual-specificity tyrosine phosphorylation-regulated kinase 3
FBgn0026630	nes	nessy
FBgn0032864	CG2493	-
FBgn0036735	Edc3	Enhancer of decapping 3
FBgn0085638	CG41378	-
FBgn0039774	CDase	Ceramidase
FBgn0086901	cv-c	crossveinless c
FBgn0037515	Sp7	Serine protease 7
FBgn0083959
FBgn0034371	SP2637	SP2637
FBgn0053554	Nipped-A	Nipped-A
FBgn0261387	CG17528	-
FBgn0019660	roX2	RNA on the X 2
FBgn0015602	BEAF-32	Boundary element-associated factor of 32kD
FBgn0001230	Hsp68	Heat shock protein 68
FBgn0037120	CG11247	-
FBgn0001987	Gli	Gliotactin
FBgn0034674	CG9304	-
FBgn0020368
FBgn0035833	CG7565	-
FBgn0086906	sls	sallimus
FBgn0020416	Idgf1	Imaginal disc growth factor 1
FBgn0053156	CG33156	-
FBgn0036290	CG10638	-
FBgn0030421	CG3812	-
FBgn0053555
FBgn0259108	futsch	futsch
FBgn0031771	ND-51	NADH dehydrogenase (ubiquinone) 51 kDa subunit
FBgn0004507	GlyP	Glycogen phosphorylase
FBgn0033814	CG4670	-
FBgn0039909	ND-49	NADH dehydrogenase (ubiquinone) 49 kDa subunit
FBgn0260941	app	approximated
FBgn0029666	CG10803	-
FBgn0015541	sda	slamdance
FBgn0003557	Su(dx)	Suppressor of deltex
FBgn0036486	Msh6	Msh6
FBgn0263855	BubR1	Bub1-related kinase
FBgn0040022	Set1	SET domain containing 1
FBgn0034406	Jheh3	Juvenile hormone epoxide hydrolase 3
FBgn0004359	T48	Transcript 48
FBgn0259234	Camta	Calmodulin-binding transcription activator
FBgn0086683	Spf45	Spf45
FBgn0034420	CG10737	-
FBgn0013674	mt:CoI	mitochondrial Cytochrome c oxidase subunit I
FBgn0015558	tty	tweety
FBgn0010350	CdsA	CDP diglyceride synthetase
FBgn0053113	Rtnl1	Reticulon-like1
FBgn0020299	stumps	stumps
FBgn0035086	CG12851	-
FBgn0011259	Sema-1a	Sema-1a
FBgn0036302	sowah	sosondowah
FBgn0039064	CG4467	-
FBgn0064225	RpL5	Ribosomal protein L5
FBgn0037895	CG6723	-
FBgn0025814	Mgstl	Microsomal glutathione S-transferase-like
FBgn0262743	Fs(2)Ket	Female sterile (2) Ketel
FBgn0032938	CG8671	-
FBgn0016984	sktl	skittles
FBgn0041342	Cct1	CTP:phosphocholine cytidylyltransferase 1
FBgn0051213	CG31213	-
FBgn0050460	CG30460	-
FBgn0003559	su(f)	suppressor of forked
FBgn0027610	Dic1	Dicarboxylate carrier 1
FBgn0016696	Pitslre	Pitslre
FBgn0043070	MESK2	Misexpression suppressor of KSR 2
FBgn0243512	puc	puckered
FBgn0032986	CG3262	-
FBgn0034155
FBgn0034723	CG13506	-
FBgn0263994	CG43737	-
FBgn0032817	CG10631	-
FBgn0031299	CG4629	-
FBgn0013680	mt:ND2	mitochondrial NADH-ubiquinone oxidoreductase chain 2
FBgn0028380	fal	falten
FBgn0052672	Atg8a	Autophagy-related 8a
FBgn0037001	ND-39	NADH dehydrogenase (ubiquinone) 39 kDa subunit
FBgn0037796	CG12814	-
FBgn0058042
FBgn0052056	scramb1	scramblase 1
FBgn0261555	CG42673	-
FBgn0032833	COX4	Cytochrome c oxidase subunit 4
FBgn0032305	CG6700	-
FBgn0036483	CG12316	-
FBgn0051550	CG31550	-
FBgn0011300	babo	baboon
FBgn0028399	TMS1	TMS1
FBgn0031318	CG4887	-
FBgn0250819	CG33521	-
FBgn0052103	CG32103	-
FBgn0030590	CG9518	-
FBgn0085813	18SrRNA-Psi:CR41602	18S ribosomal RNA pseudogene:CR41602
FBgn0028697	RpL15	Ribosomal protein L15
FBgn0011754	PhKgamma	Phosphorylase kinase gamma
FBgn0030237	CG15209	-
FBgn0263198	Acn	Acinus
FBgn0039075	CG4393	-
FBgn0085450	Snoo	Sno oncogene
FBgn0036995	atk	artichoke
FBgn0013576	mtd	mustard
FBgn0024985	CG11448	-
FBgn0261722	fwe	flower
FBgn0261599	RpS29	Ribosomal protein S29
FBgn0028647	CG11902	-
FBgn0040294	POSH	Plenty of SH3s
FBgn0243516	Vrp1	Verprolin 1
FBgn0038381	CG3303	-
FBgn0013272	Gp150	Gp150
FBgn0039994	conu	conundrum
FBgn0051451	CR31451	-
FBgn0052499	Cda4	Chitin deacetylase-like 4
FBgn0026319	Traf4	TNF-receptor-associated factor 4
FBgn0031145	Ntf-2	Nuclear transport factor-2
FBgn0025625	Sik2	Salt-inducible kinase 2
FBgn0013678	mt:Cyt-b	mitochondrial Cytochrome b
FBgn0261588	pdm3	pou domain motif 3
FBgn0033783	CG17019	-
FBgn0085413	CG34384	-
FBgn0032815	CG10462	-
FBgn0031836	CG11050	-
FBgn0263346	CG43427	-
FBgn0262110
FBgn0015222	Fer1HCH	Ferritin 1 heavy chain homologue
FBgn0031319	CG4896	-
FBgn0004462
FBgn0033052	SCAP	SREBP cleavage activating protein
FBgn0036446	CG9384	-
FBgn0085758	CR40639	-
FBgn0032899	CG9338	-
FBgn0041210	HDAC4	Histone deacetylase 4
FBgn0034718	wdp	windpipe
FBgn0034071	CG8405	-
FBgn0005278	Sam-S	S-adenosylmethionine Synthetase
FBgn0085400	CG34371	-
FBgn0027280	l(1)G0193	lethal (1) G0193
FBgn0033250	CG14762	-
FBgn0052425	CG32425	-
FBgn0050420
FBgn0052626	AMPdeam	AMP deaminase
FBgn0030485	CG1998	-
FBgn0030796	CG4829	-
FBgn0028954
FBgn0035452	CG10359	-
FBgn0011361	ND-ACP	NADH dehydrogenase (ubiquinone) acyl carrier protein
FBgn0033918	CG8531	-
FBgn0051663	CG31663	-
FBgn0034742	CG4294	-
FBgn0011596	fzo	fuzzy onions
FBgn0019662	qm	quemao
FBgn0019948
FBgn0000053	ade3	adenosine 3
FBgn0028473	Non1	Novel nucleolar protein 1
FBgn0031637	mxt	mextli
FBgn0031186
FBgn0030052	CG12065	-
FBgn0085757	CR40621	-
FBgn0085769	CR40728	-
FBgn0027532	CG7139	-
FBgn0039140	Miro	Mitochondrial Rho
FBgn0032901	sky	skywalker
FBgn0260745	mfas	midline fasciclin
FBgn0083919
FBgn0262617	CG43143	-
FBgn0053978	CG33978	-
FBgn0004595	pros	prospero
FBgn0027866	CG9776	-
FBgn0051660	pog	poor gastrulation
FBgn0013686	mt:lrRNA	mitochondrial large ribosomal RNA
FBgn0036862	Gbs-76A	Glycogen binding subunit 76A
FBgn0262735	Imp	IGF-II mRNA-binding protein
FBgn0051057
FBgn0033844	bbc	bb in a boxcar
FBgn0023023	CRMP	Collapsin Response Mediator Protein
FBgn0085432	pan	pangolin
FBgn0027499	wde	windei
FBgn0034491	Hsl	Hormone-sensitive lipase ortholog
FBgn0264357	SNF4Agamma	SNF4/AMP-activated protein kinase gamma subunit
FBgn0039936	Gyf	Gigyf
FBgn0037533	CD98hc	CD98 heavy chain
FBgn0262636	dati	datilografo
FBgn0031990	PAPLA1	Phosphatidic Acid Phospholipase A1
FBgn0005630
FBgn0021764	sdk	sidekick
FBgn0031878	sip2	septin interacting protein 2
FBgn0000416	Sap-r	Saposin-related
FBgn0003268	rod	rough deal
FBgn0086782	amn	amnesiac
FBgn0020493	Dad	Daughters against dpp
FBgn0030766	mthl1	methuselah-like 1
FBgn0033286	CG2127	-
FBgn0004198	ct	cut
FBgn0029969	CG10932	-
FBgn0263395	hppy	happyhour
FBgn0052177	Ndfip	Nedd4 family interacting protein
FBgn0030603	CG5541	-
FBgn0013676	mt:CoIII	mitochondrial Cytochrome c oxidase subunit III
FBgn0035262	CG18171	-
FBgn0013684	mt:ND5	mitochondrial NADH-ubiquinone oxidoreductase chain 5
FBgn0250907	Cht3	Chitinase 3
FBgn0038504	Sur-8	Sur-8
FBgn0039874
FBgn0029771	CG12730	-
FBgn0003328	scb	scab
FBgn0025391	Scgdelta	Sarcoglycan delta
FBgn0038881	CG16791	-
FBgn0259178	5PtaseI	5PtaseI
FBgn0038349	AOX3	Aldehyde oxidase 3
FBgn0033127	Tsp42Ef	Tetraspanin 42Ef
FBgn0029506	Tsp42Ee	Tetraspanin 42Ee
FBgn0028523	CG5888	-
FBgn0000052	ade2	adenosine 2
FBgn0051992	gw	gawky
FBgn0011692	pav	pavarotti
FBgn0031814	retm	real-time
FBgn0041092	tai	taiman
FBgn0037513	pyd3	pyd3
FBgn0030850	stas	Stasimon
FBgn0051673	CG31673	-
FBgn0039132	AP-1sigma	Adaptor Protein complex 1, sigma subunit
