# Supplementary material for: Transcriptome Profiling Identifies Multiplexin as a Target of SAGA Deubiquitinase Activity in Glia Required for Precise Axon Guidance During Drosophila Visual Development
Source: G3 (Bethesda). 2016 Jun 1;6(8):2435–45. doi: 10.1534/g3.116.031310 (PMC4978897; doi:10.1534/g3.116.031310)
Supplement: Supplemental Material [file supp_g3.116.031310_TableS5.xlsx]

## Sheet: Table S5
Table S5: 744 genes significantly downregulated in sgf11 glia compared to wild-type glia based on edgeR analysis with a FDR < 0.01
ID	SYMBOL	NAME
FBgn0024294	Spn43Aa	Serpin 43Aa
FBgn0035550	CG11349	-
FBgn0032405	CG14946	-
FBgn0011705	rost	rolling stone
FBgn0259682	Jabba	Jabba
FBgn0036556	CG5830	-
FBgn0032449	CG17036	-
FBgn0016693	Past1	Putative Achaete Scute Target 1
FBgn0053126	NLaz	Neural Lazarillo
FBgn0031001	CG7884	-
FBgn0034438	CG9416	-
FBgn0031993
FBgn0039415	CG6142	-
FBgn0264562	Hr4	Hr4
FBgn0014427	CG11899	-
FBgn0038071	Dtg	Dpp target gene
FBgn0052354	CG32354	-
FBgn0051075	CG31075	-
FBgn0051076	CG31076	-
FBgn0039257	tnc	tenectin
FBgn0004865	Eip78C	Ecdysone-induced protein 78C
FBgn0001253	ImpE1	Ecdysone-inducible gene E1
FBgn0031016	kek5	kekkon5
FBgn0085384	CG34355	-
FBgn0032123	Oatp30B	Organic anion transporting polypeptide 30B
FBgn0031717	Oscillin	Oscillin
FBgn0034275	CG5002	-
FBgn0038341	AdamTS-A	ADAM metallopeptidase with thrombospondin type 1 motif A
FBgn0044047	Ilp6	Insulin-like peptide 6
FBgn0036846	MESR6	Misexpression suppressor of ras 6
FBgn0001226	Hsp27	Heat shock protein 27
FBgn0040340	TRAM	TRAM
FBgn0010470	Fkbp14	FK506-binding protein 14 ortholog
FBgn0038638	CG7702	-
FBgn0003044	Pcl	Polycomblike
FBgn0030653	CG7860	-
FBgn0052473	CG32473	-
FBgn0004797	mdy	midway
FBgn0038535	alt	aluminum tubes
FBgn0000477	DNaseII	Deoxyribonuclease II
FBgn0032330	Samuel	SAM-motif ubiquitously expressed punctatedly localized protein
FBgn0039537	CG5590	-
FBgn0015372	RabX1	RabX1
FBgn0015737	Hmu	Hemomucin
FBgn0020445	E23	Early gene at 23
FBgn0033377	Pmm45A	Phosphomannomutase 45A
FBgn0035763	CG8602	-
FBgn0261396	Rpn3	Regulatory particle non-ATPase 3
FBgn0262699	rap	retina aberrant in pattern
FBgn0051092	LpR2	Lipophorin receptor 2
FBgn0036372	Abp1	Actin binding protein 1
FBgn0028695	Rpn1	Regulatory particle non-ATPase 1
FBgn0259734	Nost	Nostrin
FBgn0263916	Ent2	Equilibrative nucleoside transporter 2
FBgn0005612	Sox14	Sox box protein 14
FBgn0001227	Hsp67Ba	Heat shock gene 67Ba
FBgn0001254	ImpE2	Ecdysone-inducible gene E2
FBgn0030114	CG17754	-
FBgn0004167	kst	karst
FBgn0261394	Prosalpha3	Proteasome alpha3 subunit
FBgn0038053	CG18549	-
FBgn0035542	DOR	-
FBgn0041188	Atx2	Ataxin-2
FBgn0035121	Tudor-SN	Tudor staphylococcal nuclease
FBgn0036039	Naa60	N(alpha)-acetyltransferase 60
FBgn0052412	QC	Glutaminyl cyclase
FBgn0028327	l(1)G0320	lethal (1) G0320
FBgn0015282	Rpt2	Regulatory particle triple-A ATPase 2
FBgn0038924	CG6028	-
FBgn0031571	bark	bark beetle
FBgn0038110	CG8031	-
FBgn0086532	Spt-I	Serine palmitoyltransferase subunit I
FBgn0043456	CG4747	-
FBgn0016697	Prosalpha5	Proteasome alpha5 subunit
FBgn0031627	CG15630	-
FBgn0035983	CG4080	-
FBgn0032467	CG9934	-
FBgn0032689	CG10413	-
FBgn0003016	osp	outspread
FBgn0031568	CG10019	-
FBgn0011768	Fdh	Formaldehyde dehydrogenase
FBgn0008635	betaCOP	Coat Protein (coatomer) beta
FBgn0033342	CG8258	-
FBgn0032213	CG5390	-
FBgn0037632	Tcp-1eta	Tcp-1eta
FBgn0260938	tay	tay bridge
FBgn0000043	Act42A	Actin 42A
FBgn0029804	CG3097	-
FBgn0033649	pyr	pyramus
FBgn0010621	Cct5	T-complex Chaperonin 5
FBgn0020389	Papss	PAPS synthetase
FBgn0261975	CG42806	-
FBgn0028692	Rpn2	Regulatory particle non-ATPase 2
FBgn0038810	Srp72	Signal recognition particle protein 72
FBgn0086680	vvl	ventral veins lacking
FBgn0053129	CG33129	-
FBgn0038803	CG5191	-
FBgn0015477	Rme-8	Receptor mediated endocytosis 8
FBgn0029838	CG4666	-
FBgn0011016	SsRbeta	Signal sequence receptor beta
FBgn0035237	CG13917	-
FBgn0013726	pnut	peanut
FBgn0036919	Grasp65	Grasp65
FBgn0027341	Gfat1	Glutamine:fructose-6-phosphate aminotransferase 1
FBgn0005634
FBgn0000567	Eip74EF	Ecdysone-induced protein 74EF
FBgn0038829	CG17271	-
FBgn0037580	DppIII	Dipeptidyl aminopeptidase III
FBgn0003391	shg	shotgun
FBgn0034657	LBR	Lamin B receptor
FBgn0028686	Rpt3	Regulatory particle triple-A ATPase 3
FBgn0037901	CG6744	-
FBgn0000568	Eip75B	Ecdysone-induced protein 75B
FBgn0031516	CG9663	-
FBgn0033639	CG9003	-
FBgn0264308	CG43778	-
FBgn0019925	Surf4	Surfeit 4
FBgn0038651	CG14299	-
FBgn0261239	Hr39	Hormone receptor-like in 39
FBgn0005649	Rox8	Rox8
FBgn0031534	Snx1	Sorting nexin 1
FBgn0028582	lqf	liquid facets
FBgn0037249	eIF3-S10	eIF3-S10
FBgn0262519	Mi-2	Mi-2
FBgn0086357	Sec61alpha	Sec61 alpha subunit
FBgn0028690	Rpn5	Regulatory particle non-ATPase 5
FBgn0035772	Sh3beta	Sh3beta
FBgn0021795	Tapdelta	Translocon-associated protein delta
FBgn0027835	Dp1	Dodeca-satellite-binding protein 1
FBgn0028694	Rpn11	Regulatory particle non-ATPase 11
FBgn0019830	colt	congested-like trachea
FBgn0028688	Rpn7	Regulatory particle non-ATPase 7
FBgn0263260	sel	seele
FBgn0032409	Ced-12	Ced-12
FBgn0037702	CG8176	-
FBgn0003209	raw	raw
FBgn0032297	CG17124	-
FBgn0259168	mnb	minibrain
FBgn0041242	Gr47a	Gustatory receptor 47a
FBgn0250746	Prosbeta7	Proteasome beta7 subunit
FBgn0001257	ImpL2	Ecdysone-inducible gene L2
FBgn0002787	Rpn8	Regulatory particle non-ATPase 8
FBgn0050359	Mal-A5	Maltase A5
FBgn0262716	Arp3	Actin-related protein 3
FBgn0033890	Ctf4	-
FBgn0025574	Pli	Pellino
FBgn0030396	CG2556	-
FBgn0264494	CG17646	-
FBgn0039160	CG5510	-
FBgn0022349	CG1910	-
FBgn0020496	CtBP	C-terminal Binding Protein
FBgn0028968	gammaCOP	Coat Protein (coatomer) gamma
FBgn0027363	Stam	Signal transducing adaptor molecule
FBgn0005771	noc	no ocelli
FBgn0036340	SRm160	SRm160
FBgn0014029	2016-09-02	Septin 2
FBgn0025687	LKRSDH	Lysine ketoglutarate reductase/saccharopine dehydrogenase
FBgn0003731	Egfr	Epidermal growth factor receptor
FBgn0051150
FBgn0030456	CG4332	-
FBgn0000273	Pka-C1	Protein kinase, cAMP-dependent, catalytic subunit 1
FBgn0262733	Src64B	Src oncogene at 64B
FBgn0034802	CG3800	-
FBgn0000412	D1	D1 chromosomal protein
FBgn0005585	Calr	Calreticulin
FBgn0051547	CG31547	-
FBgn0031260	Spp	Signal peptide peptidase
FBgn0019947	Psn	Presenilin
FBgn0028833	Dak1	Dak1
FBgn0029114	Tollo	Tollo
FBgn0038108	CG7518	-
FBgn0036004	Jarid2	Jumonji, AT rich interactive domain 2
FBgn0032217	CG4972	-
FBgn0026059	Mhcl	Myosin heavy chain-like
FBgn0036134	FoxK	Forkhead box K
FBgn0003651	svp	seven up
FBgn0038745	CG4538	-
FBgn0003204	ras	raspberry
FBgn0034246	Dcr-2	Dicer-2
FBgn0040475	SH3PX1	SH3PX1 ortholog (H. sapiens)
FBgn0028982	Spt6	Spt6
FBgn0029134	Prosbeta5	Proteasome beta5 subunit
FBgn0024314	Plap	Phospholipase A2 activator protein
FBgn0010348	Arf79F	ADP ribosylation factor at 79F
FBgn0004432	Cyp1	Cyclophilin 1
FBgn0004237	Hrb87F	Heterogeneous nuclear ribonucleoprotein at 87F
FBgn0262125	Sec23	Sec23 ortholog (S. cerevisiae)
FBgn0003430	slp1	sloppy paired 1
FBgn0025700	CG5885	-
FBgn0030038	CG1440	-
FBgn0030344	CG2025	-
FBgn0010333	Rac1	Rac1
FBgn0002783	mor	moira
FBgn0000575	emc	extra macrochaetae
FBgn0001224	Hsp23	Heat shock protein 23
FBgn0035402	Usp5	Ubiquitin specific protease 5
FBgn0031220	CG4822	-
FBgn0033515	Ir47a	Ionotropic receptor 47a
FBgn0262475	bru-2	bruno-2
FBgn0039130	CG5854	-
FBgn0041630	Hexo1	Hexosaminidase 1
FBgn0030895	CG7135	-
FBgn0027079	Aats-val	Valyl-tRNA synthetase
FBgn0038198	Npc2b	Niemann-Pick type C-2b
FBgn0035811	CG12262	-
FBgn0001197	His2Av	Histone H2A variant
FBgn0031969	pes	peste
FBgn0033663	ERp60	ERp60
FBgn0004066	Prosalpha4	Proteasome alpha4 subunit
FBgn0261862	whd	withered
FBgn0020370	TppII	tripeptidyl-peptidase II
FBgn0053303	CG33303	-
FBgn0027932	Akap200	A kinase anchor protein 200
FBgn0028685	Rpt4	Regulatory particle triple-A ATPase 4
FBgn0263005	CG43313	-
FBgn0014075	Ugt	UDP-glucose-glycoprotein glucosyltransferase
FBgn0004419	me31B	maternal expression at 31B
FBgn0038320	Sra-1	specifically Rac1-associated protein 1
FBgn0010391	Gtp-bp	GTP-binding protein
FBgn0039562	Gp93	Glycoprotein 93
FBgn0026380	Prosbeta3	Proteasome beta3 subunit
FBgn0010638	Sec61beta	Sec61 beta subunit
FBgn0260010
FBgn0037472	CG10098	-
FBgn0015790	Rab11	Rab11
FBgn0036448	mop	myopic
FBgn0014868	Ost48	Oligosaccharyltransferase 48kD subunit
FBgn0036258	CG5642	-
FBgn0035370	Non2	Novel nucleolar protein 2
FBgn0036685	CG6664	-
FBgn0032713	CG17323	-
FBgn0016076	vri	vrille
FBgn0022942	Cbp80	cap binding protein 80
FBgn0261014	TER94	TER94
FBgn0031374	CG7337	-
FBgn0020307	dve	defective proventriculus
FBgn0039117	tst	twister
FBgn0011570	cpb	capping protein beta
FBgn0030955	CG6891	-
FBgn0025697	santa-maria	scavenger receptor acting in neural tissue and majority of rhodopsin is absent
FBgn0020762	Atet	ABC transporter expressed in trachea
FBgn0016756	Usp47	Ubiquitin specific protease 47
FBgn0001404	egh	egghead
FBgn0010590	Prosbeta1	Proteasome beta1 subunit
FBgn0035169	CG13890	-
FBgn0024994	Csat	Csat
FBgn0027088	Aats-gly	Glycyl-tRNA synthetase
FBgn0086655	jing	jing
FBgn0086365	Orct2	Organic cation transporter 2
FBgn0035947	Srp68	Signal recognition particle protein 68
FBgn0023175	Prosalpha7	Proteasome alpha7 subunit
FBgn0027095	Manf	Mesencephalic astrocyte-derived neurotrophic factor ortholog
FBgn0014002	Pdi	Protein disulfide isomerase
FBgn0086443	Aats-asn	Asparaginyl-tRNA synthetase
FBgn0010825	Gug	Grunge
FBgn0038388	CG4287	-
FBgn0039632	Cul5	Cullin 5
FBgn0036463	Reck	Reversion-inducing-cysteine-rich protein with kazal motifs
FBgn0037835	CG14687	-
FBgn0028684	Rpt5	Regulatory particle triple-A ATPase 5
FBgn0034418	CG15118	-
FBgn0031450	Hrs	Hepatocyte growth factor regulated tyrosine kinase substrate
FBgn0022343	CG3760	-
FBgn0030731	Mfe2	peroxisomal Multifunctional enzyme type 2
FBgn0031092	CG9577	-
FBgn0004449	Ten-m	Tenascin major
FBgn0030093	Bap111	Brahma associated protein 111kD
FBgn0031698	Ncoa6	Nuclear receptor coactivator 6
FBgn0004868	Gdi	GDP dissociation inhibitor
FBgn0015283	Rpn10	Regulatory particle non-ATPase 10
FBgn0025724	beta'COP	Coat Protein (coatomer) beta'
FBgn0022774	Oat	Ornithine aminotransferase precursor
FBgn0020257	Ppa	Partner of paired
FBgn0032721	CG10602	-
FBgn0033050	Pngl	PNGase-like
FBgn0051224	CG31224	-
FBgn0010238	Lac	Lachesin
FBgn0004396	CrebA	Cyclic-AMP response element binding protein A
FBgn0033638	CG9005	-
FBgn0015805	HDAC1	Histone deacetylase 1
FBgn0010342	Map60	Microtubule-associated protein 60
FBgn0010497	dmGlut	Dietary and metabolic glutamate transporter
FBgn0030183	CG15309	-
FBgn0028693	Rpn12	Regulatory particle non-ATPase 12
FBgn0000210
FBgn0259984	kuz	kuzbanian
FBgn0035290	dsb	debris buster
FBgn0032485	CG9426	-
FBgn0038603	PKD	Protein Kinase D
FBgn0034401	MetRS	Methionyl-tRNA synthetase
FBgn0033698	CG8858	-
FBgn0000150	awd	abnormal wing discs
FBgn0010280	Taf4	TBP-associated factor 4
FBgn0039113	CG10217	-
FBgn0025802	Sbf	SET domain binding factor
FBgn0024273	WASp	WASp
FBgn0011305	Rsf1	Repressor splicing factor 1
FBgn0038046	CG5641	-
FBgn0038826	Syp	Syncrip
FBgn0015789	Rab10	Rab10
FBgn0024509	Sec13	Sec13 ortholog (S. cerevisiae)
FBgn0011771	Hem	HEM-protein
FBgn0032454	CG5787	-
FBgn0032378	CycY	Cyclin Y
FBgn0011710	2016-09-01	Septin 1
FBgn0016754	sba	six-banded
FBgn0023518	trr	trithorax-related
FBgn0011573	Cdc37	Cdc37
FBgn0004362	HmgD	High mobility group protein D
FBgn0032216	Usp14	Ubiquitin specific protease 14
FBgn0027579	mino	minotaur
FBgn0261671	tweek	tweek
FBgn0260660	Mp	Multiplexin
FBgn0025865	Cortactin	Cortactin
FBgn0025352	Thiolase	Thiolase
FBgn0040918	schlank	schlank
FBgn0032214	CG4968	-
FBgn0032242	CG5355	-
FBgn0029903	pod1	pod1
FBgn0003048	pcx	pecanex
FBgn0001104	Galphai	G protein alpha i subunit
FBgn0024814	Clc	Clathrin light chain
FBgn0086134	Prosalpha2	Proteasome alpha2 subunit
FBgn0034315	CG5721	-
FBgn0259785	pzg	putzig
FBgn0039381	SppL	Signal peptide peptidase-like
FBgn0035879	GAPcenA	GTPase activating protein and centrosome-associated ortholog (H. sapiens)
FBgn0015924	crq	croquemort
FBgn0263350
FBgn0261238	Alh	Alhambra
FBgn0015360	oxt	peptide O-xylosyltransferase
FBgn0027497	Madm	MLF1-adaptor molecule
FBgn0031219	CG13694	-
FBgn0004646	ogre	optic ganglion reduced
FBgn0001108	DCTN1-p150	Dynactin 1, p150 subunit
FBgn0038546	CG7379	-
FBgn0003656	sws	swiss cheese
FBgn0026181	Rok	Rho kinase
FBgn0025615	Torsin	Torsin
FBgn0085369	CG34340	-
FBgn0037573	eIF4AIII	eIF4AIII
FBgn0019972	Drice	Death related ICE-like caspase
FBgn0259142
FBgn0028689	Rpn6	Regulatory particle non-ATPase 6
FBgn0024285	Srp54	Srp54
FBgn0052133	Ptip	PAX transcription activation domain interacting protein
FBgn0037894	Ranbp9	Ranbp9
FBgn0020279	lig	lingerer
FBgn0001308	Khc	Kinesin heavy chain
FBgn0263231	bel	belle
FBgn0031670	CG3887	-
FBgn0031538	CG3246	-
FBgn0028970	betaggt-II	beta subunit of type II geranylgeranyl transferase
FBgn0010453	Wnt4	Wnt oncogene analog 4
FBgn0003330	Sce	Sex combs extra
FBgn0015019	Cctgamma	Cctgamma
FBgn0032198	eEF1delta	eEF1delta
FBgn0038870	Oga	O-GlcNAcase
FBgn0037728	CG16817	-
FBgn0013799	Deaf1	Deformed epidermal autoregulatory factor-1
FBgn0259979	CG17337	-
FBgn0021825	DCTN2-p50	Dynactin 2, p50 subunit
FBgn0025682	scf	supercoiling factor
FBgn0036847	CG11577	-
FBgn0085430	CG34401	-
FBgn0029939	CG9650	-
FBgn0033635	CG7777	-
FBgn0037092	M6	M6
FBgn0035445	CG12014	-
FBgn0262714	Sap130	Sin3A-associated protein 130
FBgn0039697	CG7834	-
FBgn0024958	Irp-1A	Iron regulatory protein 1A
FBgn0036842	CG3797	-
FBgn0004647	N	Notch
FBgn0026160	tna	tonalli
FBgn0036566	ClC-c	Chloride channel-c
FBgn0030293	CG1737	-
FBgn0027496	epsilonCOP	Coat Protein (coatomer) epsilon
FBgn0262126	Sec24CD	Sec24CD ortholog (H. sapiens)
FBgn0261260	mgl	Megalin
FBgn0011336	OstStt3	Oligosaccharyl transferase 3
FBgn0034786	CG13531	-
FBgn0010583	dock	dreadlocks
FBgn0039172	Spase22-23	Spase 22/23-subunit
FBgn0003884	alphaTub84B	alpha-Tubulin at 84B
FBgn0040942	CG12643	-
FBgn0041171	ago	archipelago
FBgn0005677	dac	dachshund
FBgn0031948	CG7149	-
FBgn0039637	CG11880	-
FBgn0029763	Usp16-45	Ubiquitin specific protease 16/45
FBgn0038172	Adgf-D	Adenosine deaminase-related growth factor D
FBgn0036624	RAF2	RING-associated factor 2
FBgn0015808	ScpX	Sterol carrier protein X-related thiolase
FBgn0061469	Ube3a	Ubiquitin protein ligase E3A
FBgn0020369	Rpt6	Regulatory particle triple-A ATPase 6
FBgn0263351	AP-2mu	Adaptor Protein complex 2, mu subunit
FBgn0003676	T-cp1	Tcp1-like
FBgn0030306	Spase25	Spase 25-subunit
FBgn0031820	Daxx	Daxx-like protein
FBgn0035872	CG7185	-
FBgn0031118	RhoGAP19D	Rho GTPase activating protein at 19D
FBgn0016059	Sema-1b	Sema-1b
FBgn0031759	lid	little imaginal discs
FBgn0035945	CG5026	-
FBgn0014455	Ahcy13	Adenosylhomocysteinase at 13
FBgn0030701	CG16952	-
FBgn0261609	eIF-2alpha	eukaryotic translation Initiation Factor 2alpha
FBgn0027509	TBCD	tubulin folding cofactor D
FBgn0087007	bbg	big bang
FBgn0025716	Bap55	Brahma associated protein 55kD
FBgn0051044	CR31044	-
FBgn0015778	rin	rasputin
FBgn0004811	fs(2)ltoPP43	female sterile (2) ltoPP43
FBgn0015797	Rab6	Rab6
FBgn0026252	msk	moleskin
FBgn0032518	RpL24	Ribosomal protein L24
FBgn0024238	Fim	Fimbrin
FBgn0030674	CG8184	-
FBgn0031914	CG5973	-
FBgn0000319	Chc	Clathrin heavy chain
FBgn0028969	deltaCOP	Coat Protein (coatomer) delta
FBgn0037875	ZnT86D	Zinc transporter 86D
FBgn0025463	Bap60	Brahma associated protein 60kD
FBgn0011217	eff	effete
FBgn0262473	Tl	Toll
FBgn0004861	ph-p	polyhomeotic proximal
FBgn0038156	CG14372	-
FBgn0004108	Nrt	Neurotactin
FBgn0038872	Nelf-A	Negative elongation factor A
FBgn0051038	CG31038	-
FBgn0036814	CG14073	-
FBgn0003175	px	plexus
FBgn0010288	Uch	Ubiquitin carboxy-terminal hydrolase
FBgn0262029	d	dachs
FBgn0004603
FBgn0028734	Fmr1	Fmr1
FBgn0023528	CG2924	-
FBgn0034997	CG3376	-
FBgn0034237	eIF3-S9	eIF3-S9
FBgn0031069	Pmp70	-
FBgn0260439	Pp2A-29B	Protein phosphatase 2A at 29B
FBgn0086909	CG31751	-
FBgn0264495	gpp	grappa
FBgn0023215	Mnt	Mnt
FBgn0004860	ph-d	polyhomeotic distal
FBgn0003447	sn	singed
FBgn0004839	otk	off-track
FBgn0027568	Cand1	Cullin-associated and neddylation-dissociated 1
FBgn0031020	NAA15-16	N(alpha)-acetyltransferase 15/16
FBgn0025186	ari-2	ariadne 2
FBgn0027108	Inx2	Innexin 2
FBgn0030703	MSBP	membrane steroid binding protein
FBgn0004177	mts	microtubule star
FBgn0003137	Ppn	Papilin
FBgn0052026	CG32026	-
FBgn0038476	kuk	kugelkern
FBgn0023423
FBgn0030574	CG9413	-
FBgn0025725	alphaCOP	Coat Protein (coatomer) alpha
FBgn0033636	tou	toutatis
FBgn0082831	pps	protein partner of snf
FBgn0027093	Aats-arg	Arginyl-tRNA synthetase
FBgn0031268	cold	coiled
FBgn0033886	Rpn13	Regulatory particle non-ATPase 13
FBgn0027503	CG11970	-
FBgn0031078	Nup205	Nucleoporin 205kD
FBgn0002973	numb	numb
FBgn0032480	Edem2	ER degradation enhancer, mannosidase alpha-like 2
FBgn0041582	tamo	tamo
FBgn0033049
FBgn0085779	CR40963	-
FBgn0001085	fz	frizzled
FBgn0016983	smid	smallminded
FBgn0030208	PPP4R2r	Protein phosphatase 4 regulatory subunit 2-related protein
FBgn0005777	PpD3	Protein phosphatase D3
FBgn0020521	pio	piopio
FBgn0034240	MESR4	Misexpression suppressor of ras 4
FBgn0034708	Vps35	Vacuolar protein sorting 35
FBgn0000413
FBgn0034368	CG5482	-
FBgn0003334	Scm	Sex comb on midleg
FBgn0031126	Cyp6v1	Cyp6v1
FBgn0046685	Wsck	Wsck
FBgn0004103	Pp1-87B	Protein phosphatase 1 at 87B
FBgn0262955	RpII140	RNA polymerase II 140kD subunit
FBgn0033179	p47	p47
FBgn0034277	OstDelta	Oligosaccharide transferase Delta subunit
FBgn0047205	CR32385	-
FBgn0033717	CG8839	-
FBgn0261573	CoRest	CoRest
FBgn0004055	uzip	unzipped
FBgn0034141	CG8311	-
FBgn0015296	Shc	SHC-adaptor protein
FBgn0023143	Uba1	Ubiquitin activating enzyme 1
FBgn0035771	Sec63	Sec63 ortholog (S. cerevisiae)
FBgn0034602	Lapsyn	Leucine-rich repeat activity-regulated protein at synapses
FBgn0036373	Tgi	Tondu-domain-containing Growth Inhibitor
FBgn0025335	CG4585	-
FBgn0033998	row	relative of woc
FBgn0003415	skd	skuld
FBgn0034180	Ehbp1	Eps15 homology domain containing protein-binding protein 1
FBgn0034958	CG3907	-
FBgn0011327	Uch-L5	Ubiquitin carboxy-terminal hydrolase L5 ortholog
FBgn0035909	ergic53	ergic53
FBgn0032350	CG6287	-
FBgn0036484	Pex3	Peroxin 3
FBgn0014879	Set	Set
FBgn0034258	eIF3-S8	eIF3-S8
FBgn0000566	Eip55E	Eip55E
FBgn0050015	CG30015	-
FBgn0004643	Zw10	Zeste-white 10
FBgn0034964	IntS1	Integrator 1
FBgn0035986	CG4022	-
FBgn0032640	Sgt	small glutamine-rich tetratricopeptide containing protein
FBgn0015795	Rab7	Rab7
FBgn0261456	hpo	hippo
FBgn0014163	fax	failed axon connections
FBgn0036398	upSET	upSET
FBgn0032509	CG6523	-
FBgn0034724	babos	babos
FBgn0013469	klu	klumpfuss
FBgn0030034	CG10555	-
FBgn0031051	Ranbp21	Ranbp21
FBgn0003732	Top2	Topoisomerase 2
FBgn0035601	Uev1A	Ubiquitin-conjugating enzyme variant 1A
FBgn0025457	Bub3	Bub3
FBgn0020443	Elf	Ef1alpha-like factor
FBgn0039338	XNP	XNP
FBgn0031842	Tango1	Transport and Golgi organization 1
FBgn0025678	CaBP1	calcium-binding protein 1
FBgn0004606	zfh1	Zn finger homeodomain 1
FBgn0010341	Cdc42	Cdc42
FBgn0002645	Map205	Microtubule-associated protein 205
FBgn0033915	CG8485	-
FBgn0000212	brm	brahma
FBgn0035692	CG13298	-
FBgn0038065	Snx3	Sorting nexin 3
FBgn0034181	CG8963	-
FBgn0260970	Ubr3	Ubr3 ubiquitin ligase
FBgn0002525	Lam	Lamin
FBgn0033482	CG1371	-
FBgn0264075	tgo	tango
FBgn0010488	NAT1	NAT1
FBgn0011672	Mvl	Malvolio
FBgn0004828	His3.3B	Histone H3.3B
FBgn0040554	CR17025	-
FBgn0019952	Orct	Organic cation transporter
FBgn0035793	CG7546	-
FBgn0051363	Jupiter	Jupiter
FBgn0000307	chif	chiffon
FBgn0020392	Nmt	N-myristoyl transferase
FBgn0034706	CG11275	-
FBgn0085388
FBgn0030341	p24-1	p24-related-1
FBgn0261548	CG42666	-
FBgn0015834	Trip1	Trip1
FBgn0034897	Sesn	Sestrin
FBgn0003210	rb	ruby
FBgn0261649	tinc	tincar
FBgn0037530	EMC1	ER Membrane protein Complex 1
FBgn0002284	Prosbeta6	Proteasome beta6 subunit
FBgn0003885	alphaTub84D	alpha-Tubulin at 84D
FBgn0013750	Arf51F	ADP ribosylation factor at 51F
FBgn0264560	garz	gartenzwerg
FBgn0263968	nonC	no-on-and-no-off transient C
FBgn0028953	CG14478	-
FBgn0026379	Pten	Phosphatase and tensin homolog
FBgn0003887	betaTub56D	beta-Tubulin at 56D
FBgn0011745	Arp1	Actin-related protein 1
FBgn0003071	Pfk	Phosphofructokinase
FBgn0024352	Hop	Hsp70/Hsp90 organizing protein homolog
FBgn0040071	tara	taranis
FBgn0052372
FBgn0052654	Sec16	Sec16 ortholog (S. cerevisiae)
FBgn0001123	Galphas	G protein alpha s subunit
FBgn0025683	CG3164	-
FBgn0039141	spas	spastin
FBgn0036341	Syx13	Syntaxin 13
FBgn0004373	fwd	four wheel drive
FBgn0025641	DAAM	Dishevelled Associated Activator of Morphogenesis
FBgn0000719	fog	folded gastrulation
FBgn0010877	l(3)05822	lethal (3) 05822
FBgn0025525	bab2	bric a brac 2
FBgn0263117	CG34377	-
FBgn0030090	fend	forked end
FBgn0037834	Art1	Arginine methyltransferase 1
FBgn0038947	Sar1	Sar1 ortholog (S. cerevisiae)
FBgn0028515	EndoGI	Endonuclease G inhibitor
FBgn0030854	CG8289	-
FBgn0032704	Jwa	Jwa ortholog
FBgn0001337
FBgn0037623	CG9801	-
FBgn0085407	Pvf3	PDGF- and VEGF-related factor 3
FBgn0030582	CG14411	-
FBgn0250848	26-29-p	26-29kD-proteinase
FBgn0033313	Cirl	Calcium-independent receptor for alpha-latrotoxin
FBgn0014189	Hel25E	Helicase at 25E
FBgn0032596	Prosbeta4	Proteasome beta4 subunit
FBgn0260635	Diap1	Death-associated inhibitor of apoptosis 1
FBgn0000524	dx	deltex
FBgn0035830	CG8209	-
FBgn0039186	CG5746	-
FBgn0034577	cpa	capping protein alpha
FBgn0027951	MTA1-like	Metastasis associated 1-like
FBgn0032876	Cen	Centrocortin
FBgn0040064	yip2	yippee interacting protein 2
FBgn0037607	CG8036	-
FBgn0015320	Ubc2	Ubiquitin conjugating enzyme 2
FBgn0261885	osa	osa
FBgn0263864	Dark	Death-associated APAF1-related killer
FBgn0003067	Pepck	Phosphoenolpyruvate carboxykinase
FBgn0004893	bowl	brother of odd with entrails limited
FBgn0086736
FBgn0260746	Ect3	Ectoderm-expressed 3
FBgn0032694	MESR3	Misexpression suppressor of ras 3
FBgn0033738	DUBAI	Deubiquitinating apoptotic inhibitor
FBgn0000261	Cat	Catalase
FBgn0034400	CG15099	-
FBgn0036921	RhoGDI	RhoGDI
FBgn0250843	Prosalpha6	Proteasome alpha6 subunit
FBgn0039560	CG5514	-
FBgn0261477	slim	scruin like at the midline
FBgn0261458	capt	capulet
FBgn0033906	CG8331	-
FBgn0032363	Dlg5	Discs large 5
FBgn0031497	CG17259	-
FBgn0031011	CG8034	-
FBgn0024365	CG12773	-
FBgn0030266	CG11122	-
FBgn0250876	Sema-5c	Semaphorin-5c
FBgn0010194	Wnt5	Wnt oncogene analog 5
FBgn0037236	Skp2	-
FBgn0037760	FBXO11	F-box protein 11
FBgn0011725	twin	twin
FBgn0027338	Kap-alpha3	karyopherin alpha3
FBgn0032884	Pomp	Pomp
FBgn0063127	pncr002:3R	putative noncoding RNA 002:3R
FBgn0086902
FBgn0024326	Mkk4	MAP kinase kinase 4
FBgn0010328	woc	without children
FBgn0000042	Act5C	Actin 5C
FBgn0031049	Sec61gamma	Sec61 gamma subunit
FBgn0032681	CG10283	-
FBgn0030529	Clic	Chloride intracellular channel
FBgn0026250	eIF-1A	Eukaryotic initiation factor 1A
FBgn0020412	JIL-1	JIL-1 kinase
FBgn0037094	CG7611	-
FBgn0000229	bsk	basket
FBgn0034087	clu	clueless
FBgn0052264	CG32264	-
FBgn0027329	Tcp-1zeta	T-cp1zeta
FBgn0261602	RpL8	Ribosomal protein L8
FBgn0026259	eIF5B	eIF5B
FBgn0034142	CG8306	-
FBgn0085376	CG34347	-
FBgn0037848	Tsp86D	Tetraspanin 86D
FBgn0030362	regucalcin	regucalcin
FBgn0029941	CG1677	-
FBgn0030366	Usp7	Ubiquitin-specific protease 7
FBgn0027081	Aats-thr	Threonyl-tRNA synthetase
FBgn0027084	Aats-lys	Lysyl-tRNA synthetase
FBgn0001961	Arpc1	Actin-related protein 2/3 complex, subunit 1
FBgn0053144	CG33144	-
FBgn0031376
FBgn0086253	rumi	rumi
FBgn0020621	Pkn	Protein kinase N
FBgn0031544	CG17593	-
FBgn0027055	CSN3	COP9 signalosome subunit 3
FBgn0027090	Aats-gln	Glutaminyl-tRNA synthetase
FBgn0033212	LRR	Leucine-rich repeat
FBgn0004567	slp2	sloppy paired 2
FBgn0035726	CG9953	-
FBgn0020261	pcm	pacman
FBgn0263197	Patronin	Patronin
FBgn0029893	CG14442	-
FBgn0023081	gek	genghis khan
FBgn0043884	mask	multiple ankyrin repeats single KH domain
FBgn0025836	RhoGAP1A	Rho GTPase activating protein at 1A
FBgn0038965	mats	mob as tumor suppressor
FBgn0025608	Faf2	Fas-associated factor
FBgn0037924	CG14712	-
FBgn0031752	CG9044	-
FBgn0026239	gukh	GUK-holder
FBgn0030305	CG1749	-
FBgn0040752	Prosap	Prosap
FBgn0038660	CG14291	-
FBgn0028500	Rich	RIC1 homolog
FBgn0050183	CG30183	-
FBgn0036745	CG7484	-
FBgn0032015	Ostgamma	Oligosaccharide transferase gamma subunit
FBgn0011740	alpha-Man-IIa	alpha-Mannosidase class II a
FBgn0042134	Capr	Caprin
FBgn0050372	Asap	ArfGAP with SH3 domain, ankyrin repeat and PH domain
FBgn0033741	CG8545	-
FBgn0031681	pgant5	polypeptide GalNAc transferase 5
FBgn0031256	CG4164	-
FBgn0039508	CG3368	-
FBgn0261259
FBgn0086779	step	steppke
FBgn0033339	Sec31	Sec31 ortholog (S. cerevisiae)
FBgn0037027	HIPP1	HP1 and insulator partner protein 1
FBgn0015625	CycB3	Cyclin B3
FBgn0004915	TfIIB	Transcription factor IIB
FBgn0051716	Cnot4	Cnot 4 homologue
FBgn0003205	Ras85D	Ras oncogene at 85D
FBgn0027603	Ulp1	Ulp1
FBgn0038286	CG6966	-
FBgn0003969	vap	vacuolar peduncle
FBgn0027094	Aats-ala	Alanyl-tRNA synthetase
FBgn0039938	Sox102F	Sox102F
FBgn0010379	Akt1	Akt1
FBgn0015577	alpha-Est9	alpha-Esterase-9
FBgn0010909	msn	misshapen
FBgn0039043	CG17121	-
FBgn0036365	cmb	combover
FBgn0031492	CG3542	-
FBgn0260749	Utx	Utx histone demethylase
FBgn0037012	Rcd2	Reduction in Cnn dots 2
FBgn0036511
FBgn0066101	LpR1	Lipophorin receptor 1
FBgn0030685	Graf	GRAF ortholog (H. sapiens)
FBgn0008654
FBgn0030077	CG15365	-
FBgn0002643	mam	mastermind
FBgn0022960	vimar	visceral mesodermal armadillo-repeats
FBgn0259220
FBgn0261710	nocte	no circadian temperature entrainment
FBgn0260990	yata	yata
FBgn0263979	Caf1-55	Chromatin assembly factor 1, p55 subunit
FBgn0020513	ade5	ade5
FBgn0036888	CG9330	-
FBgn0010235	Klc	Kinesin light chain
FBgn0034261	HPS4	Hermansky-Pudlak Syndrome 4 ortholog (H. sapiens)
FBgn0039466	CG5521	-
FBgn0038279	Sdr	Secreted decoy of InR
FBgn0004889	tws	twins
FBgn0262081	Csk	C-terminal Src kinase
FBgn0030521	CtsB1	Cathepsin B1
FBgn0039045	CG17119	-
FBgn0085397	Fili	Fish-lips
FBgn0032859	Arpc2	Actin-related protein 2/3 complex, subunit 2
FBgn0036299	Tsf2	Transferrin 2
FBgn0029092	ced-6	ced-6
