# Supplementary material for: Transcriptome Profiling Identifies Multiplexin as a Target of SAGA Deubiquitinase Activity in Glia Required for Precise Axon Guidance During Drosophila Visual Development
Source: G3 (Bethesda). 2016 Jun 1;6(8):2435–45. doi: 10.1534/g3.116.031310 (PMC4978897; doi:10.1534/g3.116.031310)
Supplement: Supplemental Material [file supp_g3.116.031310_TableS6.xlsx]

## Sheet: Table S6
Table S6: 779 genes significantly upregulated in both nonstop and sgf11 mutant glia compared to wild-type glia based on edgeR analysis with a FDR < 0.01
ID	SYMBOL	NAME
FBgn0052037	CG32037	-
FBgn0002354	l(3)87Df	lethal (3) 87Df
FBgn0263093	CR43361	-
FBgn0262620	CR43144	-
FBgn0029766	CG15784	-
FBgn0039644	CG11897	-
FBgn0264699	CG43968	-
FBgn0087002	Rfabg	Retinoid- and fatty acid-binding glycoprotein
FBgn0015037	Cyp4p1	Cytochrome P450-4p1
FBgn0033926	Arc1	Activity-regulated cytoskeleton associated protein 1
FBgn0039897	CG1674	-
FBgn0051973	Cda5	Chitin deacetylase-like 5
FBgn0027356	Amph	Amphiphysin
FBgn0040837	CG8620	-
FBgn0085434	NaCP60E	Na channel protein 60E
FBgn0039972	CG17018	-
FBgn0038347
FBgn0028940	Cyp28a5	Cyp28a5
FBgn0033395	Cyp4p2	Cyp4p2
FBgn0005633	fln	flightin
FBgn0010225	Gel	Gelsolin
FBgn0032956	Cul2	Cullin 2
FBgn0052850	CG32850	-
FBgn0264569	CR43941	-
FBgn0032889	CG9331	-
FBgn0051999	CG31999	-
FBgn0036454	CG17839	-
FBgn0052521	CG32521	-
FBgn0036732	Oatp74D	Organic anion transporting polypeptide 74D
FBgn0025726	unc-13	unc-13
FBgn0003091	Pkc53E	Protein C kinase 53E
FBgn0036801	MYPT-75D	MYPT-75D
FBgn0038465	Irc	Immune-regulated catalase
FBgn0042696	NfI	Nuclear factor I
FBgn0051514	CR31514	-
FBgn0031208	CG11023	-
FBgn0250757	CG42235	-
FBgn0040009	CG17490	-
FBgn0263413	CR43459	-
FBgn0028397	Tob	Tob
FBgn0035099	CG6845	-
FBgn0052220	Csas	CMP-sialic acid synthase
FBgn0011288	Snap25	Synaptosomal-associated protein 25kDa
FBgn0053526	PNUTS	PNUTS
FBgn0052865	alphagamma-element:CR32865	alphagamma-element:CR32865
FBgn0260987	vtd	verthandi
FBgn0004652	fru	fruitless
FBgn0029791	CG4096	-
FBgn0058160	CG40160	-
FBgn0032774	CG17549	-
FBgn0039209	REPTOR	Repressed by TOR
FBgn0058178	CG40178	-
FBgn0010482	l(2)01289	lethal (2) 01289
FBgn0036876	CG9451	-
FBgn0035430	CG12009	-
FBgn0034728	rad50	rad50
FBgn0033538	CG11883	-
FBgn0039970	CG17508	-
FBgn0052572	CG32572	-
FBgn0023416	Ac3	Ac3
FBgn0002528
FBgn0262109	CR42862	-
FBgn0036663	CG9674	-
FBgn0031170	CG1718	-
FBgn0032456	MRP	Multidrug-Resistance like Protein 1
FBgn0023479	Tequila	Tequila
FBgn0001078	ftz-f1	ftz transcription factor 1
FBgn0052438	SMC5	Structural maintenance of chromosomes 5
FBgn0031313	CG5080	-
FBgn0034493	CG8908	-
FBgn0038290	CG6912	-
FBgn0035078	Tpc2	Thiamine pyrophosphate carrier protein 2
FBgn0033188	Drat	Death resistor Adh domain containing target
FBgn0260469	CR14578	-
FBgn0032006	Pvr	PDGF- and VEGF-receptor related
FBgn0016694	Pdp1	PAR-domain protein 1
FBgn0034603
FBgn0046763	CG17278	-
FBgn0031258	CG4297	-
FBgn0040259	Ugt86Da	Ugt86Da
FBgn0262738	norpA	no receptor potential A
FBgn0262160	CG9932	-
FBgn0086758	chinmo	Chronologically inappropriate morphogenesis
FBgn0052486
FBgn0037989	ATP8B	ATPase 8B
FBgn0026056	Rlip	Ral interacting protein
FBgn0262204	mir-2279	mir-2279 stem loop
FBgn0261262	CG42613	-
FBgn0033924	CG8613	-
FBgn0040251	Ugt86Di	Ugt86Di
FBgn0041150	hoe1	hoepel1
FBgn0033875	CG6357	-
FBgn0086378	Alg-2	Apoptosis-linked gene-2
FBgn0036560	CG5895	-
FBgn0038953	CG18596	-
FBgn0011746	ana	anachronism
FBgn0026206	mei-P26	meiotic P26
FBgn0031703	CG12512	-
FBgn0013763	CG5210	-
FBgn0039925	Kif3C	Kinesin family member 3C ortholog
FBgn0029723	Proc-R	Proctolin receptor
FBgn0052549	CG32549	-
FBgn0038934	Gld2	-
FBgn0039993	CG17691	-
FBgn0002891	mus205	mutagen-sensitive 205
FBgn0030593	CG9512	-
FBgn0058470	CG40470	-
FBgn0052195	CG32195	-
FBgn0051712	CG31712	-
FBgn0259685	crb	crumbs
FBgn0035695	CG10226	-
FBgn0003256	rl	rolled
FBgn0001234	Hsromega	Heat shock RNA omega
FBgn0032946	nrv3	nervana 3
FBgn0027843	CAH2	Carbonic anhydrase 2
FBgn0031649	hoe2	hoepel2
FBgn0052000	CG32000	-
FBgn0052791	DIP-alpha	Dpr-interacting protein alpha
FBgn0037525	CG17816	-
FBgn0259221	CG42321	-
FBgn0030576	CG15890	-
FBgn0040319	Gclc	Glutamate-cysteine ligase catalytic subunit
FBgn0046706	Haspin	Haspin
FBgn0035083	Tina-1	Troponin C-akin-1
FBgn0003575	su(sable)	suppressor of sable
FBgn0039431	plum	plum
FBgn0004395	unk	unkempt
FBgn0040056	CG17698	-
FBgn0264255	para	paralytic
FBgn0262124	uex	unextended
FBgn0051163	SKIP	Shal K[+] channel interacting protein
FBgn0035770	pst	pastrel
FBgn0035227	Iml1	Increased minichromosome loss 1
FBgn0002526	LanA	Laminin A
FBgn0033504	CAP	CAP
FBgn0031689	Cyp28d1	Cyp28d1
FBgn0026403	Ndg	Nidogen/entactin
FBgn0034494	CG10444	-
FBgn0034638	CG10433	-
FBgn0039882	CG11576	-
FBgn0030159	CG9689	-
FBgn0024150	Ac78C	Adenylyl cyclase 78C
FBgn0029935	CG4615	-
FBgn0013988
FBgn0058045	CG40045	-
FBgn0031307	MFS3	Major Facilitator Superfamily Transporter 3
FBgn0016131	Cdk4	Cyclin-dependent kinase 4
FBgn0012036	Aldh	Aldehyde dehydrogenase
FBgn0029155	Men-b	Malic enzyme b
FBgn0033000	CG14464	-
FBgn0264442	ab	abrupt
FBgn0026401	Nipped-B	Nipped-B
FBgn0261988	Gprk2	G protein-coupled receptor kinase 2
FBgn0040505	Alk	Anaplastic lymphoma kinase
FBgn0039738	Mgat2	Mgat2
FBgn0037637	IscU	IscU homolog
FBgn0041605	cpx	complexin
FBgn0051793	CG31793	-
FBgn0035696	Best2	Bestrophin 2
FBgn0037391	CG2017	-
FBgn0039900	Syt7	Synaptotagmin 7
FBgn0039714	Zip99C	Zinc/iron regulated transporter-related protein 99C
FBgn0000064	Ald	Aldolase
FBgn0032587	CG5953	-
FBgn0032782	Rab9	Rab9
FBgn0261113	Xrp1	-
FBgn0086708	stv	starvin
FBgn0041604	dlp	dally-like
FBgn0002566	lt	light
FBgn0010051	Itp-r83A	Inositol 1,4,5,-tris-phosphate receptor
FBgn0031213	galectin	galectin
FBgn0002121	l(2)gl	lethal (2) giant larvae
FBgn0015376	cutlet	cutlet
FBgn0029895	CG14441	-
FBgn0027279	l(1)G0196	lethal (1) G0196
FBgn0031995	CG8475	-
FBgn0086687	Desat1	Desaturase 1
FBgn0038721	subdued	subdued
FBgn0261722	fwe	flower
FBgn0085772	CR40743	-
FBgn0039927	CG11155	-
FBgn0040532	CG8369	-
FBgn0001612	Grip91	Gamma-tubulin ring protein 91
FBgn0024913	Actbeta	Activin-beta
FBgn0030257	SmydA-4	SET and MYND domain containing, arthropod-specific, member 4
FBgn0000479	dnc	dunce
FBgn0029504	CHES-1-like	Checkpoint suppressor homologue
FBgn0051676	CG31676	-
FBgn0043364	cbt	cabut
FBgn0052181	CG32181	-
FBgn0085766	CR40679	-
FBgn0262952	mt:ND4	mitochondrial NADH-ubiquinone oxidoreductase chain 4
FBgn0033872	CG6329	-
FBgn0013672	mt:ATPase6	mitochondrial ATPase subunit 6
FBgn0004635	rho	rhomboid
FBgn0069969	CG40498	-
FBgn0086254	CG6084	-
FBgn0053494	CG33494	-
FBgn0036208	CG10361	-
FBgn0039419	CG12290	-
FBgn0035802	Pura	Puratrophin-1-like
FBgn0010114	hig	hikaru genki
FBgn0028993	scro	scarecrow
FBgn0041184	Socs36E	Suppressor of cytokine signaling at 36E
FBgn0259677	CG42346	-
FBgn0040232	cmet	CENP-meta
FBgn0003321	sbr	small bristles
FBgn0260944	Rbp1	RNA-binding protein 1
FBgn0024804	Dbp80	Dead box protein 80
FBgn0261551
FBgn0015766	Msr-110	Msr-110
FBgn0015801	Reg-5	Rhythmically expressed gene 5
FBgn0058263	MFS17	Major Facilitator Superfamily Transporter 17
FBgn0261563	wb	wing blister
FBgn0262579	Ect4	Ectoderm-expressed 4
FBgn0031643	CG3008	-
FBgn0263218
FBgn0019985	mGluR	metabotropic Glutamate Receptor
FBgn0033095	CG3409	-
FBgn0053971	Ir62a	Ionotropic receptor 62a
FBgn0010406	RNaseX25	Ribonuclease X25
FBgn0052350	Vps11	Vacuolar protein sorting 11
FBgn0036316	CG10960	-
FBgn0040010	CG17493	-
FBgn0004852	Ac76E	Adenylyl cyclase 76E
FBgn0004878	cas	castor
FBgn0011274	Dif	Dorsal-related immunity factor
FBgn0000384	cta	concertina
FBgn0039955	CG41099	-
FBgn0053080	CG33080	-
FBgn0250830	CG12547	-
FBgn0011829	Ret	Ret oncogene
FBgn0261802	CG42748	-
FBgn0031214	CG11374	-
FBgn0260486	Ziz	Zizimin ortholog (H. sapiens)
FBgn0030028	Corp	Companion of reaper
FBgn0003257	r-l	rudimentary-like
FBgn0035348	CG16758	-
FBgn0035173	CG13907	-
FBgn0035101	p130CAS	p130CAS
FBgn0085767	CR40685	-
FBgn0037552	CG7800	-
FBgn0262115	CG17683	-
FBgn0039000
FBgn0085803	CR41550	-
FBgn0039959	CG17514	-
FBgn0041004	CG17715	-
FBgn0037917	wkd	whacked
FBgn0259170	alpha-Man-Ia	alpha-Mannosidase class I a
FBgn0030078	CG10970	-
FBgn0243486	rdo	reduced ocelli
FBgn0262167	ana1	anastral spindle 1
FBgn0039329	CG10669	-
FBgn0028647	CG11902	-
FBgn0004698	Xpc	Xeroderma pigmentosum, complementation group C
FBgn0051221	CG31221	-
FBgn0262570	CG43110	-
FBgn0027493	AdSS	Adenylosuccinate Synthetase
FBgn0035720	CG10077	-
FBgn0263097
FBgn0262976	lawc	leg arista wing complex
FBgn0042185	CG18769	-
FBgn0038653	CG18208	-
FBgn0000108	Appl	beta amyloid protein precursor-like
FBgn0260960	Baldspot	Baldspot
FBgn0003638	su(w[a])	suppressor of white-apricot
FBgn0036191	Sugb	Sugar baby
FBgn0001250	if	inflated
FBgn0001186	Hex-A	Hexokinase A
FBgn0010113	hdc	headcase
FBgn0043841	vir-1	virus-induced RNA 1
FBgn0052043
FBgn0017581	Lk6	Lk6 kinase
FBgn0037007	CG5059	-
FBgn0014906	Hydr2	alpha/beta hydrolase2
FBgn0032521	CG7110	-
FBgn0033192	Corin	Corin
FBgn0052017	CG32017	-
FBgn0039809	CG15547	-
FBgn0033075	Pld	Phospholipase D
FBgn0011603	ine	inebriated
FBgn0020660	eIF-4B	Eukaryotic initiation factor 4B
FBgn0024963	GluClalpha	GluClalpha
FBgn0023531	CG32809	-
FBgn0033484	CG2269	-
FBgn0032224	Sps2	Selenophosphate synthetase 2
FBgn0022355	Tsf1	Transferrin 1
FBgn0033246	ACC	Acetyl-CoA carboxylase
FBgn0003984	vn	vein
FBgn0036199	Bmcp	Bmcp
FBgn0260005	wtrw	water witch
FBgn0260941	app	approximated
FBgn0261552	ps	pasilla
FBgn0033889	CG6701	-
FBgn0011656	Mef2	Myocyte enhancer factor 2
FBgn0036145	CG7607	-
FBgn0050197	CG30197	-
FBgn0039958	CG12567	-
FBgn0030467	CG1764	-
FBgn0261859	CG42788	-
FBgn0037000	ZnT77C	Zinc transporter 77C
FBgn0028704	Nckx30C	Nckx30C
FBgn0039908	Asator	Asator
FBgn0027580	PCB	Pyruvate carboxylase
FBgn0027610	Dic1	Dicarboxylate carrier 1
FBgn0260964	Vmat	Vesicular monoamine transporter
FBgn0020251	sfl	sulfateless
FBgn0004198	ct	cut
FBgn0015380	drl	derailed
FBgn0028425	JhI-21	JhI-21
FBgn0261854	aPKC	atypical protein kinase C
FBgn0031695	Cyp4ac3	Cyp4ac3
FBgn0261397	didum	dilute class unconventional myosin
FBgn0036741	CG7510	-
FBgn0046692	Stlk	Ste20-like kinase
FBgn0032400	CG6770	-
FBgn0036995	atk	artichoke
FBgn0004611	Plc21C	Phospholipase C at 21C
FBgn0067779	dbr	debra
FBgn0051869	CG31869	-
FBgn0039094	CG10184	-
FBgn0027596	Kank	Kank
FBgn0052369	CG32369	-
FBgn0003231	ref(2)P	refractory to sigma P
FBgn0261439	SdhA	Succinate dehydrogenase, subunit A (flavoprotein)
FBgn0052062	A2bp1	Ataxin-2 binding protein 1
FBgn0053229	CG33229	-
FBgn0250907	Cht3	Chitinase 3
FBgn0040030
FBgn0263659	CR43650	-
FBgn0024232	gprs	gprs
FBgn0259745	wech	wech
FBgn0031756	CG13992	-
FBgn0262656	Myc	Myc
FBgn0004242	Syt1	Synaptotagmin 1
FBgn0036975	CG5618	-
FBgn0005427	ewg	erect wing
FBgn0027569	cert	ceramide transfer protein
FBgn0085450	Snoo	Sno oncogene
FBgn0037536	CG2698	-
FBgn0028875	nAChRalpha5	nicotinic Acetylcholine Receptor alpha5
FBgn0259214	PMCA	plasma membrane calcium ATPase
FBgn0040284
FBgn0086370	sra	sarah
FBgn0031037	CG14207	-
FBgn0025628	CG4199	-
FBgn0004244	Rdl	Resistant to dieldrin
FBgn0040005	CG17883	-
FBgn0051619	nolo	no long nerve cord
FBgn0030421	CG3812	-
FBgn0031119	CG1812	-
FBgn0260798	Gprk1	G protein-coupled receptor kinase 1
FBgn0020503	CLIP-190	Cytoplasmic linker protein 190
FBgn0032666	CG5758	-
FBgn0051785	CG31785	-
FBgn0259736	CG42390	-
FBgn0263106	DnaJ-1	DnaJ-like-1
FBgn0002873	mud	mushroom body defect
FBgn0003218	rdgB	retinal degeneration B
FBgn0032943	Tsp39D	Tetraspanin 39D
FBgn0259244	CG42342	-
FBgn0263115
FBgn0004359	T48	Transcript 48
FBgn0029950	CG9657	-
FBgn0086698	frtz	fritz
FBgn0015772	Nak	Numb-associated kinase
FBgn0051635	CG31635	-
FBgn0262000	CG42818	-
FBgn0011259	Sema-1a	Sema-1a
FBgn0039328	CHKov2	CHKov2
FBgn0263780	CG17684	-
FBgn0259246	brp	bruchpilot
FBgn0020415	Idgf2	Imaginal disc growth factor 2
FBgn0263354	CG42784	-
FBgn0263256	CG43394	-
FBgn0036007	path	pathetic
FBgn0050497	CG30497	-
FBgn0261999	CG42817	-
FBgn0003963	ush	u-shaped
FBgn0033354	FANCI	Fanconi anemia complementation group I homologue
FBgn0014018	Rel	Relish
FBgn0001258	ImpL3	Ecdysone-inducible gene L3
FBgn0039915	Gat	GABA transporter
FBgn0260745	mfas	midline fasciclin
FBgn0052767	CG32767	-
FBgn0034398	CG15098	-
FBgn0033010	Atf6	Atf6
FBgn0015323
FBgn0260795	NaPi-III	Na[+]-dependent inorganic phosphate cotransporter type III
FBgn0001624	dlg1	discs large 1
FBgn0003380	Sh	Shaker
FBgn0263111	cac	cacophony
FBgn0086359	Invadolysin	Invadolysin
FBgn0011660	Pms2	Pms2
FBgn0031294	IA-2	IA-2 protein tyrosine phosphatase
FBgn0051522	CG31522	-
FBgn0039109	CG10365	-
FBgn0051145	CG31145	-
FBgn0087035	AGO2	Argonaute 2
FBgn0033015	d4	d4
FBgn0261984	Ire1	Inositol-requiring enzyme-1
FBgn0036735	Edc3	Enhancer of decapping 3
FBgn0262972	CR43283	-
FBgn0039075	CG4393	-
FBgn0015614	CanB2	Calcineurin B2
FBgn0032997	CG17486	-
FBgn0261625	GLS	Glutaminase
FBgn0261244	inaE	inactivation no afterpotential E
FBgn0039920	CG11360	-
FBgn0027296	temp	tempura
FBgn0013759	CASK	CASK ortholog
FBgn0032151	nAChRalpha6	nicotinic Acetylcholine Receptor alpha6
FBgn0053554	Nipped-A	Nipped-A
FBgn0052626	AMPdeam	AMP deaminase
FBgn0032600	BuGZ	Bub3 interacting GLEBS and Zinc finger domain protein
FBgn0003268	rod	rough deal
FBgn0263929	jvl	javelin-like
FBgn0261261	plx	pollux
FBgn0024315	Picot	Picot
FBgn0011592	fra	frazzled
FBgn0051211	CG31211	-
FBgn0036765	CG7408	-
FBgn0004509	Fur1	Furin 1
FBgn0032940	Mondo	Mondo
FBgn0031239	CG17075	-
FBgn0034117	CG7997	-
FBgn0262593	Shab	Shaker cognate b
FBgn0259171	Pde9	Phosphodiesterase 9
FBgn0026086	Adar	Adenosine deaminase acting on RNA
FBgn0030412	Tomosyn	Tomosyn ortholog
FBgn0262116	RNASEK	Ribonuclease kappa
FBgn0029771	CG12730	-
FBgn0261641	CG42724	-
FBgn0263112	Mitf	Mitf
FBgn0036085	CG6527	-
FBgn0039858	CycG	Cyclin G
FBgn0030608	Lsd-2	Lipid storage droplet-2
FBgn0038735	CG4662	-
FBgn0032895	twit	target of wit
FBgn0035896	CG6983	-
FBgn0001098	Gdh	Glutamate dehydrogenase
FBgn0010247	Parp	Poly-(ADP-ribose) polymerase
FBgn0028380	fal	falten
FBgn0002521	pho	pleiohomeotic
FBgn0028482	bdl	borderless
FBgn0003261	Rm62	Rm62
FBgn0085447	sif	still life
FBgn0039332	alrm	astrocytic leucine-rich repeat molecule
FBgn0031589	CG3714	-
FBgn0022029	l(2)k01209	lethal (2) k01209
FBgn0030706	CG8909	-
FBgn0021953
FBgn0037555	Ada2b	transcriptional Adaptor 2b
FBgn0003748	Treh	Trehalase
FBgn0263236	SP1029	SP1029
FBgn0013334	Sap47	Synapse-associated protein 47kD
FBgn0036317	CG10948	-
FBgn0262735	Imp	IGF-II mRNA-binding protein
FBgn0051660	pog	poor gastrulation
FBgn0030087	CG7766	-
FBgn0034909	CG4797	-
FBgn0050035	Tret1-1	Trehalose transporter 1-1
FBgn0243512	puc	puckered
FBgn0031474	CG2991	-
FBgn0261588	pdm3	pou domain motif 3
FBgn0016930	Dyrk2	Dual-specificity tyrosine phosphorylation-regulated kinase 2
FBgn0013685	mt:ND6	mitochondrial NADH-ubiquinone oxidoreductase chain 6
FBgn0030245	CG1637	-
FBgn0085432	pan	pangolin
FBgn0041094	scyl	scylla
FBgn0052702	Cubn	Cubilin ortholog
FBgn0259110	mmd	mind-meld
FBgn0085753	28SrRNA-Psi:CR40596	28S ribosomal RNA pseudogene:CR40596
FBgn0037215	beta-Man	beta-Mannosidase
FBgn0050460	CG30460	-
FBgn0037138	P5CDh1	delta-1-Pyrroline-5-carboxylate dehydrogenase 1
FBgn0039492	CG6051	-
FBgn0035346	CG1146	-
FBgn0036752	Adgf-A	Adenosine deaminase-related growth factor A
FBgn0038799	MFS9	Major Facilitator Superfamily Transporter 9
FBgn0017549
FBgn0013684	mt:ND5	mitochondrial NADH-ubiquinone oxidoreductase chain 5
FBgn0038532	CG14322	-
FBgn0026620	tacc	transforming acidic coiled-coil protein
FBgn0263980	CG43729	-
FBgn0040297	Nhe2	Na[+]/H[+] hydrogen exchanger 2
FBgn0086782	amn	amnesiac
FBgn0038037	Cyp9f2	Cyp9f2
FBgn0015399	kek1	kekkon-1
FBgn0037822	CG14683	-
FBgn0039831	CG12054	-
FBgn0037847
FBgn0033196	CG1358	-
FBgn0263346	CG43427	-
FBgn0040382	CG5273	-
FBgn0003423	slgA	sluggish A
FBgn0013674	mt:CoI	mitochondrial Cytochrome c oxidase subunit I
FBgn0031190	CG12576	-
FBgn0013733	shot	short stop
FBgn0027571
FBgn0025740	PlexB	Plexin B
FBgn0001230	Hsp68	Heat shock protein 68
FBgn0030336	CG1578	-
FBgn0036997	CG5955	-
FBgn0004580	Cbp53E	Calbindin 53E
FBgn0037206	CG12768	-
FBgn0022063
FBgn0004622	TkR99D	Tachykinin-like receptor at 99D
FBgn0011596	fzo	fuzzy onions
FBgn0085400	CG34371	-
FBgn0032986	CG3262	-
FBgn0040153	l(1)G0469	lethal (1) G0469
FBgn0034436	CG11961	-
FBgn0040022	Set1	SET domain containing 1
FBgn0037788	CG3940	-
FBgn0034113	CG8060	-
FBgn0030425	CG3775	-
FBgn0027499	wde	windei
FBgn0250819	CG33521	-
FBgn0039054	Cow	Carrier of Wingless
FBgn0033718
FBgn0013576	mtd	mustard
FBgn0036116	CG7888	-
FBgn0033005	CG3107	-
FBgn0038681	Cyp12a4	Cyp12a4
FBgn0039923	MED26	Mediator complex subunit 26
FBgn0038063	Octbeta2R	Octopamine beta2 receptor
FBgn0028490	CG31705	-
FBgn0030349	CG10353	-
FBgn0033286	CG2127	-
FBgn0031145	Ntf-2	Nuclear transport factor-2
FBgn0030778	CG4678	-
FBgn0031318	CG4887	-
FBgn0015245	Hsp60	Heat shock protein 60
FBgn0039994	conu	conundrum
FBgn0051116	ClC-a	Chloride channel-a
FBgn0085413	CG34384	-
FBgn0031150	bves	bves
FBgn0002778	mnd	minidiscs
FBgn0262110
FBgn0045038	Proc	Proctolin
FBgn0261276	Opa1	Optic atrophy 1 ortholog (H. sapiens)
FBgn0261041	stj	straightjacket
FBgn0014141	cher	cheerio
FBgn0034491	Hsl	Hormone-sensitive lipase ortholog
FBgn0037212
FBgn0085638	CG41378	-
FBgn0038659	EndoA	Endophilin A
FBgn0031678	CG31918	-
FBgn0259240
FBgn0037973	CG18547	-
FBgn0033261	udd	under-developed
FBgn0053156	CG33156	-
FBgn0020493	Dad	Daughters against dpp
FBgn0028400	Syt4	Synaptotagmin 4
FBgn0010611	Hmgs	HMG Coenzyme A synthase
FBgn0028956	mthl3	methuselah-like 3
FBgn0037379	CG10979	-
FBgn0051439	Muc96D	Mucin 96D
FBgn0263994	CG43737	-
FBgn0032949	Lamp1	Lamp1
FBgn0041210	HDAC4	Histone deacetylase 4
FBgn0013678	mt:Cyt-b	mitochondrial Cytochrome b
FBgn0026439	Eaat1	Excitatory amino acid transporter 1
FBgn0023129	aay	astray
FBgn0029870	Marf	Mitochondrial assembly regulatory factor
FBgn0085421	Epac	Exchange protein directly activated by cAMP ortholog (H. sapiens)
FBgn0013676	mt:CoIII	mitochondrial Cytochrome c oxidase subunit III
FBgn0040309	Jafrac1	thioredoxin peroxidase 1
FBgn0263110	CG43367	-
FBgn0032815	CG10462	-
FBgn0039756	CG9743	-
FBgn0035538	DopEcR	Dopamine/Ecdysteroid receptor
FBgn0025366	Ip259	Intronic Protein 259
FBgn0261599	RpS29	Ribosomal protein S29
FBgn0033777	CG17574	-
FBgn0259173	corn	cornetto
FBgn0035321	CG1275	-
FBgn0051213	CG31213	-
FBgn0031990	PAPLA1	Phosphatidic Acid Phospholipase A1
FBgn0005630
FBgn0086778	nAChRalpha7	nicotinic Acetylcholine Receptor alpha7
FBgn0000052	ade2	adenosine 2
FBgn0031186
FBgn0032021	CG7781	-
FBgn0002781	mod(mdg4)	modifier of mdg4
FBgn0035253	CG7971	-
FBgn0031414	eys	eyes shut
FBgn0029814	CG15765	-
FBgn0051663	CG31663	-
FBgn0038704	CG5316	-
FBgn0038344	CG5205	-
FBgn0037057	CG10512	-
FBgn0025720	Ate1	Ate1
FBgn0031285	CG3662	-
FBgn0261788	Ank2	Ankyrin 2
FBgn0032305	CG6700	-
FBgn0263077	CG43340	-
FBgn0034013	unc-5	unc-5
FBgn0015777	nrv2	nervana 2
FBgn0024293	Spn43Ab	Serpin 43Ab
FBgn0263782	Hmgcr	HMG Coenzyme A reductase
FBgn0025625	Sik2	Salt-inducible kinase 2
FBgn0035087	CG2765	-
FBgn0039844	CG1607	-
FBgn0052758	CG32758	-
FBgn0263855	BubR1	Bub1-related kinase
FBgn0032817	CG10631	-
FBgn0053978	CG33978	-
FBgn0004436	Ubc6	Ubiquitin conjugating enzyme 6
FBgn0000256	capu	cappuccino
FBgn0037963	Cad87A	Cadherin 87A
FBgn0015803	RtGEF	Rho-type guanine nucleotide exchange factor
FBgn0036951	CG7017	-
FBgn0259234	Camta	Calmodulin-binding transcription activator
FBgn0013342	nSyb	neuronal Synaptobrevin
FBgn0010173	RpA-70	Replication Protein A 70
FBgn0051665	wry	weary
FBgn0260793	2mit	-
FBgn0035769	CTCF	CTCF
FBgn0034184	CG9646	-
FBgn0014184	Oda	Ornithine decarboxylase antizyme
FBgn0032957	CG2225	-
FBgn0004378	Klp61F	Kinesin-like protein at 61F
FBgn0036862	Gbs-76A	Glycogen binding subunit 76A
FBgn0027865	Tsp96F	Tetraspanin 96F
FBgn0031245	CG3625	-
FBgn0050354	UQCR-11L	Ubiquinol-cytochrome c reductase 11 kDa subunit-like
FBgn0021764	sdk	sidekick
FBgn0026147	CG16833	-
FBgn0039774	CDase	Ceramidase
FBgn0050069	CG30069	-
FBgn0031971	Sirup	Starvation-upregulated protein
FBgn0051641
FBgn0031814	retm	real-time
FBgn0051057
FBgn0260657	CG42540	-
FBgn0027532	CG7139	-
FBgn0033814	CG4670	-
FBgn0039929	CG11076	-
FBgn0016978	snRNP-U1-70K	small ribonucleoprotein particle U1 subunit 70K
FBgn0259108	futsch	futsch
FBgn0038419	CG14879	-
FBgn0083959
FBgn0031424	VGlut	Vesicular glutamate transporter
FBgn0031461	daw	dawdle
FBgn0039064	CG4467	-
FBgn0031306	CG4577	-
FBgn0013272	Gp150	Gp150
FBgn0034155
FBgn0000053	ade3	adenosine 3
FBgn0263198	Acn	Acinus
FBgn0033453	CG1667	-
FBgn0032402	CG14945	-
FBgn0033052	SCAP	SREBP cleavage activating protein
FBgn0002921	Atpalpha	Na pump alpha subunit
FBgn0085443	spri	sprint
FBgn0028550	Atf3	Activating transcription factor 3
FBgn0052499	Cda4	Chitin deacetylase-like 4
FBgn0040007	RpL38	Ribosomal protein L38
FBgn0039135	CG13603	-
FBgn0036764	CG5535	-
FBgn0052056	scramb1	scramblase 1
FBgn0051992	gw	gawky
FBgn0020414	Idgf3	Imaginal disc growth factor 3
FBgn0039678	Obp99a	Odorant-binding protein 99a
FBgn0034194	CG15611	-
FBgn0041092	tai	taiman
FBgn0032455	Pih1D1	Pih1D1
FBgn0031299	CG4629	-
FBgn0001296	kar	karmoisin
FBgn0024222	IKKbeta	I-kappaB kinase beta
FBgn0016696	Pitslre	Pitslre
FBgn0034723	CG13506	-
FBgn0261285	Ppcs	Phosphopantothenoylcysteine synthetase
FBgn0032864	CG2493	-
FBgn0012051	CalpA	Calpain-A
FBgn0085813	18SrRNA-Psi:CR41602	18S ribosomal RNA pseudogene:CR41602
FBgn0024985	CG11448	-
FBgn0037720	CG8312	-
FBgn0000299	Cg25C	Collagen type IV
FBgn0038881	CG16791	-
FBgn0029666	CG10803	-
FBgn0035086	CG12851	-
FBgn0263398	CG6364	-
FBgn0011692	pav	pavarotti
FBgn0031637	mxt	mextli
FBgn0033391	CG8026	-
FBgn0019990	Gcn2	Gcn2
FBgn0028480	CG17841	-
FBgn0052982	CG32982	-
FBgn0032026	CG7627	-
FBgn0039936	Gyf	Gigyf
FBgn0040206	krz	kurtz
FBgn0052103	CG32103	-
FBgn0001220	Hsc70-5	Heat shock protein cognate 5
FBgn0010222	Nmdmc	NAD-dependent methylenetetrahydrofolate dehydrogenase
FBgn0000370	crc	cryptocephal
FBgn0259938	cwo	clockwork orange
FBgn0037120	CG11247	-
FBgn0015602	BEAF-32	Boundary element-associated factor of 32kD
FBgn0038381	CG3303	-
FBgn0030590	CG9518	-
FBgn0034345	CG5174	-
FBgn0001124	Got1	Glutamate oxaloacetate transaminase 1
FBgn0085412	CG34383	-
FBgn0033476	oys	oysgedart
FBgn0263120	Acsl	Acyl-CoA synthetase long-chain
FBgn0010352	Nc73EF	Neural conserved at 73EF
FBgn0030079
FBgn0085758	CR40639	-
FBgn0019661	roX1	RNA on the X 1
FBgn0085769	CR40728	-
FBgn0039140	Miro	Mitochondrial Rho
FBgn0027101	Dyrk3	Dual-specificity tyrosine phosphorylation-regulated kinase 3
FBgn0032901	sky	skywalker
FBgn0015221	Fer2LCH	Ferritin 2 light chain homologue
FBgn0027291	l(1)G0156	lethal (1) G0156
FBgn0026409	Mpcp	Mitochondrial phosphate carrier protein
FBgn0052177	Ndfip	Nedd4 family interacting protein
FBgn0035936	Tsp66E	Tetraspanin 66E
FBgn0010217	ATPsynbeta	ATP synthase, beta subunit
FBgn0005278	Sam-S	S-adenosylmethionine Synthetase
FBgn0261555	CG42673	-
FBgn0036059	nudE	nudE
FBgn0019662	qm	quemao
FBgn0016926	Pino	Pinocchio
FBgn0039877	CG2118	-
FBgn0032938	CG8671	-
FBgn0051108	CG31108	-
FBgn0000409	Cyt-c-p	Cytochrome c proximal
FBgn0262743	Fs(2)Ket	Female sterile (2) Ketel
FBgn0261387	CG17528	-
FBgn0263776	CG43693	-
FBgn0030766	mthl1	methuselah-like 1
FBgn0086683	Spf45	Spf45
FBgn0264357	SNF4Agamma	SNF4/AMP-activated protein kinase gamma subunit
FBgn0031319	CG4896	-
FBgn0013765	cnn	centrosomin
FBgn0011300	babo	baboon
FBgn0051451	CR31451	-
FBgn0051550	CG31550	-
FBgn0033250	CG14762	-
FBgn0020381	Dredd	Death related ced-3/Nedd2-like caspase
FBgn0037796	CG12814	-
FBgn0031878	sip2	septin interacting protein 2
FBgn0036483	CG12316	-
FBgn0034071	CG8405	-
FBgn0013680	mt:ND2	mitochondrial NADH-ubiquinone oxidoreductase chain 2
FBgn0264607	CaMKII	Calcium/calmodulin-dependent protein kinase II
FBgn0259178	5PtaseI	5PtaseI
FBgn0004507	GlyP	Glycogen phosphorylase
FBgn0030052	CG12065	-
FBgn0041342	Cct1	CTP:phosphocholine cytidylyltransferase 1
FBgn0262636	dati	datilografo
FBgn0051673	CG31673	-
FBgn0023537	CG17896	-
FBgn0015558	tty	tweety
FBgn0023083	fray	frayed
FBgn0034501	CG13868	-
FBgn0003285	rst	roughest
FBgn0035710	SP1173	SP1173
FBgn0034674	CG9304	-
FBgn0027866	CG9776	-
FBgn0011204	cue	cueball
FBgn0029969	CG10932	-
FBgn0028703	Nhe3	Na[+]/H[+] hydrogen exchanger 3
FBgn0038400	CG5903	-
FBgn0064225	RpL5	Ribosomal protein L5
FBgn0030603	CG5541	-
FBgn0035833	CG7565	-
FBgn0033205	CG2064	-
FBgn0027561	CG18659	-
FBgn0040236	c11.1	c11.1
FBgn0030485	CG1998	-
FBgn0001125	Got2	Glutamate oxaloacetate transaminase 2
FBgn0033033	scaf	scarface
FBgn0035158	CG13895	-
FBgn0004595	pros	prospero
