# Supplementary material for: Transcriptome Profiling Identifies Multiplexin as a Target of SAGA Deubiquitinase Activity in Glia Required for Precise Axon Guidance During Drosophila Visual Development
Source: G3 (Bethesda). 2016 Jun 1;6(8):2435–45. doi: 10.1534/g3.116.031310 (PMC4978897; doi:10.1534/g3.116.031310)
Supplement: Supplemental Material [file supp_g3.116.031310_TableS7.xlsx]

## Sheet: Table S7
Table S7: 629 genes significantly downregulated in both nonstop and sgf11 mutant glia compared to wild-type glia based on edgeR analysis with a FDR < 0.01
ID	SYMBOL	NAME
FBgn0034438	CG9416	-
FBgn0024294	Spn43Aa	Serpin 43Aa
FBgn0034275	CG5002	-
FBgn0053126	NLaz	Neural Lazarillo
FBgn0032405	CG14946	-
FBgn0032449	CG17036	-
FBgn0039415	CG6142	-
FBgn0004865	Eip78C	Ecdysone-induced protein 78C
FBgn0031993
FBgn0039257	tnc	tenectin
FBgn0031717	Oscillin	Oscillin
FBgn0011705	rost	rolling stone
FBgn0051076	CG31076	-
FBgn0016693	Past1	Putative Achaete Scute Target 1
FBgn0035550	CG11349	-
FBgn0052354	CG32354	-
FBgn0051075	CG31075	-
FBgn0038071	Dtg	Dpp target gene
FBgn0264562	Hr4	Hr4
FBgn0014427	CG11899	-
FBgn0031016	kek5	kekkon5
FBgn0031627	CG15630	-
FBgn0032123	Oatp30B	Organic anion transporting polypeptide 30B
FBgn0001253	ImpE1	Ecdysone-inducible gene E1
FBgn0040340	TRAM	TRAM
FBgn0039045	CG17119	-
FBgn0044047	Ilp6	Insulin-like peptide 6
FBgn0028695	Rpn1	Regulatory particle non-ATPase 1
FBgn0259682	Jabba	Jabba
FBgn0038535	alt	aluminum tubes
FBgn0036556	CG5830	-
FBgn0085384	CG34355	-
FBgn0001254	ImpE2	Ecdysone-inducible gene E2
FBgn0259734	Nost	Nostrin
FBgn0261396	Rpn3	Regulatory particle non-ATPase 3
FBgn0030653	CG7860	-
FBgn0036846	MESR6	Misexpression suppressor of ras 6
FBgn0030114	CG17754	-
FBgn0010497	dmGlut	Dietary and metabolic glutamate transporter
FBgn0261975	CG42806	-
FBgn0003044	Pcl	Polycomblike
FBgn0015282	Rpt2	Regulatory particle triple-A ATPase 2
FBgn0051092	LpR2	Lipophorin receptor 2
FBgn0010470	Fkbp14	FK506-binding protein 14 ortholog
FBgn0029804	CG3097	-
FBgn0015372	RabX1	RabX1
FBgn0038638	CG7702	-
FBgn0016697	Prosalpha5	Proteasome alpha5 subunit
FBgn0038924	CG6028	-
FBgn0020445	E23	Early gene at 23
FBgn0001226	Hsp27	Heat shock protein 27
FBgn0015737	Hmu	Hemomucin
FBgn0004797	mdy	midway
FBgn0033377	Pmm45A	Phosphomannomutase 45A
FBgn0031516	CG9663	-
FBgn0001227	Hsp67Ba	Heat shock gene 67Ba
FBgn0028327	l(1)G0320	lethal (1) G0320
FBgn0032689	CG10413	-
FBgn0035290	dsb	debris buster
FBgn0032467	CG9934	-
FBgn0263916	Ent2	Equilibrative nucleoside transporter 2
FBgn0036039	Naa60	N(alpha)-acetyltransferase 60
FBgn0035763	CG8602	-
FBgn0032330	Samuel	SAM-motif ubiquitously expressed punctatedly localized protein
FBgn0039537	CG5590	-
FBgn0052412	QC	Glutaminyl cyclase
FBgn0035121	Tudor-SN	Tudor staphylococcal nuclease
FBgn0002787	Rpn8	Regulatory particle non-ATPase 8
FBgn0035983	CG4080	-
FBgn0262699	rap	retina aberrant in pattern
FBgn0038341	AdamTS-A	ADAM metallopeptidase with thrombospondin type 1 motif A
FBgn0250746	Prosbeta7	Proteasome beta7 subunit
FBgn0028690	Rpn5	Regulatory particle non-ATPase 5
FBgn0028694	Rpn11	Regulatory particle non-ATPase 11
FBgn0010621	Cct5	T-complex Chaperonin 5
FBgn0036372	Abp1	Actin binding protein 1
FBgn0025687	LKRSDH	Lysine ketoglutarate reductase/saccharopine dehydrogenase
FBgn0031571	bark	bark beetle
FBgn0028686	Rpt3	Regulatory particle triple-A ATPase 3
FBgn0031568	CG10019	-
FBgn0020389	Papss	PAPS synthetase
FBgn0041188	Atx2	Ataxin-2
FBgn0260938	tay	tay bridge
FBgn0026380	Prosbeta3	Proteasome beta3 subunit
FBgn0034997	CG3376	-
FBgn0043456	CG4747	-
FBgn0038829	CG17271	-
FBgn0004167	kst	karst
FBgn0000043	Act42A	Actin 42A
FBgn0029838	CG4666	-
FBgn0050015	CG30015	-
FBgn0036448	mop	myopic
FBgn0022774	Oat	Ornithine aminotransferase precursor
FBgn0086532	Spt-I	Serine palmitoyltransferase subunit I
FBgn0031092	CG9577	-
FBgn0005612	Sox14	Sox box protein 14
FBgn0032297	CG17124	-
FBgn0013726	pnut	peanut
FBgn0005585	Calr	Calreticulin
FBgn0035542	DOR	-
FBgn0261394	Prosalpha3	Proteasome alpha3 subunit
FBgn0028582	lqf	liquid facets
FBgn0028693	Rpn12	Regulatory particle non-ATPase 12
FBgn0038803	CG5191	-
FBgn0028688	Rpn7	Regulatory particle non-ATPase 7
FBgn0037580	DppIII	Dipeptidyl aminopeptidase III
FBgn0003204	ras	raspberry
FBgn0008635	betaCOP	Coat Protein (coatomer) beta
FBgn0264308	CG43778	-
FBgn0011768	Fdh	Formaldehyde dehydrogenase
FBgn0015477	Rme-8	Receptor mediated endocytosis 8
FBgn0038110	CG8031	-
FBgn0261014	TER94	TER94
FBgn0264494	CG17646	-
FBgn0028685	Rpt4	Regulatory particle triple-A ATPase 4
FBgn0033342	CG8258	-
FBgn0086357	Sec61alpha	Sec61 alpha subunit
FBgn0040918	schlank	schlank
FBgn0027363	Stam	Signal transducing adaptor molecule
FBgn0028692	Rpn2	Regulatory particle non-ATPase 2
FBgn0040475	SH3PX1	SH3PX1 ortholog (H. sapiens)
FBgn0032721	CG10602	-
FBgn0038745	CG4538	-
FBgn0039172	Spase22-23	Spase 22/23-subunit
FBgn0038053	CG18549	-
FBgn0036919	Grasp65	Grasp65
FBgn0019925	Surf4	Surfeit 4
FBgn0011016	SsRbeta	Signal sequence receptor beta
FBgn0053303	CG33303	-
FBgn0086134	Prosalpha2	Proteasome alpha2 subunit
FBgn0032242	CG5355	-
FBgn0053129	CG33129	-
FBgn0032217	CG4972	-
FBgn0037472	CG10098	-
FBgn0052473	CG32473	-
FBgn0262125	Sec23	Sec23 ortholog (S. cerevisiae)
FBgn0037632	Tcp-1eta	Tcp-1eta
FBgn0034657	LBR	Lamin B receptor
FBgn0034246	Dcr-2	Dicer-2
FBgn0027835	Dp1	Dodeca-satellite-binding protein 1
FBgn0039637	CG11880	-
FBgn0035402	Usp5	Ubiquitin specific protease 5
FBgn0031534	Snx1	Sorting nexin 1
FBgn0010348	Arf79F	ADP ribosylation factor at 79F
FBgn0039160	CG5510	-
FBgn0025725	alphaCOP	Coat Protein (coatomer) alpha
FBgn0026059	Mhcl	Myosin heavy chain-like
FBgn0031969	pes	peste
FBgn0034577	cpa	capping protein alpha
FBgn0004868	Gdi	GDP dissociation inhibitor
FBgn0262519	Mi-2	Mi-2
FBgn0033635	CG7777	-
FBgn0032596	Prosbeta4	Proteasome beta4 subunit
FBgn0032213	CG5390	-
FBgn0033515	Ir47a	Ionotropic receptor 47a
FBgn0260660	Mp	Multiplexin
FBgn0086365	Orct2	Organic cation transporter 2
FBgn0262716	Arp3	Actin-related protein 3
FBgn0033649	pyr	pyramus
FBgn0032409	Ced-12	Ced-12
FBgn0015789	Rab10	Rab10
FBgn0010590	Prosbeta1	Proteasome beta1 subunit
FBgn0031450	Hrs	Hepatocyte growth factor regulated tyrosine kinase substrate
FBgn0033886	Rpn13	Regulatory particle non-ATPase 13
FBgn0020369	Rpt6	Regulatory particle triple-A ATPase 6
FBgn0051150
FBgn0014002	Pdi	Protein disulfide isomerase
FBgn0038651	CG14299	-
FBgn0001104	Galphai	G protein alpha i subunit
FBgn0025697	santa-maria	scavenger receptor acting in neural tissue and majority of rhodopsin is absent
FBgn0030521	CtsB1	Cathepsin B1
FBgn0011710	2016-09-01	Septin 1
FBgn0051547	CG31547	-
FBgn0035237	CG13917	-
FBgn0011570	cpb	capping protein beta
FBgn0039562	Gp93	Glycoprotein 93
FBgn0033663	ERp60	ERp60
FBgn0261609	eIF-2alpha	eukaryotic translation Initiation Factor 2alpha
FBgn0024314	Plap	Phospholipase A2 activator protein
FBgn0033890	Ctf4	-
FBgn0014075	Ugt	UDP-glucose-glycoprotein glucosyltransferase
FBgn0028968	gammaCOP	Coat Protein (coatomer) gamma
FBgn0031260	Spp	Signal peptide peptidase
FBgn0031001	CG7884	-
FBgn0030362	regucalcin	regucalcin
FBgn0031670	CG3887	-
FBgn0033717	CG8839	-
FBgn0036566	ClC-c	Chloride channel-c
FBgn0066101	LpR1	Lipophorin receptor 1
FBgn0015283	Rpn10	Regulatory particle non-ATPase 10
FBgn0262733	Src64B	Src oncogene at 64B
FBgn0000477	DNaseII	Deoxyribonuclease II
FBgn0030038	CG1440	-
FBgn0004237	Hrb87F	Heterogeneous nuclear ribonucleoprotein at 87F
FBgn0037092	M6	M6
FBgn0038388	CG4287	-
FBgn0037901	CG6744	-
FBgn0001404	egh	egghead
FBgn0030344	CG2025	-
FBgn0011573	Cdc37	Cdc37
FBgn0036341	Syx13	Syntaxin 13
FBgn0020370	TppII	tripeptidyl-peptidase II
FBgn0003209	raw	raw
FBgn0028833	Dak1	Dak1
FBgn0023175	Prosalpha7	Proteasome alpha7 subunit
FBgn0028970	betaggt-II	beta subunit of type II geranylgeranyl transferase
FBgn0038810	Srp72	Signal recognition particle protein 72
FBgn0001308	Khc	Kinesin heavy chain
FBgn0031374	CG7337	-
FBgn0015924	crq	croquemort
FBgn0263260	sel	seele
FBgn0004419	me31B	maternal expression at 31B
FBgn0029134	Prosbeta5	Proteasome beta5 subunit
FBgn0014455	Ahcy13	Adenosylhomocysteinase at 13
FBgn0028684	Rpt5	Regulatory particle triple-A ATPase 5
FBgn0039130	CG5854	-
FBgn0002284	Prosbeta6	Proteasome beta6 subunit
FBgn0004066	Prosalpha4	Proteasome alpha4 subunit
FBgn0041242	Gr47a	Gustatory receptor 47a
FBgn0086680	vvl	ventral veins lacking
FBgn0024814	Clc	Clathrin light chain
FBgn0019947	Psn	Presenilin
FBgn0086909	CG31751	-
FBgn0015790	Rab11	Rab11
FBgn0260010
FBgn0010341	Cdc42	Cdc42
FBgn0000568	Eip75B	Ecdysone-induced protein 75B
FBgn0032713	CG17323	-
FBgn0037012	Rcd2	Reduction in Cnn dots 2
FBgn0035879	GAPcenA	GTPase activating protein and centrosome-associated ortholog (H. sapiens)
FBgn0014868	Ost48	Oligosaccharyltransferase 48kD subunit
FBgn0003391	shg	shotgun
FBgn0025352	Thiolase	Thiolase
FBgn0039043	CG17121	-
FBgn0003071	Pfk	Phosphofructokinase
FBgn0032216	Usp14	Ubiquitin specific protease 14
FBgn0025700	CG5885	-
FBgn0027932	Akap200	A kinase anchor protein 200
FBgn0019830	colt	congested-like trachea
FBgn0014029	2016-09-02	Septin 2
FBgn0010638	Sec61beta	Sec61 beta subunit
FBgn0035772	Sh3beta	Sh3beta
FBgn0022343	CG3760	-
FBgn0032485	CG9426	-
FBgn0250848	26-29-p	26-29kD-proteinase
FBgn0000566	Eip55E	Eip55E
FBgn0011336	OstStt3	Oligosaccharyl transferase 3
FBgn0004432	Cyp1	Cyclophilin 1
FBgn0263351	AP-2mu	Adaptor Protein complex 2, mu subunit
FBgn0031219	CG13694	-
FBgn0032704	Jwa	Jwa ortholog
FBgn0259984	kuz	kuzbanian
FBgn0024509	Sec13	Sec13 ortholog (S. cerevisiae)
FBgn0039113	CG10217	-
FBgn0038172	Adgf-D	Adenosine deaminase-related growth factor D
FBgn0003651	svp	seven up
FBgn0034802	CG3800	-
FBgn0003430	slp1	sloppy paired 1
FBgn0023518	trr	trithorax-related
FBgn0063127	pncr002:3R	putative noncoding RNA 002:3R
FBgn0005649	Rox8	Rox8
FBgn0035811	CG12262	-
FBgn0000412	D1	D1 chromosomal protein
FBgn0003330	Sce	Sex combs extra
FBgn0030731	Mfe2	peroxisomal Multifunctional enzyme type 2
FBgn0024238	Fim	Fimbrin
FBgn0010280	Taf4	TBP-associated factor 4
FBgn0027095	Manf	Mesencephalic astrocyte-derived neurotrophic factor ortholog
FBgn0031376
FBgn0030183	CG15309	-
FBgn0028689	Rpn6	Regulatory particle non-ATPase 6
FBgn0028982	Spt6	Spt6
FBgn0031220	CG4822	-
FBgn0001224	Hsp23	Heat shock protein 23
FBgn0021795	Tapdelta	Translocon-associated protein delta
FBgn0010288	Uch	Ubiquitin carboxy-terminal hydrolase
FBgn0030306	Spase25	Spase 25-subunit
FBgn0261458	capt	capulet
FBgn0016754	sba	six-banded
FBgn0061469	Ube3a	Ubiquitin protein ligase E3A
FBgn0025525	bab2	bric a brac 2
FBgn0001197	His2Av	Histone H2A variant
FBgn0031914	CG5973	-
FBgn0025865	Cortactin	Cortactin
FBgn0034401	MetRS	Methionyl-tRNA synthetase
FBgn0259142
FBgn0025574	Pli	Pellino
FBgn0039117	tst	twister
FBgn0000319	Chc	Clathrin heavy chain
FBgn0011771	Hem	HEM-protein
FBgn0036842	CG3797	-
FBgn0264560	garz	gartenzwerg
FBgn0032454	CG5787	-
FBgn0041630	Hexo1	Hexosaminidase 1
FBgn0032378	CycY	Cyclin Y
FBgn0025678	CaBP1	calcium-binding protein 1
FBgn0005634
FBgn0002783	mor	moira
FBgn0027338	Kap-alpha3	karyopherin alpha3
FBgn0032509	CG6523	-
FBgn0038065	Snx3	Sorting nexin 3
FBgn0046685	Wsck	Wsck
FBgn0261671	tweek	tweek
FBgn0010488	NAT1	NAT1
FBgn0031069	Pmp70	-
FBgn0015805	HDAC1	Histone deacetylase 1
FBgn0033639	CG9003	-
FBgn0010238	Lac	Lachesin
FBgn0027079	Aats-val	Valyl-tRNA synthetase
FBgn0036463	Reck	Reversion-inducing-cysteine-rich protein with kazal motifs
FBgn0032015	Ostgamma	Oligosaccharide transferase gamma subunit
FBgn0260439	Pp2A-29B	Protein phosphatase 2A at 29B
FBgn0003884	alphaTub84B	alpha-Tubulin at 84B
FBgn0004108	Nrt	Neurotactin
FBgn0003137	Ppn	Papilin
FBgn0037835	CG14687	-
FBgn0086443	Aats-asn	Asparaginyl-tRNA synthetase
FBgn0036134	FoxK	Forkhead box K
FBgn0027108	Inx2	Innexin 2
FBgn0036258	CG5642	-
FBgn0025335	CG4585	-
FBgn0015778	rin	rasputin
FBgn0030895	CG7135	-
FBgn0259785	pzg	putzig
FBgn0086655	jing	jing
FBgn0011305	Rsf1	Repressor splicing factor 1
FBgn0004396	CrebA	Cyclic-AMP response element binding protein A
FBgn0032884	Pomp	Pomp
FBgn0029114	Tollo	Tollo
FBgn0001108	DCTN1-p150	Dynactin 1, p150 subunit
FBgn0024285	Srp54	Srp54
FBgn0010342	Map60	Microtubule-associated protein 60
FBgn0033050	Pngl	PNGase-like
FBgn0003887	betaTub56D	beta-Tubulin at 56D
FBgn0032198	eEF1delta	eEF1delta
FBgn0027496	epsilonCOP	Coat Protein (coatomer) epsilon
FBgn0003016	osp	outspread
FBgn0263005	CG43313	-
FBgn0034418	CG15118	-
FBgn0085369	CG34340	-
FBgn0015019	Cctgamma	Cctgamma
FBgn0038046	CG5641	-
FBgn0036685	CG6664	-
FBgn0038870	Oga	O-GlcNAcase
FBgn0004055	uzip	unzipped
FBgn0003447	sn	singed
FBgn0030093	Bap111	Brahma associated protein 111kD
FBgn0031268	cold	coiled
FBgn0036745	CG7484	-
FBgn0025724	beta'COP	Coat Protein (coatomer) beta'
FBgn0000567	Eip74EF	Ecdysone-induced protein 74EF
FBgn0259979	CG17337	-
FBgn0003676	T-cp1	Tcp1-like
FBgn0032480	Edem2	ER degradation enhancer, mannosidase alpha-like 2
FBgn0034786	CG13531	-
FBgn0037249	eIF3-S10	eIF3-S10
FBgn0025802	Sbf	SET domain binding factor
FBgn0023528	CG2924	-
FBgn0035947	Srp68	Signal recognition particle protein 68
FBgn0004103	Pp1-87B	Protein phosphatase 1 at 87B
FBgn0020279	lig	lingerer
FBgn0015797	Rab6	Rab6
FBgn0015808	ScpX	Sterol carrier protein X-related thiolase
FBgn0259168	mnb	minibrain
FBgn0011672	Mvl	Malvolio
FBgn0034237	eIF3-S9	eIF3-S9
FBgn0032640	Sgt	small glutamine-rich tetratricopeptide containing protein
FBgn0000150	awd	abnormal wing discs
FBgn0005777	PpD3	Protein phosphatase D3
FBgn0052372
FBgn0029763	Usp16-45	Ubiquitin specific protease 16/45
FBgn0011725	twin	twin
FBgn0030456	CG4332	-
FBgn0034277	OstDelta	Oligosaccharide transferase Delta subunit
FBgn0010391	Gtp-bp	GTP-binding protein
FBgn0024994	Csat	Csat
FBgn0004811	fs(2)ltoPP43	female sterile (2) ltoPP43
FBgn0027579	mino	minotaur
FBgn0028515	EndoGI	Endonuclease G inhibitor
FBgn0036340	SRm160	SRm160
FBgn0087007	bbg	big bang
FBgn0035909	ergic53	ergic53
FBgn0024352	Hop	Hsp70/Hsp90 organizing protein homolog
FBgn0020392	Nmt	N-myristoyl transferase
FBgn0030529	Clic	Chloride intracellular channel
FBgn0032214	CG4968	-
FBgn0262126	Sec24CD	Sec24CD ortholog (H. sapiens)
FBgn0026250	eIF-1A	Eukaryotic initiation factor 1A
FBgn0022349	CG1910	-
FBgn0031698	Ncoa6	Nuclear receptor coactivator 6
FBgn0037702	CG8176	-
FBgn0004860	ph-d	polyhomeotic distal
FBgn0025615	Torsin	Torsin
FBgn0082831	pps	protein partner of snf
FBgn0021825	DCTN2-p50	Dynactin 2, p50 subunit
FBgn0020762	Atet	ABC transporter expressed in trachea
FBgn0015296	Shc	SHC-adaptor protein
FBgn0027568	Cand1	Cullin-associated and neddylation-dissociated 1
FBgn0039697	CG7834	-
FBgn0037924	CG14712	-
FBgn0261239	Hr39	Hormone receptor-like in 39
FBgn0261548	CG42666	-
FBgn0004646	ogre	optic ganglion reduced
FBgn0262955	RpII140	RNA polymerase II 140kD subunit
FBgn0036299	Tsf2	Transferrin 2
FBgn0250843	Prosalpha6	Proteasome alpha6 subunit
FBgn0263231	bel	belle
FBgn0004177	mts	microtubule star
FBgn0010333	Rac1	Rac1
FBgn0034602	Lapsyn	Leucine-rich repeat activity-regulated protein at synapses
FBgn0033482	CG1371	-
FBgn0038872	Nelf-A	Negative elongation factor A
FBgn0051044	CR31044	-
FBgn0004861	ph-p	polyhomeotic proximal
FBgn0028734	Fmr1	Fmr1
FBgn0003205	Ras85D	Ras oncogene at 85D
FBgn0035830	CG8209	-
FBgn0028969	deltaCOP	Coat Protein (coatomer) delta
FBgn0036847	CG11577	-
FBgn0040064	yip2	yippee interacting protein 2
FBgn0003656	sws	swiss cheese
FBgn0038947	Sar1	Sar1 ortholog (S. cerevisiae)
FBgn0016076	vri	vrille
FBgn0031256	CG4164	-
FBgn0037834	Art1	Arginine methyltransferase 1
FBgn0035872	CG7185	-
FBgn0033698	CG8858	-
FBgn0035370	Non2	Novel nucleolar protein 2
FBgn0005771	noc	no ocelli
FBgn0016756	Usp47	Ubiquitin specific protease 47
FBgn0039632	Cul5	Cullin 5
FBgn0027081	Aats-thr	Threonyl-tRNA synthetase
FBgn0011740	alpha-Man-IIa	alpha-Mannosidase class II a
FBgn0000273	Pka-C1	Protein kinase, cAMP-dependent, catalytic subunit 1
FBgn0038320	Sra-1	specifically Rac1-associated protein 1
FBgn0038279	Sdr	Secreted decoy of InR
FBgn0037894	Ranbp9	Ranbp9
FBgn0037728	CG16817	-
FBgn0031049	Sec61gamma	Sec61 gamma subunit
FBgn0027329	Tcp-1zeta	T-cp1zeta
FBgn0032350	CG6287	-
FBgn0051038	CG31038	-
FBgn0051224	CG31224	-
FBgn0030703	MSBP	membrane steroid binding protein
FBgn0039381	SppL	Signal peptide peptidase-like
FBgn0004362	HmgD	High mobility group protein D
FBgn0003885	alphaTub84D	alpha-Tubulin at 84D
FBgn0024958	Irp-1A	Iron regulatory protein 1A
FBgn0031948	CG7149	-
FBgn0034181	CG8963	-
FBgn0000575	emc	extra macrochaetae
FBgn0019972	Drice	Death related ICE-like caspase
FBgn0022942	Cbp80	cap binding protein 80
FBgn0024365	CG12773	-
FBgn0034087	clu	clueless
FBgn0032694	MESR3	Misexpression suppressor of ras 3
FBgn0020496	CtBP	C-terminal Binding Protein
FBgn0036398	upSET	upSET
FBgn0010877	l(3)05822	lethal (3) 05822
FBgn0003048	pcx	pecanex
FBgn0030396	CG2556	-
FBgn0040554	CR17025	-
FBgn0033741	CG8545	-
FBgn0262714	Sap130	Sin3A-associated protein 130
FBgn0031497	CG17259	-
FBgn0261260	mgl	Megalin
FBgn0002645	Map205	Microtubule-associated protein 205
FBgn0086736
FBgn0038826	Syp	Syncrip
FBgn0035445	CG12014	-
FBgn0032518	RpL24	Ribosomal protein L24
FBgn0027503	CG11970	-
FBgn0039141	spas	spastin
FBgn0010583	dock	dreadlocks
FBgn0000261	Cat	Catalase
FBgn0033738	DUBAI	Deubiquitinating apoptotic inhibitor
FBgn0035945	CG5026	-
FBgn0020443	Elf	Ef1alpha-like factor
FBgn0031842	Tango1	Transport and Golgi organization 1
FBgn0038965	mats	mob as tumor suppressor
FBgn0030701	CG16952	-
FBgn0011327	Uch-L5	Ubiquitin carboxy-terminal hydrolase L5 ortholog
FBgn0033313	Cirl	Calcium-independent receptor for alpha-latrotoxin
FBgn0003731	Egfr	Epidermal growth factor receptor
FBgn0010379	Akt1	Akt1
FBgn0031051	Ranbp21	Ranbp21
FBgn0026252	msk	moleskin
FBgn0030208	PPP4R2r	Protein phosphatase 4 regulatory subunit 2-related protein
FBgn0010825	Gug	Grunge
FBgn0015795	Rab7	Rab7
FBgn0033906	CG8331	-
FBgn0015360	oxt	peptide O-xylosyltransferase
FBgn0085407	Pvf3	PDGF- and VEGF-related factor 3
FBgn0034180	Ehbp1	Eps15 homology domain containing protein-binding protein 1
FBgn0034315	CG5721	-
FBgn0030955	CG6891	-
FBgn0000719	fog	folded gastrulation
FBgn0025683	CG3164	-
FBgn0029903	pod1	pod1
FBgn0027094	Aats-ala	Alanyl-tRNA synthetase
FBgn0261456	hpo	hippo
FBgn0038660	CG14291	-
FBgn0000042	Act5C	Actin 5C
FBgn0025463	Bap60	Brahma associated protein 60kD
FBgn0020307	dve	defective proventriculus
FBgn0003969	vap	vacuolar peduncle
FBgn0038108	CG7518	-
FBgn0027509	TBCD	tubulin folding cofactor D
FBgn0027090	Aats-gln	Glutaminyl-tRNA synthetase
FBgn0042134	Capr	Caprin
FBgn0034258	eIF3-S8	eIF3-S8
FBgn0024273	WASp	WASp
FBgn0035601	Uev1A	Ubiquitin-conjugating enzyme variant 1A
FBgn0035771	Sec63	Sec63 ortholog (S. cerevisiae)
FBgn0031492	CG3542	-
FBgn0037573	eIF4AIII	eIF4AIII
FBgn0035169	CG13890	-
FBgn0000524	dx	deltex
FBgn0031078	Nup205	Nucleoporin 205kD
FBgn0025682	scf	supercoiling factor
FBgn0004606	zfh1	Zn finger homeodomain 1
FBgn0000212	brm	brahma
FBgn0019952	Orct	Organic cation transporter
FBgn0050359	Mal-A5	Maltase A5
FBgn0003732	Top2	Topoisomerase 2
FBgn0008654
FBgn0033179	p47	p47
FBgn0260746	Ect3	Ectoderm-expressed 3
FBgn0003175	px	plexus
FBgn0004449	Ten-m	Tenascin major
FBgn0037848	Tsp86D	Tetraspanin 86D
FBgn0035793	CG7546	-
FBgn0002525	Lam	Lamin
FBgn0031544	CG17593	-
FBgn0030341	p24-1	p24-related-1
FBgn0035726	CG9953	-
FBgn0038546	CG7379	-
FBgn0034240	MESR4	Misexpression suppressor of ras 4
FBgn0030674	CG8184	-
FBgn0025716	Bap55	Brahma associated protein 55kD
FBgn0030305	CG1749	-
FBgn0004839	otk	off-track
FBgn0033049
FBgn0263350
FBgn0027088	Aats-gly	Glycyl-tRNA synthetase
FBgn0036888	CG9330	-
FBgn0031820	Daxx	Daxx-like protein
FBgn0035692	CG13298	-
FBgn0004603
FBgn0011217	eff	effete
FBgn0041171	ago	archipelago
FBgn0023143	Uba1	Ubiquitin activating enzyme 1
FBgn0034400	CG15099	-
FBgn0041582	tamo	tamo
FBgn0023081	gek	genghis khan
FBgn0031020	NAA15-16	N(alpha)-acetyltransferase 15/16
FBgn0030685	Graf	GRAF ortholog (H. sapiens)
FBgn0052026	CG32026	-
FBgn0264075	tgo	tango
FBgn0014189	Hel25E	Helicase at 25E
FBgn0038603	PKD	Protein Kinase D
FBgn0052133	Ptip	PAX transcription activation domain interacting protein
FBgn0037623	CG9801	-
FBgn0001257	ImpL2	Ecdysone-inducible gene L2
FBgn0027497	Madm	MLF1-adaptor molecule
FBgn0030582	CG14411	-
FBgn0016059	Sema-1b	Sema-1b
FBgn0020257	Ppa	Partner of paired
FBgn0052654	Sec16	Sec16 ortholog (S. cerevisiae)
FBgn0037875	ZnT86D	Zinc transporter 86D
FBgn0260970	Ubr3	Ubr3 ubiquitin ligase
FBgn0027055	CSN3	COP9 signalosome subunit 3
FBgn0025186	ari-2	ariadne 2
FBgn0034368	CG5482	-
FBgn0030854	CG8289	-
FBgn0010909	msn	misshapen
FBgn0020513	ade5	ade5
FBgn0031752	CG9044	-
FBgn0027951	MTA1-like	Metastasis associated 1-like
FBgn0004643	Zw10	Zeste-white 10
FBgn0015577	alpha-Est9	alpha-Esterase-9
FBgn0000413
FBgn0027084	Aats-lys	Lysyl-tRNA synthetase
FBgn0261477	slim	scruin like at the midline
FBgn0034142	CG8306	-
FBgn0032859	Arpc2	Actin-related protein 2/3 complex, subunit 2
FBgn0000229	bsk	basket
FBgn0040752	Prosap	Prosap
FBgn0037530	EMC1	ER Membrane protein Complex 1
FBgn0264495	gpp	grappa
FBgn0004567	slp2	sloppy paired 2
FBgn0015834	Trip1	Trip1
FBgn0034708	Vps35	Vacuolar protein sorting 35
FBgn0034141	CG8311	-
FBgn0051716	Cnot4	Cnot 4 homologue
FBgn0039938	Sox102F	Sox102F
FBgn0031126	Cyp6v1	Cyp6v1
FBgn0001123	Galphas	G protein alpha s subunit
FBgn0086253	rumi	rumi
FBgn0030266	CG11122	-
FBgn0051363	Jupiter	Jupiter
FBgn0262475	bru-2	bruno-2
FBgn0026259	eIF5B	eIF5B
FBgn0027093	Aats-arg	Arginyl-tRNA synthetase
FBgn0013750	Arf51F	ADP ribosylation factor at 51F
FBgn0030293	CG1737	-
FBgn0034964	IntS1	Integrator 1
FBgn0261649	tinc	tincar
FBgn0261573	CoRest	CoRest
FBgn0020261	pcm	pacman
FBgn0004828	His3.3B	Histone H3.3B
FBgn0033998	row	relative of woc
FBgn0037236	Skp2	-
FBgn0025608	Faf2	Fas-associated factor
FBgn0036004	Jarid2	Jumonji, AT rich interactive domain 2
FBgn0261710	nocte	no circadian temperature entrainment
FBgn0011745	Arp1	Actin-related protein 1
FBgn0028953	CG14478	-
FBgn0261238	Alh	Alhambra
FBgn0010194	Wnt5	Wnt oncogene analog 5
FBgn0002973	numb	numb
FBgn0001337
FBgn0037607	CG8036	-
FBgn0033915	CG8485	-
FBgn0043884	mask	multiple ankyrin repeats single KH domain
FBgn0020621	Pkn	Protein kinase N
FBgn0261602	RpL8	Ribosomal protein L8
FBgn0037760	FBXO11	F-box protein 11
FBgn0034958	CG3907	-
