# Supplementary material for: Transcriptome Profiling Identifies Multiplexin as a Target of SAGA Deubiquitinase Activity in Glia Required for Precise Axon Guidance During Drosophila Visual Development
Source: G3 (Bethesda). 2016 Jun 1;6(8):2435–45. doi: 10.1534/g3.116.031310 (PMC4978897; doi:10.1534/g3.116.031310)
Supplement: Supplemental Material [file supp_g3.116.031310_TableS8.xlsx]

## Sheet: nonstopedgeRtable
Table S8: EdgeR output of differential analysis of nonstop vs. wild-type glia
ID	logFC	logCPM	PValue	FDR
FBgn0052037	7.14276	7.19252	0	0
FBgn0002354	5.50323	4.56357	7.86315e-173	1.42834e-169
FBgn0263093	4.98471	6.49299	4.1388e-172	5.01209e-169
FBgn0262620	6.50983	6.72372	1.06883e-147	9.70761e-145
FBgn0029766	3.10184	6.03428	9.67793e-125	7.03198e-122
FBgn0034438	-5.3564	5.60336	2.363e-106	1.4308e-103
FBgn0039644	2.62859	6.85122	6.506e-105	3.37662e-102
FBgn0024294	-4.99084	3.68027	3.36182e-97	1.52669e-94
FBgn0264699	4.69675	4.78606	3.82001e-95	1.54201e-92
FBgn0087002	2.97834	13.6733	5.97943e-91	2.17233e-88
FBgn0015037	3.21113	7.15091	1.24779e-89	4.12112e-87
FBgn0034275	-5.37225	4.31795	1.9519e-79	5.90938e-77
FBgn0033926	3.59777	10.049	2.05132e-76	5.73264e-74
FBgn0039897	2.97704	6.62092	2.53466e-71	6.57744e-69
FBgn0053126	-4.94068	5.69796	6.39251e-69	1.54827e-66
FBgn0032405	-4.19081	3.9119	2.06589e-67	4.69086e-65
FBgn0051973	2.48581	6.06276	9.29081e-67	1.9855e-64
FBgn0032449	-2.76162	5.31304	7.83308e-66	1.58098e-63
FBgn0027356	2.12949	6.49771	1.19532e-65	2.28557e-63
FBgn0040837	4.26595	4.67094	2.42969e-65	4.41353e-63
FBgn0085434	2.15327	6.98162	2.86672e-65	4.95942e-63
FBgn0039972	3.71892	4.41756	3.72777e-65	5.97676e-63
FBgn0038347	3.00576	5.8177	3.7838e-65	5.97676e-63
FBgn0039415	-2.82884	6.05528	7.35071e-64	1.11271e-61
FBgn0028940	3.76846	5.37905	2.54884e-63	3.70398e-61
FBgn0033395	2.59452	7.90299	3.29497e-62	4.60408e-60
FBgn0004865	-3.24317	4.19989	2.45599e-58	3.30468e-56
FBgn0005633	3.50035	5.46731	1.3756e-57	1.78484e-55
FBgn0031993	-2.42764	8.79817	2.33239e-57	2.92192e-55
FBgn0010225	1.89792	7.36912	2.14086e-56	2.59259e-54
FBgn0032956	2.1666	8.33621	6.16769e-56	7.22814e-54
FBgn0052850	1.79821	6.09956	4.61794e-52	5.24281e-50
FBgn0039257	-2.21325	8.35562	3.65536e-51	4.02422e-49
FBgn0264569	2.38326	4.61456	5.07565e-51	5.42348e-49
FBgn0032889	2.19206	5.10917	7.53662e-51	7.82302e-49
FBgn0051999	1.83243	8.47782	9.54325e-51	9.63073e-49
FBgn0031717	-2.1728	4.68832	2.66506e-50	2.6168e-48
FBgn0011705	-2.46358	9.56725	2.84659e-49	2.72149e-47
FBgn0036454	1.75368	7.54764	1.78499e-48	1.66279e-46
FBgn0051076	-4.13145	4.80063	2.40224e-48	2.18183e-46
FBgn0052521	1.69337	7.55752	5.4877e-48	4.86264e-46
FBgn0016693	-1.53754	6.73225	5.84592e-48	5.05672e-46
FBgn0036732	2.58624	10.2542	1.70779e-47	1.44288e-45
FBgn0025726	2.46792	10.6765	4.45396e-47	3.67756e-45
FBgn0003091	1.82959	5.49699	5.63693e-46	4.55088e-44
FBgn0035550	-3.52544	3.6543	1.14024e-45	9.00543e-44
FBgn0036801	1.74271	5.19555	1.2161e-45	9.40016e-44
FBgn0038465	2.32229	6.88054	4.11544e-45	3.11487e-43
FBgn0042696	2.21086	6.01224	4.54768e-45	3.37178e-43
FBgn0051514	1.83597	5.45852	1.53886e-44	1.11813e-42
FBgn0031208	1.62749	6.61422	2.72711e-44	1.94266e-42
FBgn0250757	2.19741	8.77234	3.22083e-44	2.25024e-42
FBgn0040009	1.65706	6.10432	6.36922e-44	4.36592e-42
FBgn0263413	1.72075	7.44178	1.85128e-43	1.2455e-41
FBgn0028397	2.33277	5.22396	2.18313e-43	1.44205e-41
FBgn0035099	1.62773	5.98216	2.6959e-43	1.74433e-41
FBgn0052220	2.25024	6.74778	2.73677e-43	1.74433e-41
FBgn0011288	1.93271	5.14233	4.90472e-43	3.07222e-41
FBgn0053526	1.61527	8.13556	6.59164e-43	4.05889e-41
FBgn0052865	2.72521	6.88584	1.24307e-42	7.5268e-41
FBgn0052354	-1.934	7.89107	1.27557e-41	7.59696e-40
FBgn0260987	1.45209	6.67692	4.98835e-41	2.92301e-39
FBgn0004652	1.83584	8.05533	3.38115e-40	1.9498e-38
FBgn0029791	1.93942	6.81777	4.24736e-40	2.41104e-38
FBgn0051075	-1.85968	5.82526	5.17275e-40	2.89117e-38
FBgn0058160	1.33302	6.5802	5.42841e-40	2.98809e-38
FBgn0032774	2.30093	4.36577	6.21777e-40	3.34634e-38
FBgn0039209	1.40222	7.41115	6.26346e-40	3.34634e-38
FBgn0058178	1.47464	7.37831	7.2654e-40	3.82539e-38
FBgn0010482	2.49218	4.77114	8.17803e-40	4.2444e-38
FBgn0036876	2.58021	6.32281	8.5162e-40	4.35766e-38
FBgn0035430	3.71045	4.56255	1.05743e-39	5.33561e-38
FBgn0034728	1.34287	6.24835	1.2399e-39	6.17065e-38
FBgn0033538	2.11043	6.09507	1.43429e-39	7.04156e-38
FBgn0039970	1.32646	7.22908	1.55385e-39	7.52687e-38
FBgn0038071	-1.73215	6.09174	8.33123e-39	3.98255e-37
FBgn0264562	-1.96	5.10152	1.00197e-38	4.72746e-37
FBgn0052572	2.25434	4.75432	1.66697e-37	7.76423e-36
FBgn0023416	2.22111	6.65594	1.44349e-36	6.63823e-35
FBgn0002528	1.66109	7.40689	3.18036e-36	1.43475e-34
FBgn0262109	1.59925	12.3284	3.19885e-36	1.43475e-34
FBgn0014427	-1.9972	4.33869	1.35121e-35	5.98653e-34
FBgn0036663	1.93239	8.73256	2.02336e-35	8.69519e-34
FBgn0031170	1.30402	5.92824	2.03103e-35	8.69519e-34
FBgn0031016	-1.32513	6.84556	2.03438e-35	8.69519e-34
FBgn0032456	1.3921	8.12767	2.69686e-35	1.13927e-33
FBgn0031627	-1.70885	5.94157	7.34522e-35	3.06726e-33
FBgn0023479	1.58859	6.11805	1.83748e-34	7.58586e-33
FBgn0001078	1.47167	6.33872	2.50937e-34	1.02433e-32
FBgn0032123	-1.4831	6.19138	3.57583e-34	1.44344e-32
FBgn0052438	1.61479	5.42324	3.76039e-34	1.50126e-32
FBgn0031313	2.53739	9.01716	3.86804e-34	1.52746e-32
FBgn0001253	-2.07429	7.84118	4.10549e-34	1.60379e-32
FBgn0034493	3.05806	4.89047	5.71359e-34	2.20824e-32
FBgn0038290	1.63656	5.46596	7.14273e-34	2.73153e-32
FBgn0035078	2.70034	4.63912	9.76952e-34	3.69715e-32
FBgn0033188	1.36169	7.47583	2.63191e-33	9.85746e-32
FBgn0040340	-1.42691	6.08512	4.53128e-33	1.67981e-31
FBgn0260469	2.09954	5.15107	5.2196e-33	1.91543e-31
FBgn0039045	-1.67508	6.19393	6.21276e-33	2.2571e-31
FBgn0032006	1.94508	5.45617	6.76373e-33	2.43293e-31
FBgn0016694	1.87528	6.4882	3.14766e-32	1.12112e-30
FBgn0044047	-1.32577	6.30496	3.82135e-32	1.34786e-30
FBgn0034603	1.34191	7.47698	4.18312e-32	1.46128e-30
FBgn0028695	-1.36771	7.01807	6.90529e-32	2.38923e-30
FBgn0259682	-2.61212	3.99063	1.21115e-31	4.15104e-30
FBgn0046763	1.95301	6.94883	1.95694e-31	6.64446e-30
FBgn0038535	-1.2894	7.77949	2.85748e-31	9.61223e-30
FBgn0036556	-1.34056	7.63557	3.27736e-31	1.09235e-29
FBgn0085384	-2.20057	5.46414	6.20854e-31	2.05051e-29
FBgn0031258	1.49078	5.47187	6.99772e-31	2.29033e-29
FBgn0040259	1.80823	4.75251	8.48675e-31	2.75289e-29
FBgn0001254	-5.99686	5.1809	9.16594e-31	2.94689e-29
FBgn0259734	-1.61517	6.05854	1.63214e-30	5.20137e-29
FBgn0261396	-1.45623	6.43752	7.46212e-30	2.35738e-28
FBgn0262738	1.28982	6.83342	1.02165e-29	3.19971e-28
FBgn0262160	1.18317	7.45256	1.46915e-29	4.56188e-28
FBgn0086758	1.46571	7.86318	2.27312e-29	6.99851e-28
FBgn0030653	-2.01986	4.56607	3.75652e-29	1.14684e-27
FBgn0036846	-2.1056	4.9267	5.64549e-29	1.70917e-27
FBgn0052486	1.21319	6.20049	6.5678e-29	1.97197e-27
FBgn0037989	1.58521	8.60746	1.15263e-28	3.43238e-27
FBgn0026056	1.67716	5.20435	1.2113e-28	3.57777e-27
FBgn0262204	2.06183	4.67773	1.63466e-28	4.78929e-27
FBgn0261262	1.90948	7.77919	1.91945e-28	5.5787e-27
FBgn0033924	1.67114	4.94452	2.80815e-28	8.09684e-27
FBgn0025879	-1.64374	5.59748	3.53797e-28	1.01208e-26
FBgn0030114	-1.21575	6.19003	6.56108e-28	1.86222e-26
FBgn0040251	1.63289	5.91137	7.94731e-28	2.23819e-26
FBgn0041150	2.08651	7.60093	1.27073e-27	3.5512e-26
FBgn0010497	-1.5945	4.95866	1.90884e-27	5.26457e-26
FBgn0033875	2.15641	7.8873	1.91281e-27	5.26457e-26
FBgn0086378	1.36907	5.90331	3.65154e-27	9.97448e-26
FBgn0261975	-1.45828	4.6938	3.95515e-27	1.07232e-25
FBgn0003044	-2.54209	7.77093	1.18009e-26	3.17576e-25
FBgn0015282	-1.24641	5.87395	1.2907e-26	3.44789e-25
FBgn0036560	1.87156	6.89403	1.30398e-26	3.45793e-25
FBgn0038953	1.38037	6.21867	1.44707e-26	3.80957e-25
FBgn0051092	-1.35272	8.65502	2.22257e-26	5.80907e-25
FBgn0011746	2.26205	5.73143	2.63217e-26	6.83047e-25
FBgn0026206	1.16781	7.63261	3.51401e-26	9.05419e-25
FBgn0031703	2.48353	5.30188	4.69747e-26	1.20183e-24
FBgn0013763	1.88347	8.35843	5.86666e-26	1.49046e-24
FBgn0039925	1.94311	5.62532	6.29351e-26	1.5878e-24
FBgn0010470	-1.42852	6.43783	8.06754e-26	2.01177e-24
FBgn0029804	-2.24256	5.00291	8.08472e-26	2.01177e-24
FBgn0029723	2.58392	6.4348	9.64222e-26	2.38301e-24
FBgn0052549	1.48105	5.94978	1.46664e-25	3.60019e-24
FBgn0038934	1.23909	6.42726	1.80051e-25	4.39011e-24
FBgn0039993	1.21553	6.8117	2.18101e-25	5.28241e-24
FBgn0013279	2.36313	5.14433	2.94187e-25	7.07803e-24
FBgn0002891	1.37256	4.91415	3.02083e-25	7.22019e-24
FBgn0015372	-1.53728	6.34044	4.60168e-25	1.09267e-23
FBgn0030593	1.65807	6.62865	4.63533e-25	1.09352e-23
FBgn0058470	1.59179	8.02917	6.15329e-25	1.44225e-23
FBgn0052195	1.58466	6.28178	7.30571e-25	1.70139e-23
FBgn0038638	-1.28648	5.16573	1.26992e-24	2.93861e-23
FBgn0051712	1.16813	7.18233	1.52519e-24	3.50698e-23
FBgn0259685	1.43382	6.19679	1.59707e-24	3.64916e-23
FBgn0035695	2.97613	7.2147	1.75845e-24	3.99277e-23
FBgn0016697	-1.15854	5.77258	3.21898e-24	7.26369e-23
FBgn0003256	1.706	8.35652	4.88073e-24	1.09455e-22
FBgn0038924	-2.01681	4.64568	5.68392e-24	1.26505e-22
FBgn0001234	2.38389	14.2329	5.71064e-24	1.26505e-22
FBgn0032946	1.43831	8.05409	5.8408e-24	1.28604e-22
FBgn0027843	1.87131	4.57568	8.31799e-24	1.82044e-22
FBgn0020445	-1.4837	5.62324	8.85254e-24	1.92583e-22
FBgn0031649	2.17496	4.93501	9.60067e-24	2.07614e-22
FBgn0052000	1.07238	8.16604	1.06439e-23	2.28813e-22
FBgn0052791	1.50389	4.98594	1.92265e-23	4.10882e-22
FBgn0037525	1.25154	6.51864	2.7829e-23	5.91245e-22
FBgn0259221	1.14589	6.97313	3.21388e-23	6.78839e-22
FBgn0030576	1.4909	5.95483	4.93255e-23	1.03584e-21
FBgn0040319	1.48926	5.10325	5.05644e-23	1.05575e-21
FBgn0046706	1.17834	5.60234	8.56641e-23	1.77839e-21
FBgn0001226	-1.79003	8.48311	1.06005e-22	2.18815e-21
FBgn0035083	1.44771	5.58094	1.45909e-22	2.99485e-21
FBgn0003575	1.1686	5.62973	1.52271e-22	3.10786e-21
FBgn0039431	1.17313	6.87412	4.52152e-22	9.17692e-21
FBgn0004395	1.14315	7.06054	5.15086e-22	1.03962e-20
FBgn0040056	1.4118	6.46133	5.98379e-22	1.20106e-20
FBgn0015737	-1.28932	7.41729	6.12235e-22	1.22212e-20
FBgn0264255	1.56273	5.70325	6.27016e-22	1.23874e-20
FBgn0262124	1.13835	7.28681	6.27385e-22	1.23874e-20
FBgn0051163	1.16265	9.32197	6.87916e-22	1.35092e-20
FBgn0004797	-1.37561	4.68929	8.80569e-22	1.71995e-20
FBgn0033377	-1.16258	5.80562	1.2537e-21	2.43567e-20
FBgn0035770	1.00327	6.7363	1.34499e-21	2.59913e-20
FBgn0031516	-1.39328	6.43239	1.40271e-21	2.69633e-20
FBgn0035227	1.061	6.42172	1.48789e-21	2.84501e-20
FBgn0002526	1.25942	9.11141	1.60916e-21	3.06078e-20
FBgn0033504	1.31478	7.86004	1.85207e-21	3.50446e-20
FBgn0001227	-1.3356	5.34214	2.14245e-21	4.0329e-20
FBgn0031689	1.51358	6.67706	2.39131e-21	4.47816e-20
FBgn0028327	-1.00253	7.99263	2.62177e-21	4.88456e-20
FBgn0026403	1.69756	5.84625	3.35166e-21	6.21253e-20
FBgn0034494	1.31963	7.87725	4.01677e-21	7.40759e-20
FBgn0034638	1.45235	6.85234	4.53234e-21	8.31615e-20
FBgn0032689	-1.03267	7.12221	4.71489e-21	8.60763e-20
FBgn0035290	-1.33698	4.94876	6.9412e-21	1.26087e-19
FBgn0032467	-0.968683	6.1398	7.60102e-21	1.37386e-19
FBgn0039882	1.69724	6.33656	8.45268e-21	1.52023e-19
FBgn0030159	1.86596	5.08262	8.82063e-21	1.57859e-19
FBgn0024150	1.3079	7.32557	1.06265e-20	1.89246e-19
FBgn0029935	1.20262	6.4386	1.20871e-20	2.14206e-19
FBgn0263916	-1.52681	9.37702	1.79794e-20	3.17083e-19
FBgn0013988	1.08443	6.00309	1.94647e-20	3.4162e-19
FBgn0058045	1.05653	7.42391	2.14473e-20	3.74606e-19
FBgn0031307	2.23708	7.71963	2.1835e-20	3.79553e-19
FBgn0016131	1.28736	5.4256	2.69941e-20	4.66998e-19
FBgn0036039	-1.10096	6.40725	2.74226e-20	4.72163e-19
FBgn0012036	1.58848	6.89536	3.36928e-20	5.77386e-19
FBgn0035763	-0.918081	6.59926	6.00334e-20	1.02395e-18
FBgn0032330	-1.0273	6.03369	6.31255e-20	1.07166e-18
FBgn0039537	-1.29692	5.95596	7.57905e-20	1.28068e-18
FBgn0029155	1.06641	5.3926	8.01178e-20	1.34754e-18
FBgn0033000	1.42391	4.80282	8.13059e-20	1.36122e-18
FBgn0264442	1.48393	7.20639	1.09742e-19	1.82887e-18
FBgn0026401	1.14901	7.93563	1.34592e-19	2.23275e-18
FBgn0052412	-1.22735	5.66556	1.48772e-19	2.45677e-18
FBgn0261988	0.974083	7.51159	1.59091e-19	2.61528e-18
FBgn0040505	1.0018	6.23817	1.75461e-19	2.8714e-18
FBgn0035121	-1.03661	7.72566	1.83017e-19	2.98161e-18
FBgn0039738	1.20999	6.13717	1.9131e-19	3.10281e-18
FBgn0037637	1.28201	5.75457	1.92553e-19	3.10909e-18
FBgn0002787	-1.08701	5.35498	1.95698e-19	3.14589e-18
FBgn0041605	1.16938	6.91745	1.9711e-19	3.15462e-18
FBgn0051793	1.31831	4.67654	2.24891e-19	3.58346e-18
FBgn0035696	1.31817	5.05792	2.63553e-19	4.18117e-18
FBgn0037167	-1.65699	5.2811	2.66671e-19	4.21224e-18
FBgn0037391	1.11015	5.15671	2.74979e-19	4.32467e-18
FBgn0039900	1.20444	5.02211	3.44547e-19	5.39543e-18
FBgn0035983	-1.46767	5.65629	3.5299e-19	5.50391e-18
FBgn0039714	1.16159	5.19183	3.66549e-19	5.69092e-18
FBgn0000064	1.31055	9.18792	3.74822e-19	5.79459e-18
FBgn0262699	-1.04083	7.26051	4.05057e-19	6.23548e-18
FBgn0032587	1.23706	6.12387	4.49325e-19	6.88775e-18
FBgn0038341	-0.990274	6.16303	4.86691e-19	7.4292e-18
FBgn0250746	-1.15072	5.87454	5.339e-19	8.11572e-18
FBgn0032782	2.14306	4.43338	6.03377e-19	9.13363e-18
FBgn0011722	-1.29271	6.32262	6.56525e-19	9.89692e-18
FBgn0028690	-1.11585	5.81592	7.30806e-19	1.09543e-17
FBgn0028694	-1.08972	6.0086	7.32697e-19	1.09543e-17
FBgn0010621	-0.959741	7.10021	7.80739e-19	1.16247e-17
FBgn0036372	-1.13961	5.55194	8.29136e-19	1.22739e-17
FBgn0261113	1.03303	9.59556	8.31101e-19	1.22739e-17
FBgn0086708	1.54337	7.68799	8.40741e-19	1.2366e-17
FBgn0041604	1.33617	7.43259	8.48564e-19	1.24308e-17
FBgn0002566	1.25927	7.02673	8.89946e-19	1.29846e-17
FBgn0025687	-1.00844	5.2041	1.11722e-18	1.62354e-17
FBgn0031571	-0.965504	6.93552	2.50726e-18	3.62903e-17
FBgn0028686	-1.16802	6.35305	2.63076e-18	3.79268e-17
FBgn0010051	0.874771	6.61072	2.82859e-18	4.06176e-17
FBgn0031213	0.883307	6.4983	2.94981e-18	4.21915e-17
FBgn0031568	-1.57562	4.31376	3.28409e-18	4.67886e-17
FBgn0020389	-1.34905	4.22138	3.39525e-18	4.81834e-17
FBgn0041188	-1.06419	6.49428	3.60169e-18	5.09142e-17
FBgn0002121	0.966312	8.77099	3.80555e-18	5.3431e-17
FBgn0015376	1.78695	4.77288	3.80914e-18	5.3431e-17
FBgn0029895	0.944562	5.69568	3.90141e-18	5.45147e-17
FBgn0027279	0.96704	7.85584	4.97883e-18	6.9303e-17
FBgn0031995	1.16161	8.64465	5.10348e-18	7.07669e-17
FBgn0260938	-1.69646	8.68283	5.84819e-18	8.07851e-17
FBgn0086687	1.12313	9.10643	6.22022e-18	8.55987e-17
FBgn0038721	1.0141	6.46504	6.37997e-18	8.74658e-17
FBgn0261722	0.839776	7.20287	6.49303e-18	8.86811e-17
FBgn0085772	1.44181	4.81445	7.89997e-18	1.07493e-16
FBgn0039927	0.958583	7.33527	9.61202e-18	1.303e-16
FBgn0040532	1.70369	5.24944	9.71333e-18	1.31184e-16
FBgn0001612	1.13739	5.17486	1.24182e-17	1.67094e-16
FBgn0026380	-1.17006	4.74392	1.33762e-17	1.79321e-16
FBgn0034997	-0.948283	6.55533	1.69265e-17	2.26081e-16
FBgn0024913	1.34006	5.4896	2.03696e-17	2.71072e-16
FBgn0043456	-0.882136	7.068	2.17855e-17	2.88856e-16
FBgn0030257	1.21739	5.57026	2.29262e-17	3.02876e-16
FBgn0003041	0.839326	6.72062	2.81301e-17	3.70278e-16
FBgn0038829	-0.916309	5.34569	3.34989e-17	4.39356e-16
FBgn0004167	-1.01807	7.78651	3.49116e-17	4.56237e-16
FBgn0000043	-1.02131	8.32482	4.1877e-17	5.45302e-16
FBgn0029838	-1.45478	5.45419	4.46971e-17	5.79945e-16
FBgn0050015	-1.00053	7.80115	5.01953e-17	6.48967e-16
FBgn0000479	0.987988	7.61333	7.07326e-17	9.11247e-16
FBgn0029504	0.932819	6.22006	7.12728e-17	9.11799e-16
FBgn0036448	-0.8123	7.43726	7.12775e-17	9.11799e-16
FBgn0051676	1.24409	5.02635	7.33757e-17	9.35347e-16
FBgn0036279	-1.03222	7.85673	8.39522e-17	1.06643e-15
FBgn0043364	1.19573	7.6598	9.23893e-17	1.16951e-15
FBgn0052181	1.15501	4.81526	9.43974e-17	1.19078e-15
FBgn0085766	1.04445	8.75878	9.96901e-17	1.2532e-15
FBgn0262952	1.65632	11.985	1.06785e-16	1.33775e-15
FBgn0033872	1.15334	5.18079	1.3602e-16	1.69814e-15
FBgn0022774	-1.48815	5.82052	1.52016e-16	1.89135e-15
FBgn0013672	1.60559	10.8002	1.64453e-16	2.0391e-15
FBgn0004635	1.33494	7.1217	1.7317e-16	2.13989e-15
FBgn0069969	1.42341	5.24555	1.90231e-16	2.34275e-15
FBgn0086532	-0.971267	6.22803	1.98687e-16	2.43862e-15
FBgn0031092	-1.14801	5.72022	2.30828e-16	2.82357e-15
FBgn0005612	-1.04617	6.24377	2.77274e-16	3.38032e-15
FBgn0032297	-1.28375	4.97742	2.87187e-16	3.48947e-15
FBgn0086254	0.91414	7.09133	3.30376e-16	4.00085e-15
FBgn0013726	-0.912943	6.64846	3.78101e-16	4.56359e-15
FBgn0005585	-1.03702	8.18609	3.83922e-16	4.61851e-15
FBgn0035542	-1.14142	5.60309	4.29537e-16	5.15019e-15
FBgn0261394	-1.17898	5.52656	4.31378e-16	5.15525e-15
FBgn0053494	1.97645	5.39158	4.33557e-16	5.1643e-15
FBgn0028582	-0.76837	7.0723	4.37533e-16	5.19463e-15
FBgn0036208	1.59594	5.16464	4.54616e-16	5.37987e-15
FBgn0039419	1.14054	6.17691	5.0272e-16	5.92981e-15
FBgn0035802	0.795984	6.66897	5.06296e-16	5.95266e-15
FBgn0028693	-1.2223	4.76438	5.16154e-16	6.04899e-15
FBgn0010114	1.27349	4.76222	5.32475e-16	6.2028e-15
FBgn0038803	-1.39686	5.66833	5.32693e-16	6.2028e-15
FBgn0028993	1.63895	7.54537	5.47744e-16	6.35768e-15
FBgn0041184	1.31329	6.37288	5.56504e-16	6.43878e-15
FBgn0259677	1.37912	8.46935	5.72919e-16	6.60766e-15
FBgn0040232	0.916581	6.81955	5.75152e-16	6.61242e-15
FBgn0028688	-1.07565	5.59705	6.09338e-16	6.98336e-15
FBgn0003321	0.877347	6.56676	6.46007e-16	7.38033e-15
FBgn0260944	0.918694	5.9732	6.72227e-16	7.6558e-15
FBgn0024804	1.11187	8.08505	6.85085e-16	7.77786e-15
FBgn0261551	0.882744	7.14236	7.85704e-16	8.89241e-15
FBgn0015766	1.66396	8.54811	7.96014e-16	8.98111e-15
FBgn0037580	-0.949531	6.27678	8.32354e-16	9.36205e-15
FBgn0003204	-0.909538	6.65952	8.42446e-16	9.44632e-15
FBgn0015801	1.20488	5.69961	8.54591e-16	9.55302e-15
FBgn0058263	1.20318	7.69152	9.49168e-16	1.05777e-14
FBgn0261563	0.964648	7.34743	9.76369e-16	1.08476e-14
FBgn0262579	1.09522	8.42646	9.9227e-16	1.09906e-14
FBgn0008635	-0.9054	6.14914	1.03819e-15	1.14642e-14
FBgn0264308	-1.14554	10.0663	1.04561e-15	1.15112e-14
FBgn0031643	1.00823	4.93602	1.05764e-15	1.16085e-14
FBgn0011768	-1.25143	5.62822	1.06546e-15	1.16591e-14
FBgn0015477	-0.92233	7.60566	1.11276e-15	1.21401e-14
FBgn0038110	-1.45838	4.54061	1.177e-15	1.28025e-14
FBgn0263218	1.3636	6.27765	1.39936e-15	1.51757e-14
FBgn0019985	1.56665	5.18203	1.54176e-15	1.66702e-14
FBgn0033095	0.843779	6.53056	1.78579e-15	1.92516e-14
FBgn0005640	0.844846	7.50997	2.2654e-15	2.43496e-14
FBgn0261014	-0.900372	7.95227	2.32117e-15	2.48755e-14
FBgn0053971	1.50564	4.76478	2.71539e-15	2.90148e-14
FBgn0264494	-1.09401	5.55399	2.82968e-15	3.01473e-14
FBgn0010406	0.812581	6.09405	2.86943e-15	3.04814e-14
FBgn0052350	0.927777	6.45066	3.04542e-15	3.22566e-14
FBgn0028685	-0.969627	5.87738	3.09239e-15	3.26588e-14
FBgn0033342	-0.786066	7.2176	3.92196e-15	4.13e-14
FBgn0086357	-0.964304	8.64111	4.24219e-15	4.4543e-14
FBgn0036316	1.08349	8.64761	4.53614e-15	4.74922e-14
FBgn0040010	0.92134	7.35079	5.03129e-15	5.2525e-14
FBgn0004852	1.22333	5.82888	5.09712e-15	5.30597e-14
FBgn0004878	1.08971	4.93171	5.12471e-15	5.31945e-14
FBgn0011274	0.976524	6.0752	6.05092e-15	6.26296e-14
FBgn0000384	0.85735	6.33061	6.08652e-15	6.28191e-14
FBgn0039955	1.06592	6.75061	6.14279e-15	6.32203e-14
FBgn0053080	1.0174	6.01732	7.97059e-15	8.17998e-14
FBgn0040918	-0.9436	7.56079	8.24586e-15	8.43865e-14
FBgn0027363	-1.04425	5.86099	8.65216e-15	8.82957e-14
FBgn0250830	0.827587	6.59763	9.00486e-15	9.16377e-14
FBgn0028692	-1.00831	6.60965	9.33623e-15	9.47445e-14
FBgn0040475	-0.914095	5.74512	1.04539e-14	1.05791e-13
FBgn0011829	1.21302	5.32449	1.20923e-14	1.22032e-13
FBgn0261802	0.928962	7.3188	1.25519e-14	1.26318e-13
FBgn0031214	1.39919	4.65506	1.37139e-14	1.37632e-13
FBgn0260486	0.868722	8.23585	1.41611e-14	1.41729e-13
FBgn0030028	1.17751	5.0004	1.69581e-14	1.69255e-13
FBgn0003257	1.71837	5.3563	1.72838e-14	1.72033e-13
FBgn0035348	1.41894	4.77431	1.75464e-14	1.7417e-13
FBgn0035173	1.36901	5.97584	1.80164e-14	1.78348e-13
FBgn0032721	-0.851991	6.13592	1.83878e-14	1.81529e-13
FBgn0035101	0.864209	5.76797	1.9217e-14	1.88883e-13
FBgn0085767	0.97232	12.0617	1.92366e-14	1.88883e-13
FBgn0037552	1.28652	6.35679	1.97187e-14	1.93095e-13
FBgn0262115	0.786892	6.63546	2.08052e-14	2.03187e-13
FBgn0003308	1.37001	5.7243	2.11743e-14	2.06237e-13
FBgn0039000	0.777312	7.57526	2.22995e-14	2.16616e-13
FBgn0085803	0.840284	8.3706	2.32977e-14	2.25709e-13
FBgn0038180	-1.45939	5.43368	2.53174e-14	2.44622e-13
FBgn0039959	0.91132	9.33964	2.56296e-14	2.46982e-13
FBgn0041004	0.848272	6.22162	3.01624e-14	2.89894e-13
FBgn0037917	1.05383	5.17013	3.02671e-14	2.90133e-13
FBgn0259170	0.775822	7.06368	3.26059e-14	3.1173e-13
FBgn0030078	2.10424	4.7646	3.43357e-14	3.27406e-13
FBgn0243486	1.25472	6.7494	3.76863e-14	3.57656e-13
FBgn0038745	-0.873754	5.7931	3.7705e-14	3.57656e-13
FBgn0262167	1.07309	5.01942	4.16461e-14	3.94011e-13
FBgn0039329	1.18495	4.93922	4.18098e-14	3.94532e-13
FBgn0028647	1.05626	5.21322	4.39384e-14	4.13544e-13
FBgn0004698	0.7919	6.58743	4.49092e-14	4.2159e-13
FBgn0051221	1.25042	5.61264	4.92223e-14	4.60221e-13
FBgn0262570	1.23164	4.56335	4.92777e-14	4.60221e-13
FBgn0027493	0.899935	6.08782	5.09143e-14	4.74286e-13
FBgn0039172	-0.855442	5.75771	5.1422e-14	4.77791e-13
FBgn0035720	0.919477	8.71803	5.33956e-14	4.94863e-13
FBgn0038053	-1.02167	5.65693	5.74418e-14	5.31008e-13
FBgn0036919	-1.18479	4.34184	6.49935e-14	5.99293e-13
FBgn0263097	0.782698	7.12534	6.60082e-14	6.07109e-13
FBgn0262976	1.15559	5.88469	6.80028e-14	6.23874e-13
FBgn0042185	1.12065	4.98077	7.24377e-14	6.62887e-13
FBgn0019925	-0.919863	6.51868	7.41163e-14	6.76544e-13
FBgn0011016	-0.746296	7.11144	8.81823e-14	8.02923e-13
FBgn0038653	1.16859	6.2899	8.97608e-14	8.15252e-13
FBgn0000108	1.00485	7.26944	9.31587e-14	8.44004e-13
FBgn0260960	0.762858	6.26845	9.44729e-14	8.53781e-13
FBgn0003638	0.984153	8.25646	9.59154e-14	8.64666e-13
FBgn0053303	-0.718511	6.66523	1.03088e-13	9.27022e-13
FBgn0086134	-0.907682	5.88956	1.1237e-13	1.008e-12
FBgn0036191	1.32763	6.29696	1.33571e-13	1.19523e-12
FBgn0001250	1.09423	5.63394	1.34135e-13	1.19732e-12
FBgn0032242	-0.881234	6.92477	1.3805e-13	1.22925e-12
FBgn0053129	-0.804842	7.39505	1.5227e-13	1.35256e-12
FBgn0032217	-0.739456	6.59416	1.62028e-13	1.43572e-12
FBgn0001186	0.907246	6.64698	1.71721e-13	1.51791e-12
FBgn0010113	1.22458	9.41481	1.75106e-13	1.54408e-12
FBgn0043841	1.24166	8.75342	1.76374e-13	1.5515e-12
FBgn0052043	0.728897	6.8127	1.89096e-13	1.65939e-12
FBgn0037472	-1.02278	5.3206	1.95996e-13	1.71579e-12
FBgn0052473	-0.966949	6.65698	2.1846e-13	1.90785e-12
FBgn0262125	-0.833407	6.26772	2.3943e-13	2.08597e-12
FBgn0017581	0.878019	9.27887	2.60003e-13	2.25979e-12
FBgn0037007	0.967277	7.39168	2.76319e-13	2.39587e-12
FBgn0014906	1.14647	7.00014	2.93395e-13	2.53787e-12
FBgn0032497	-0.848516	7.40075	2.99347e-13	2.5832e-12
FBgn0037632	-0.731394	6.60235	3.11904e-13	2.68519e-12
FBgn0034657	-0.843481	5.93977	3.41384e-13	2.93203e-12
FBgn0032521	1.03589	5.14652	3.45144e-13	2.95733e-12
FBgn0033192	1.1346	5.21309	3.62522e-13	3.09893e-12
FBgn0034246	-0.716644	7.35434	3.79815e-13	3.23913e-12
FBgn0027835	-0.761307	8.18959	4.21151e-13	3.58004e-12
FBgn0052017	0.948114	6.03832	4.21761e-13	3.58004e-12
FBgn0039637	-0.819237	6.16967	4.45277e-13	3.77084e-12
FBgn0039809	1.57545	4.86522	4.51914e-13	3.81814e-12
FBgn0035402	-1.23934	4.28102	4.84139e-13	4.08092e-12
FBgn0031534	-0.890838	5.70829	4.98198e-13	4.18971e-12
FBgn0010348	-0.772804	8.2936	5.06157e-13	4.24681e-12
FBgn0033075	0.90703	6.08179	5.13637e-13	4.29964e-12
FBgn0039160	-0.98001	4.71872	5.49801e-13	4.59178e-12
FBgn0025725	-0.7573	5.88031	5.62388e-13	4.68614e-12
FBgn0026059	-0.827992	6.92814	5.7533e-13	4.78301e-12
FBgn0031969	-0.840365	6.52363	6.34553e-13	5.26331e-12
FBgn0034577	-0.759609	5.81405	6.5073e-13	5.38142e-12
FBgn0011603	1.30427	5.91578	6.51755e-13	5.38142e-12
FBgn0020660	1.17211	8.10137	7.10995e-13	5.85724e-12
FBgn0024963	1.0196	5.55936	7.76902e-13	6.38571e-12
FBgn0023531	0.9346	5.83497	8.02992e-13	6.58526e-12
FBgn0033484	1.11589	6.38995	8.21648e-13	6.72308e-12
FBgn0004868	-0.829924	8.52024	1.02265e-12	8.34894e-12
FBgn0032224	1.11505	4.89568	1.13916e-12	9.27928e-12
FBgn0022355	1.44925	7.50749	1.20127e-12	9.76332e-12
FBgn0262519	-0.750727	7.27824	1.22106e-12	9.902e-12
FBgn0033246	1.12804	6.86817	1.22686e-12	9.92692e-12
FBgn0003984	1.1455	4.89662	1.26939e-12	1.02482e-11
FBgn0033635	-1.30622	4.42859	1.27452e-12	1.02668e-11
FBgn0036199	0.775157	5.39784	1.28093e-12	1.02956e-11
FBgn0032596	-1.06413	4.98357	1.36478e-12	1.09454e-11
FBgn0260005	1.02282	6.05702	1.38397e-12	1.10748e-11
FBgn0032213	-1.06241	7.18103	1.45443e-12	1.1613e-11
FBgn0033515	-0.939021	5.90131	1.48223e-12	1.18091e-11
FBgn0260660	-1.02531	5.46424	1.50142e-12	1.19358e-11
FBgn0260941	0.816739	6.54391	1.60088e-12	1.26986e-11
FBgn0261552	0.831205	7.04197	1.64222e-12	1.29982e-11
FBgn0033889	0.722781	6.16606	1.6672e-12	1.31672e-11
FBgn0011656	0.746127	6.50381	1.68563e-12	1.32839e-11
FBgn0086365	-0.98925	6.13946	1.73387e-12	1.36345e-11
FBgn0262716	-0.789456	6.73061	1.83799e-12	1.44221e-11
FBgn0033649	-0.756996	6.86756	2.05027e-12	1.6053e-11
FBgn0032409	-0.912884	5.3571	2.09757e-12	1.63881e-11
FBgn0036145	1.16693	5.91255	2.13759e-12	1.6665e-11
FBgn0015789	-0.671911	6.69002	2.15832e-12	1.67906e-11
FBgn0050197	1.32134	5.25838	2.29207e-12	1.77929e-11
FBgn0039958	0.720727	6.9132	2.59384e-12	2.00926e-11
FBgn0030467	0.991926	5.37672	2.66068e-12	2.05665e-11
FBgn0010590	-1.08608	5.22305	2.77695e-12	2.14196e-11
FBgn0031450	-0.784563	5.42053	3.15074e-12	2.42466e-11
FBgn0261859	0.897962	5.66073	3.15679e-12	2.42466e-11
FBgn0037000	1.02418	8.15832	3.28011e-12	2.51406e-11
FBgn0028704	0.962222	5.98926	3.32432e-12	2.54258e-11
FBgn0033886	-0.903837	5.79389	3.51582e-12	2.6834e-11
FBgn0039908	0.906037	7.28713	3.63974e-12	2.77216e-11
FBgn0020369	-0.975163	5.41351	3.77798e-12	2.87143e-11
FBgn0051150	-1.08004	9.58305	3.87311e-12	2.93758e-11
FBgn0014002	-0.956401	9.64148	4.06378e-12	3.07578e-11
FBgn0038651	-0.677654	7.10081	4.45373e-12	3.36391e-11
FBgn0027580	1.35473	7.49069	4.60646e-12	3.47204e-11
FBgn0001104	-0.742337	6.84524	4.7359e-12	3.56222e-11
FBgn0027610	0.870308	4.87144	4.90096e-12	3.67876e-11
FBgn0025697	-1.0299	6.48346	4.97043e-12	3.72321e-11
FBgn0030521	-0.758659	7.63171	4.9935e-12	3.7328e-11
FBgn0260964	1.33757	5.0649	5.05185e-12	3.76866e-11
FBgn0020251	0.762712	6.36854	5.0757e-12	3.77869e-11
FBgn0011710	-0.734433	6.43752	5.14881e-12	3.82528e-11
FBgn0051547	-1.01456	7.23455	5.2155e-12	3.86692e-11
FBgn0035237	-0.777435	7.22293	5.93866e-12	4.39413e-11
FBgn0004198	0.872639	7.89856	6.44301e-12	4.75761e-11
FBgn0011570	-0.848341	5.39544	6.56997e-12	4.83465e-11
FBgn0039562	-0.896051	8.15994	6.57396e-12	4.83465e-11
FBgn0015380	0.776196	6.88417	6.70622e-12	4.92196e-11
FBgn0028425	1.11782	6.50844	7.11204e-12	5.20928e-11
FBgn0033663	-0.890345	8.81497	7.17171e-12	5.24242e-11
FBgn0261609	-0.699284	6.1777	7.50077e-12	5.47195e-11
FBgn0024314	-0.858558	5.26378	7.56347e-12	5.50663e-11
FBgn0033890	-1.14942	4.49782	7.8521e-12	5.70534e-11
FBgn0014075	-0.756286	7.68992	9.53605e-12	6.91506e-11
FBgn0261854	0.705591	7.1001	9.84657e-12	7.12601e-11
FBgn0031695	1.0189	5.30829	1.0095e-11	7.29131e-11
FBgn0028968	-0.788382	6.13338	1.02897e-11	7.41719e-11
FBgn0031260	-0.862381	6.14178	1.06232e-11	7.64241e-11
FBgn0261397	0.976879	5.09689	1.10256e-11	7.91623e-11
FBgn0031001	-1.53244	5.35623	1.10581e-11	7.9239e-11
FBgn0030362	-0.995803	6.04926	1.14539e-11	8.19136e-11
FBgn0036741	0.807891	5.36975	1.16518e-11	8.31649e-11
FBgn0031670	-0.786271	6.6017	1.26032e-11	8.97795e-11
FBgn0046692	0.787956	5.65468	1.29767e-11	9.22589e-11
FBgn0033717	-1.09078	9.16054	1.42175e-11	1.00883e-10
FBgn0032400	0.77437	5.85101	1.46115e-11	1.03477e-10
FBgn0036566	-0.737904	7.30896	1.47498e-11	1.04253e-10
FBgn0066101	-0.874903	6.71363	1.54338e-11	1.0877e-10
FBgn0036995	1.05785	6.11643	1.54487e-11	1.0877e-10
FBgn0015283	-1.1119	5.14906	1.75309e-11	1.23191e-10
FBgn0262733	-0.753568	6.8396	1.77835e-11	1.24527e-10
FBgn0004611	0.716775	6.60137	1.77895e-11	1.24527e-10
FBgn0067779	0.709357	6.29116	1.8073e-11	1.26267e-10
FBgn0000477	-1.15637	4.80835	1.9071e-11	1.32985e-10
FBgn0030038	-0.822865	6.20705	2.10994e-11	1.46847e-10
FBgn0051869	1.03487	7.31276	2.12793e-11	1.47816e-10
FBgn0039094	1.75231	5.35558	2.38202e-11	1.65151e-10
FBgn0004237	-0.737604	6.7122	2.60848e-11	1.80507e-10
FBgn0027596	1.46263	5.42666	2.76148e-11	1.90731e-10
FBgn0052369	0.839484	5.76724	2.80993e-11	1.93709e-10
FBgn0003231	0.85123	7.15898	2.97104e-11	2.04261e-10
FBgn0026404	-0.969623	5.10344	2.97423e-11	2.04261e-10
FBgn0037092	-0.945454	5.33043	3.02357e-11	2.07257e-10
FBgn0038388	-0.833502	4.88657	3.19896e-11	2.18867e-10
FBgn0261439	0.773899	5.74518	3.30136e-11	2.25448e-10
FBgn0052062	0.816341	8.32018	3.36203e-11	2.2916e-10
FBgn0053229	0.85723	8.29492	3.42457e-11	2.32986e-10
FBgn0037901	-0.928814	4.33965	3.47147e-11	2.35736e-10
FBgn0001404	-0.718456	6.78022	3.54147e-11	2.4004e-10
FBgn0030344	-0.778814	5.62059	3.55717e-11	2.40655e-10
FBgn0250907	1.10864	8.05442	3.71574e-11	2.50916e-10
FBgn0011573	-0.810445	5.06511	3.84158e-11	2.58933e-10
FBgn0036341	-0.805578	5.35735	3.94608e-11	2.65484e-10
FBgn0040030	0.994782	8.97643	3.99129e-11	2.68029e-10
FBgn0263659	1.21148	5.5368	4.19861e-11	2.81431e-10
FBgn0020370	-0.744635	6.02704	4.28776e-11	2.86877e-10
FBgn0003209	-0.716046	5.99866	4.46136e-11	2.97943e-10
FBgn0024232	1.24436	4.91806	4.47977e-11	2.98624e-10
FBgn0259745	0.834007	6.09215	4.79085e-11	3.18776e-10
FBgn0028833	-0.942056	4.43459	4.82182e-11	3.19786e-10
FBgn0023175	-0.875857	5.64491	4.82363e-11	3.19786e-10
FBgn0031756	1.85402	5.41319	4.95286e-11	3.27755e-10
FBgn0028970	-0.966313	4.98407	5.25044e-11	3.46245e-10
FBgn0262656	0.851604	8.82071	5.25133e-11	3.46245e-10
FBgn0004242	0.832205	6.36303	5.28024e-11	3.4752e-10
FBgn0036975	1.14655	5.01589	5.63139e-11	3.69961e-10
FBgn0005427	0.755149	7.35765	5.83594e-11	3.82707e-10
FBgn0038810	-0.85821	4.91054	5.87378e-11	3.84494e-10
FBgn0001308	-0.867183	6.07552	6.29583e-11	4.1138e-10
FBgn0031374	-0.732559	7.62673	6.7082e-11	4.37538e-10
FBgn0027569	0.671851	6.83307	6.9881e-11	4.54978e-10
FBgn0015924	-0.763507	7.29703	7.03974e-11	4.5752e-10
FBgn0003118	0.785326	6.87364	8.08764e-11	5.24685e-10
FBgn0085450	0.687967	7.70784	8.2332e-11	5.33177e-10
FBgn0263260	-0.960792	4.59725	8.77689e-11	5.67374e-10
FBgn0037536	0.715969	6.41227	8.84603e-11	5.70828e-10
FBgn0004419	-0.685133	6.87064	9.71712e-11	6.25928e-10
FBgn0040493	-0.844385	5.35004	1.05168e-10	6.7624e-10
FBgn0029134	-0.8596	5.86906	1.10022e-10	7.06204e-10
FBgn0028875	1.04975	5.59041	1.11382e-10	7.13672e-10
FBgn0014455	-0.684847	5.83419	1.16971e-10	7.48163e-10
FBgn0028684	-0.769108	5.85498	1.21128e-10	7.73391e-10
FBgn0039130	-0.888472	5.11123	1.36745e-10	8.71573e-10
FBgn0002284	-0.777823	5.57394	1.40552e-10	8.94268e-10
FBgn0259214	0.780257	10.5453	1.43074e-10	9.08722e-10
FBgn0040284	0.817987	8.55532	1.43401e-10	9.09207e-10
FBgn0086370	0.899798	5.32598	1.44562e-10	9.14973e-10
FBgn0031037	0.823243	6.51704	1.46096e-10	9.23075e-10
FBgn0025628	1.15156	5.93909	1.50372e-10	9.48439e-10
FBgn0004244	0.964531	5.28404	1.5651e-10	9.85445e-10
FBgn0004066	-0.987496	5.34016	1.63997e-10	1.0308e-09
FBgn0040005	0.805784	5.18576	1.76937e-10	1.11021e-09
FBgn0051619	1.00798	8.36084	1.87663e-10	1.17548e-09
FBgn0035028	-0.75175	5.04274	1.94696e-10	1.21743e-09
FBgn0030421	0.726909	6.82636	2.03531e-10	1.27049e-09
FBgn0041242	-0.886239	5.27088	2.19126e-10	1.3655e-09
FBgn0031119	0.828309	5.25833	2.20034e-10	1.36822e-09
FBgn0260798	1.16594	6.94253	2.20316e-10	1.36822e-09
FBgn0020503	0.74566	7.54457	2.22778e-10	1.38115e-09
FBgn0032666	0.810127	8.52363	2.29531e-10	1.42059e-09
FBgn0086680	-0.748593	5.45993	2.30622e-10	1.42491e-09
FBgn0051785	1.01076	4.9529	2.32689e-10	1.43524e-09
FBgn0259736	1.00182	6.49837	2.34559e-10	1.44433e-09
FBgn0036816	-0.812642	7.53075	2.39612e-10	1.47294e-09
FBgn0024814	-0.664973	6.2778	2.41427e-10	1.48159e-09
FBgn0263106	1.03692	8.92202	2.45764e-10	1.50566e-09
FBgn0019947	-0.694742	5.69223	2.50553e-10	1.53242e-09
FBgn0002873	0.739073	6.29264	2.51392e-10	1.53497e-09
FBgn0086909	-0.783116	6.08352	2.5998e-10	1.58474e-09
FBgn0003218	0.74132	6.10287	2.62475e-10	1.59727e-09
FBgn0032943	0.810073	5.55058	2.63688e-10	1.60197e-09
FBgn0015790	-0.71833	7.60722	3.27551e-10	1.98663e-09
FBgn0259244	0.917625	7.56259	3.34502e-10	2.02541e-09
FBgn0263115	0.900971	5.59311	3.75379e-10	2.26914e-09
FBgn0004359	0.812509	5.58019	3.97242e-10	2.39731e-09
FBgn0026616	0.785625	5.54169	4.04755e-10	2.4386e-09
FBgn0053087	0.786206	10.4039	4.2727e-10	2.56998e-09
FBgn0260010	-0.63195	7.33685	4.31985e-10	2.59093e-09
FBgn0029950	2.1923	5.80315	4.32178e-10	2.59093e-09
FBgn0086698	0.856747	4.85055	4.89612e-10	2.93041e-09
FBgn0015772	0.734317	7.21451	4.91771e-10	2.93849e-09
FBgn0051635	0.69269	6.76769	5.29465e-10	3.15853e-09
FBgn0262000	2.47648	5.07974	5.51814e-10	3.28646e-09
FBgn0011259	0.77968	9.23559	5.91391e-10	3.51641e-09
FBgn0039328	0.801801	4.77876	5.93217e-10	3.5215e-09
FBgn0263780	1.09529	4.83581	5.96579e-10	3.53568e-09
FBgn0010341	-0.603969	6.98197	6.02762e-10	3.56651e-09
FBgn0259246	0.881131	6.53189	6.5059e-10	3.84324e-09
FBgn0000568	-0.754283	8.18685	6.91164e-10	4.0763e-09
FBgn0032713	-1.05595	5.06187	6.92325e-10	4.07653e-09
FBgn0020415	0.859464	6.03821	7.17935e-10	4.22048e-09
FBgn0263354	0.95788	5.0395	7.32958e-10	4.30183e-09
FBgn0037012	-0.871801	5.66193	7.45509e-10	4.36844e-09
FBgn0035879	-0.660206	6.37093	7.53865e-10	4.41029e-09
FBgn0263256	0.884583	6.0848	7.84072e-10	4.57964e-09
FBgn0036007	0.94429	10.0519	8.22571e-10	4.79679e-09
FBgn0050497	0.927905	7.86782	8.7252e-10	5.07991e-09
FBgn0014868	-0.779484	6.35632	8.90331e-10	5.17532e-09
FBgn0261999	2.18923	6.9024	8.99369e-10	5.2195e-09
FBgn0003391	-0.707715	6.97938	9.14394e-10	5.29824e-09
FBgn0025352	-0.82165	6.00961	9.33696e-10	5.40146e-09
FBgn0039043	-0.831795	5.27914	9.36829e-10	5.41097e-09
FBgn0003963	0.918284	5.11747	9.45617e-10	5.45236e-09
FBgn0033354	0.782185	4.78582	9.46997e-10	5.45236e-09
FBgn0014018	0.646941	6.49355	9.64621e-10	5.54505e-09
FBgn0001258	1.35673	5.57836	1.04458e-09	5.9952e-09
FBgn0003071	-1.02917	8.46472	1.0627e-09	6.08955e-09
FBgn0032216	-0.820476	5.69822	1.07867e-09	6.17135e-09
FBgn0039915	1.41493	9.79553	1.10413e-09	6.30381e-09
FBgn0025700	-0.93434	5.36361	1.10529e-09	6.30381e-09
FBgn0027932	-0.933601	10.0418	1.12083e-09	6.37866e-09
FBgn0260745	0.847554	8.4488	1.12193e-09	6.37866e-09
FBgn0052767	0.761983	6.95694	1.12804e-09	6.40337e-09
FBgn0034398	0.872799	8.70744	1.13767e-09	6.44798e-09
FBgn0019830	-0.989829	4.67559	1.16488e-09	6.59194e-09
FBgn0014029	-0.826156	5.70283	1.20743e-09	6.82208e-09
FBgn0033010	0.640252	7.30693	1.22119e-09	6.8891e-09
FBgn0010638	-0.783829	5.54009	1.27733e-09	7.19463e-09
FBgn0015323	0.670726	6.04639	1.3744e-09	7.72938e-09
FBgn0035772	-0.771387	7.02398	1.39557e-09	7.83635e-09
FBgn0260795	0.65019	7.29624	1.4976e-09	8.39629e-09
FBgn0022343	-0.74077	5.22312	1.56784e-09	8.77651e-09
FBgn0032485	-0.69902	5.84341	1.67892e-09	9.38389e-09
FBgn0250848	-0.800346	8.25001	1.68501e-09	9.40346e-09
FBgn0000566	-1.03148	4.69905	1.72555e-09	9.61492e-09
FBgn0001624	0.669757	8.22649	1.73352e-09	9.64453e-09
FBgn0011336	-0.652477	7.33339	1.76677e-09	9.81451e-09
FBgn0003380	1.12114	6.07819	1.77855e-09	9.86486e-09
FBgn0004432	-0.74903	8.42162	1.8099e-09	1.00234e-08
FBgn0263351	-0.728191	5.72838	1.90197e-09	1.05173e-08
FBgn0263111	0.798341	6.15091	1.99718e-09	1.1027e-08
FBgn0086359	0.929217	8.02632	2.17059e-09	1.19662e-08
FBgn0011660	0.971423	4.68362	2.19136e-09	1.20624e-08
FBgn0031294	0.881889	7.73937	2.2045e-09	1.21164e-08
FBgn0031219	-1.00092	4.57497	2.34085e-09	1.28464e-08
FBgn0032704	-0.707395	6.10521	2.37274e-09	1.30017e-08
FBgn0051522	0.695486	5.69099	2.43614e-09	1.33291e-08
FBgn0259984	-0.721629	8.32279	2.44575e-09	1.33615e-08
FBgn0039109	1.11798	4.82763	2.47264e-09	1.34881e-08
FBgn0051145	0.877015	5.41588	2.59336e-09	1.41121e-08
FBgn0024509	-0.712123	5.40875	2.5948e-09	1.41121e-08
FBgn0035495	0.925602	6.3109	2.63655e-09	1.43178e-08
FBgn0039113	-0.668823	6.92672	2.75215e-09	1.49232e-08
FBgn0087035	0.6705	7.61324	2.85644e-09	1.54657e-08
FBgn0038172	-1.24217	4.54444	2.97335e-09	1.60747e-08
FBgn0033015	0.715782	5.74454	3.03252e-09	1.63702e-08
FBgn0261984	0.664179	6.33493	3.04345e-09	1.64048e-08
FBgn0036735	0.770742	6.05064	3.24859e-09	1.74846e-08
FBgn0262972	1.17951	8.88955	3.25375e-09	1.74865e-08
FBgn0039075	0.983401	4.94906	3.29285e-09	1.76705e-08
FBgn0003651	-0.792615	5.764	3.48748e-09	1.86873e-08
FBgn0015614	0.648751	5.9096	3.78597e-09	2.02569e-08
FBgn0032997	0.759627	5.73546	3.97187e-09	2.12203e-08
FBgn0261625	0.937361	6.28393	3.97835e-09	2.12237e-08
FBgn0261244	0.717673	5.13753	4.17427e-09	2.22363e-08
FBgn0039920	0.657142	8.38559	4.2822e-09	2.27778e-08
FBgn0027296	1.11959	5.28662	4.31977e-09	2.29441e-08
FBgn0013759	0.633584	7.14576	4.34173e-09	2.30233e-08
FBgn0032151	0.977948	5.49834	4.34738e-09	2.30233e-08
FBgn0034802	-0.77026	8.24779	4.35831e-09	2.30477e-08
FBgn0003430	-0.979528	4.44045	4.43492e-09	2.34187e-08
FBgn0031566	0.767479	5.06407	4.59547e-09	2.42313e-08
FBgn0053554	0.67171	8.67718	4.89006e-09	2.57472e-08
FBgn0003390	0.967125	6.03952	5.06449e-09	2.6627e-08
FBgn0023518	-1.74159	7.59289	5.08077e-09	2.66741e-08
FBgn0052230	1.25871	4.48976	5.0912e-09	2.66902e-08
FBgn0086558	-0.86687	5.93796	5.14493e-09	2.6933e-08
FBgn0052626	0.606964	6.60505	5.2894e-09	2.76495e-08
FBgn0063127	-1.19639	6.09708	5.35616e-09	2.79582e-08
FBgn0005649	-0.62092	6.20547	5.62737e-09	2.93318e-08
FBgn0035811	-0.839475	6.32649	5.70439e-09	2.96906e-08
FBgn0000412	-0.621844	7.12605	5.86557e-09	3.04859e-08
FBgn0003330	-1.74365	4.5162	6.07184e-09	3.15128e-08
FBgn0032600	0.632075	7.45045	6.13925e-09	3.18172e-08
FBgn0003268	0.715063	5.58802	6.3552e-09	3.28895e-08
FBgn0263929	0.6057	8.18725	6.607e-09	3.4144e-08
FBgn0030731	-0.616115	6.15919	6.74643e-09	3.4815e-08
FBgn0261261	0.766678	6.29095	7.40031e-09	3.81058e-08
FBgn0024238	-0.622646	6.44536	7.40509e-09	3.81058e-08
FBgn0024315	1.04147	8.9936	7.78772e-09	4.00181e-08
FBgn0010280	-1.25128	8.88634	7.96301e-09	4.0861e-08
FBgn0022268	-0.576407	7.23087	8.21373e-09	4.20881e-08
FBgn0027095	-0.647329	6.06715	8.43844e-09	4.31787e-08
FBgn0011592	0.785256	8.80842	8.82672e-09	4.5102e-08
FBgn0031376	-0.723592	5.739	9.39571e-09	4.79419e-08
FBgn0051211	0.745132	7.09051	9.47335e-09	4.82702e-08
FBgn0030183	-0.862146	4.75543	9.6472e-09	4.90872e-08
FBgn0036765	1.18154	4.61999	9.74323e-09	4.95065e-08
FBgn0032451	-0.726602	4.7625	1.06217e-08	5.38945e-08
FBgn0028689	-0.700181	6.95379	1.08992e-08	5.52257e-08
FBgn0004509	0.685768	6.5332	1.0968e-08	5.54969e-08
FBgn0028982	-0.612039	5.86271	1.1383e-08	5.75166e-08
FBgn0032940	0.5821	6.99604	1.15404e-08	5.8231e-08
FBgn0031239	0.73088	5.20986	1.18618e-08	5.97698e-08
FBgn0031220	-0.759739	6.17973	1.24396e-08	6.25945e-08
FBgn0001224	-0.942024	8.63211	1.25772e-08	6.3199e-08
FBgn0021795	-0.712079	5.46997	1.29569e-08	6.5017e-08
FBgn0010288	-0.785333	6.03415	1.31003e-08	6.56458e-08
FBgn0034117	1.01634	5.96578	1.31718e-08	6.59134e-08
FBgn0030306	-0.673047	5.52089	1.41282e-08	7.0602e-08
FBgn0262593	0.994835	4.90131	1.45269e-08	7.2495e-08
FBgn0261458	-0.597086	6.38026	1.48111e-08	7.37163e-08
FBgn0259171	0.66826	7.21886	1.48123e-08	7.37163e-08
FBgn0016754	-0.611546	6.66809	1.52157e-08	7.56208e-08
FBgn0026086	0.572018	7.42784	1.53796e-08	7.63307e-08
FBgn0061469	-0.643293	5.66846	1.55383e-08	7.70131e-08
FBgn0030412	0.620206	7.01625	1.55857e-08	7.7143e-08
FBgn0262116	0.923219	4.8031	1.57431e-08	7.78161e-08
FBgn0029771	0.75593	5.69849	1.61092e-08	7.95172e-08
FBgn0261641	0.677396	7.61299	1.67556e-08	8.25956e-08
FBgn0263112	0.880448	7.53654	1.68671e-08	8.3033e-08
FBgn0036085	0.7679	5.27229	1.74195e-08	8.56358e-08
FBgn0039858	0.684163	9.1011	1.79081e-08	8.79189e-08
FBgn0025525	-0.726883	5.90475	1.80332e-08	8.84136e-08
FBgn0001197	-0.660128	7.04913	1.83505e-08	8.9848e-08
FBgn0031914	-0.871363	4.83548	1.88596e-08	9.22167e-08
FBgn0030608	0.738123	10.2593	1.91169e-08	9.33488e-08
FBgn0038735	0.737551	4.91985	1.95111e-08	9.51463e-08
FBgn0032895	0.790417	5.0416	2.13544e-08	1.03995e-07
FBgn0035896	0.856967	5.36659	2.2309e-08	1.08499e-07
FBgn0025865	-0.672022	6.17389	2.3007e-08	1.11744e-07
FBgn0001098	0.645003	7.72311	2.30669e-08	1.11885e-07
FBgn0010247	0.789564	7.64519	2.32001e-08	1.12381e-07
FBgn0034401	-0.711207	5.42587	2.37034e-08	1.14666e-07
FBgn0085770	0.869919	8.76891	2.40863e-08	1.16364e-07
FBgn0259142	-0.806309	6.02078	2.42804e-08	1.17146e-07
FBgn0028380	0.871488	4.76493	2.44422e-08	1.1777e-07
FBgn0002521	0.735725	5.59568	2.44956e-08	1.17871e-07
FBgn0028482	0.932538	5.74409	2.47558e-08	1.18965e-07
FBgn0003261	0.71188	9.67447	2.50748e-08	1.20339e-07
FBgn0085447	0.95184	5.60906	2.52391e-08	1.20968e-07
FBgn0039332	1.2411	9.56532	2.54535e-08	1.21835e-07
FBgn0031589	0.604546	6.082	2.61985e-08	1.25236e-07
FBgn0025574	-0.643514	6.25854	2.64372e-08	1.26211e-07
FBgn0039117	-0.702707	4.42517	2.73473e-08	1.30384e-07
FBgn0000319	-0.608083	8.9838	2.80246e-08	1.33438e-07
FBgn0011771	-0.667348	5.81017	2.97516e-08	1.41476e-07
FBgn0022029	0.634669	5.46092	3.08335e-08	1.46429e-07
FBgn0036842	-0.654796	5.66706	3.32988e-08	1.5793e-07
FBgn0030706	0.771724	5.37285	3.41242e-08	1.61634e-07
FBgn0021953	0.719643	5.46489	3.45352e-08	1.63368e-07
FBgn0264560	-0.637175	5.99832	3.53798e-08	1.67145e-07
FBgn0032454	-0.737139	5.44302	3.60587e-08	1.70131e-07
FBgn0037555	0.702397	5.57892	3.64672e-08	1.71712e-07
FBgn0041630	-0.726831	4.96719	3.64882e-08	1.71712e-07
FBgn0003748	0.882629	8.5429	3.69911e-08	1.73722e-07
FBgn0032378	-0.625394	5.66559	3.70109e-08	1.73722e-07
FBgn0025678	-0.61956	7.47984	3.75614e-08	1.76078e-07
FBgn0005634	-0.697827	8.09751	3.82697e-08	1.79167e-07
FBgn0002783	-0.538104	6.12841	3.87267e-08	1.81073e-07
FBgn0027338	-0.554622	6.935	3.88891e-08	1.81599e-07
FBgn0032509	-0.773664	4.70461	3.94507e-08	1.83985e-07
FBgn0038065	-0.670941	5.68767	3.97357e-08	1.85076e-07
FBgn0263236	0.861907	6.5611	4.06067e-08	1.88891e-07
FBgn0046685	-0.690319	5.6665	4.1014e-08	1.90479e-07
FBgn0261671	-0.617507	8.32645	4.10528e-08	1.90479e-07
FBgn0259735	0.641826	8.1256	4.23004e-08	1.96017e-07
FBgn0010488	-0.660869	9.23274	4.4171e-08	2.04424e-07
FBgn0031069	-0.69054	5.14825	4.55035e-08	2.10323e-07
FBgn0015805	-0.689866	6.01932	4.59681e-08	2.12201e-07
FBgn0033639	-0.600985	6.44026	4.64883e-08	2.1433e-07
FBgn0034128	-0.867038	7.86265	4.78874e-08	2.205e-07
FBgn0010238	-0.696995	7.69635	4.93598e-08	2.26815e-07
FBgn0027079	-0.764712	4.78749	4.93836e-08	2.26815e-07
FBgn0013334	0.609462	6.7407	5.0169e-08	2.30131e-07
FBgn0036463	-0.684081	7.24008	5.08843e-08	2.33118e-07
FBgn0032015	-0.637963	6.04967	5.20487e-08	2.38153e-07
FBgn0260439	-0.576916	7.79805	5.25229e-08	2.3973e-07
FBgn0003884	-0.686278	10.1589	5.25411e-08	2.3973e-07
FBgn0036317	0.650397	5.92684	5.26427e-08	2.3973e-07
FBgn0262735	0.675818	7.4527	5.26575e-08	2.3973e-07
FBgn0051660	0.859179	5.115	5.27481e-08	2.39842e-07
FBgn0004108	-0.685967	8.21222	5.33841e-08	2.42431e-07
FBgn0003137	-1.58928	6.08029	5.35337e-08	2.42807e-07
FBgn0030087	0.627584	6.71525	5.36308e-08	2.42943e-07
FBgn0037835	-1.09029	5.86933	5.39513e-08	2.44091e-07
FBgn0034909	1.07533	5.22251	5.44452e-08	2.46019e-07
FBgn0086443	-0.688024	5.24438	5.50986e-08	2.48663e-07
FBgn0050035	0.879277	7.73035	5.80676e-08	2.61736e-07
FBgn0036134	-0.864448	6.71135	5.92825e-08	2.66882e-07
FBgn0263316	0.687892	7.4247	6.16067e-08	2.77001e-07
FBgn0243512	0.791177	7.84016	6.18761e-08	2.77869e-07
FBgn0031474	0.520754	6.66916	6.46668e-08	2.90043e-07
FBgn0027108	-0.604045	9.37013	6.49967e-08	2.91163e-07
FBgn0036258	-0.60658	7.0811	6.6453e-08	2.9732e-07
FBgn0025335	-0.928404	4.93314	6.7922e-08	3.03518e-07
FBgn0261588	0.608281	7.43867	6.85817e-08	3.0609e-07
FBgn0015778	-0.664739	8.02072	7.02234e-08	3.13033e-07
FBgn0030895	-0.830611	6.26878	7.07893e-08	3.15169e-07
FBgn0259785	-0.655732	6.51503	7.18409e-08	3.19099e-07
FBgn0086655	-1.14056	8.4305	7.19045e-08	3.19099e-07
FBgn0016930	0.576092	8.39498	7.19357e-08	3.19099e-07
FBgn0011305	-0.734899	5.16658	7.41459e-08	3.28502e-07
FBgn0004396	-0.813853	6.08328	7.47315e-08	3.30694e-07
FBgn0032884	-0.76938	5.01687	7.55448e-08	3.33886e-07
FBgn0029114	-0.590006	6.62442	7.70585e-08	3.40162e-07
FBgn0013685	0.850468	7.84766	7.76905e-08	3.42536e-07
FBgn0002733	-0.611951	6.39181	7.92766e-08	3.49105e-07
FBgn0030245	0.544749	6.72604	8.24741e-08	3.62746e-07
FBgn0001108	-0.655327	5.60079	8.6876e-08	3.81645e-07
FBgn0024285	-0.694808	5.60555	9.16882e-08	4.02299e-07
FBgn0085432	0.650956	9.24577	9.33225e-08	4.08975e-07
FBgn0041094	0.66024	8.19152	9.35823e-08	4.0962e-07
FBgn0010342	-0.755726	4.67848	9.37016e-08	4.09648e-07
FBgn0052702	1.08899	5.09496	9.65509e-08	4.21598e-07
FBgn0259110	0.687038	6.00906	1.00309e-07	4.37484e-07
FBgn0040285	-0.594242	6.8157	1.05403e-07	4.58614e-07
FBgn0085753	0.71286	6.48926	1.05407e-07	4.58614e-07
FBgn0033050	-0.591696	5.74728	1.07157e-07	4.65671e-07
FBgn0037215	0.583794	7.04857	1.07662e-07	4.67309e-07
FBgn0050460	0.659553	6.40375	1.10585e-07	4.79421e-07
FBgn0085805	0.788508	14.5943	1.11471e-07	4.82686e-07
FBgn0003887	-0.611294	10.0694	1.12048e-07	4.8461e-07
FBgn0037138	0.625477	7.31325	1.13247e-07	4.89209e-07
FBgn0039492	0.670102	6.51491	1.17439e-07	5.06718e-07
FBgn0032198	-0.649426	6.21568	1.18689e-07	5.11502e-07
FBgn0035346	0.98058	5.52833	1.18914e-07	5.11577e-07
FBgn0036752	0.79547	6.23664	1.18988e-07	5.11577e-07
FBgn0038799	2.0071	6.11686	1.1932e-07	5.12401e-07
FBgn0027496	-0.812895	4.73044	1.20979e-07	5.17806e-07
FBgn0017549	0.676592	5.43974	1.20991e-07	5.17806e-07
FBgn0013684	0.968643	11.9515	1.21007e-07	5.17806e-07
FBgn0038532	0.713159	5.90346	1.21806e-07	5.20615e-07
FBgn0003016	-0.552596	7.00952	1.22412e-07	5.22588e-07
FBgn0026620	0.55721	8.12794	1.24289e-07	5.29979e-07
FBgn0263980	0.803309	4.97316	1.25868e-07	5.36084e-07
FBgn0264270	0.697556	7.99917	1.26314e-07	5.37017e-07
FBgn0263005	-0.752028	4.88761	1.26383e-07	5.37017e-07
FBgn0034418	-0.550545	5.95785	1.27773e-07	5.42289e-07
FBgn0040297	0.543474	6.05816	1.34973e-07	5.7218e-07
FBgn0085369	-0.687871	4.80357	1.36125e-07	5.76389e-07
FBgn0015019	-0.615963	6.52289	1.42269e-07	6.01705e-07
FBgn0038046	-0.774547	4.61773	1.46873e-07	6.20451e-07
FBgn0037166	-0.6303	6.22946	1.62431e-07	6.8538e-07
FBgn0086782	0.672682	5.05298	1.64407e-07	6.92913e-07
FBgn0036685	-0.638978	5.11323	1.68677e-07	7.10086e-07
FBgn0038870	-0.69288	4.83728	1.7876e-07	7.5166e-07
FBgn0038037	0.86875	5.47463	1.81399e-07	7.61877e-07
FBgn0004055	-0.53499	6.89622	1.83708e-07	7.70683e-07
FBgn0041629	0.736846	6.75189	1.87991e-07	7.87739e-07
FBgn0003447	-0.662959	6.50066	1.88489e-07	7.88918e-07
FBgn0015399	0.867087	7.18329	1.89528e-07	7.92353e-07
FBgn0030093	-0.701712	4.64409	1.92392e-07	8.03403e-07
FBgn0037822	0.73662	5.01462	1.94021e-07	8.09274e-07
FBgn0039831	0.508835	7.419	1.97388e-07	8.22374e-07
FBgn0031268	-0.696027	5.47509	1.98128e-07	8.2451e-07
FBgn0086911	0.572017	7.36372	2.03109e-07	8.44273e-07
FBgn0037847	0.725514	5.12449	2.03845e-07	8.46363e-07
FBgn0033196	1.14671	5.76857	2.2422e-07	9.29901e-07
FBgn0263346	0.529129	7.65639	2.34516e-07	9.7083e-07
FBgn0036745	-0.644635	5.47394	2.34624e-07	9.7083e-07
FBgn0025724	-0.809833	5.70882	2.38074e-07	9.83983e-07
FBgn0052512	-0.728915	5.92301	2.43921e-07	1.007e-06
FBgn0000567	-0.564716	7.44371	2.46108e-07	1.01488e-06
FBgn0040382	0.939107	8.41281	2.4706e-07	1.01765e-06
FBgn0259979	-0.662571	7.28949	2.80315e-07	1.15332e-06
FBgn0003676	-0.558734	6.91096	3.00468e-07	1.23484e-06
FBgn0003423	0.568838	6.715	3.11655e-07	1.27937e-06
FBgn0013674	0.966641	13.6343	3.12573e-07	1.28169e-06
FBgn0034083	0.598779	6.99415	3.14972e-07	1.29007e-06
FBgn0032480	-0.608644	5.23774	3.16547e-07	1.29506e-06
FBgn0034786	-0.521764	5.86031	3.24716e-07	1.32699e-06
FBgn0031190	0.608908	5.54302	3.2512e-07	1.32715e-06
FBgn0037249	-0.552107	6.16229	3.29456e-07	1.34334e-06
FBgn0025802	-0.551208	6.09493	3.3254e-07	1.35439e-06
FBgn0023528	-0.56544	6.41241	3.40325e-07	1.38455e-06
FBgn0013733	0.654255	11.1165	3.44693e-07	1.40075e-06
FBgn0259175	0.715828	4.84599	3.45087e-07	1.40078e-06
FBgn0035947	-0.699693	4.85115	3.54921e-07	1.43909e-06
FBgn0027571	0.809607	8.8959	3.59935e-07	1.4578e-06
FBgn0025740	0.520829	7.11037	3.6046e-07	1.4583e-06
FBgn0004103	-0.565299	7.52461	3.75651e-07	1.51807e-06
FBgn0001230	0.962241	8.05977	3.81405e-07	1.53961e-06
FBgn0020279	-0.520254	7.43048	3.85176e-07	1.5531e-06
FBgn0023174	-0.636131	5.78169	3.89309e-07	1.56803e-06
FBgn0030336	0.635316	5.04053	4.04315e-07	1.62666e-06
FBgn0036997	1.2414	5.54171	4.11236e-07	1.65268e-06
FBgn0015797	-0.561922	6.38819	4.15719e-07	1.66885e-06
FBgn0004580	1.08704	4.79436	4.17938e-07	1.6759e-06
FBgn0037206	0.612881	6.45149	4.20373e-07	1.68255e-06
FBgn0015808	-0.704425	4.58356	4.20522e-07	1.68255e-06
FBgn0259168	-0.588514	7.16608	4.31085e-07	1.72292e-06
FBgn0022063	0.521602	7.56901	4.61423e-07	1.84214e-06
FBgn0004622	0.713232	5.57241	4.67865e-07	1.86581e-06
FBgn0011596	0.622168	5.02675	4.71841e-07	1.8796e-06
FBgn0011672	-0.516142	6.61446	4.79202e-07	1.90684e-06
FBgn0034237	-0.548703	8.0516	4.9489e-07	1.96711e-06
FBgn0085400	0.628428	6.3049	5.07184e-07	2.01377e-06
FBgn0032640	-0.622314	5.50123	5.12203e-07	2.03148e-06
FBgn0000150	-0.619489	5.75656	5.31406e-07	2.10534e-06
FBgn0032986	0.806117	4.97611	5.36981e-07	2.12511e-06
FBgn0005777	-0.521659	5.58525	5.39998e-07	2.13473e-06
FBgn0052372	-0.711722	10.0509	5.58411e-07	2.20512e-06
FBgn0029763	-0.658363	4.77706	5.64084e-07	2.2251e-06
FBgn0040153	0.674208	5.69934	5.6929e-07	2.24099e-06
FBgn0011725	-0.597857	5.21268	5.69345e-07	2.24099e-06
FBgn0051717	-0.610506	4.82789	5.77875e-07	2.2721e-06
FBgn0030456	-0.614007	5.38299	5.80565e-07	2.28021e-06
FBgn0034436	0.561989	5.81513	5.86934e-07	2.30273e-06
FBgn0034277	-0.565837	7.86702	6.04075e-07	2.3665e-06
FBgn0010391	-0.650225	5.25033	6.04696e-07	2.3665e-06
FBgn0025742	-0.637241	5.02934	6.05142e-07	2.3665e-06
FBgn0040022	0.615639	7.50339	6.11042e-07	2.38701e-06
FBgn0037788	0.882775	7.94555	6.11779e-07	2.38732e-06
FBgn0034113	0.633679	5.30224	6.23617e-07	2.4309e-06
FBgn0011726	-0.676536	8.38725	6.25402e-07	2.43525e-06
FBgn0024994	-0.656629	4.54642	6.37352e-07	2.47912e-06
FBgn0030425	0.771201	4.71347	6.43139e-07	2.49896e-06
FBgn0004811	-0.692387	4.83964	6.5022e-07	2.52377e-06
FBgn0027579	-0.614028	7.30119	6.53157e-07	2.53247e-06
FBgn0028515	-0.772902	5.1089	6.56453e-07	2.54253e-06
FBgn0027499	0.565211	6.84471	6.5801e-07	2.54585e-06
FBgn0250819	0.798281	5.00201	6.68578e-07	2.58398e-06
FBgn0039054	0.647548	6.64261	6.72672e-07	2.59704e-06
FBgn0033718	0.653849	4.90294	6.77574e-07	2.61319e-06
FBgn0032453	-0.724801	5.84492	6.96513e-07	2.68338e-06
FBgn0013576	0.541774	8.52461	7.01101e-07	2.6982e-06
FBgn0036116	1.08135	7.71231	7.05196e-07	2.71109e-06
FBgn0033005	0.578935	6.40431	7.59883e-07	2.91824e-06
FBgn0036340	-0.674424	4.96714	7.79847e-07	2.99175e-06
FBgn0087007	-0.614286	7.07386	7.86581e-07	3.01364e-06
FBgn0038681	1.09146	4.92103	7.87212e-07	3.01364e-06
FBgn0034886	0.589541	5.9073	8.05753e-07	3.08137e-06
FBgn0028687	-0.542471	6.59653	8.18496e-07	3.12681e-06
FBgn0035909	-0.506215	6.44149	8.22609e-07	3.13922e-06
FBgn0039923	0.493571	7.29587	8.35355e-07	3.18452e-06
FBgn0035995	-0.803205	5.53666	8.52041e-07	3.24472e-06
FBgn0001218	-0.620619	10.0666	8.67902e-07	3.30166e-06
FBgn0024352	-0.521435	6.4978	8.70192e-07	3.30691e-06
FBgn0038063	0.579498	5.21492	9.10165e-07	3.4552e-06
FBgn0020392	-0.584821	5.54821	9.62754e-07	3.65103e-06
FBgn0030529	-0.541973	5.50855	9.66216e-07	3.66034e-06
FBgn0032214	-0.766843	4.43313	9.74792e-07	3.68898e-06
FBgn0028490	0.802015	9.92453	9.83808e-07	3.71922e-06
FBgn0030349	0.588428	8.37874	1.02399e-06	3.86711e-06
FBgn0032514	-0.575532	5.56866	1.04626e-06	3.9471e-06
FBgn0262126	-0.543095	6.31962	1.04875e-06	3.95239e-06
FBgn0033286	0.748082	5.40866	1.06438e-06	4.00716e-06
FBgn0026250	-0.552996	6.88916	1.06883e-06	4.01972e-06
FBgn0022349	-0.497388	6.4873	1.1124e-06	4.17926e-06
FBgn0031145	0.691995	6.31657	1.11825e-06	4.19692e-06
FBgn0031698	-0.907531	7.9026	1.13532e-06	4.25656e-06
FBgn0030778	0.800864	4.98616	1.16638e-06	4.36851e-06
FBgn0031318	0.614501	5.68133	1.20786e-06	4.51591e-06
FBgn0037702	-0.566131	7.52908	1.20822e-06	4.51591e-06
FBgn0015245	0.562665	5.99602	1.24086e-06	4.62945e-06
FBgn0039994	0.56887	7.14199	1.24115e-06	4.62945e-06
FBgn0037016	-0.603184	7.15105	1.25692e-06	4.67991e-06
FBgn0051116	0.589278	7.41248	1.25725e-06	4.67991e-06
FBgn0004860	-2.05678	9.23447	1.28971e-06	4.79581e-06
FBgn0025615	-0.607649	5.1425	1.31445e-06	4.88281e-06
FBgn0085413	0.68169	5.15392	1.37458e-06	5.10096e-06
FBgn0031150	0.593922	5.61159	1.3765e-06	5.10289e-06
FBgn0002778	0.738773	7.3336	1.38271e-06	5.12067e-06
FBgn0037636	0.671507	9.95948	1.39816e-06	5.17262e-06
FBgn0033259	-0.511779	6.13358	1.40708e-06	5.20034e-06
FBgn0262110	0.52639	6.25099	1.44482e-06	5.33437e-06
FBgn0045038	0.790211	5.60645	1.4644e-06	5.40118e-06
FBgn0261276	0.497495	6.34564	1.46731e-06	5.40642e-06
FBgn0261041	0.765751	5.1677	1.47939e-06	5.44543e-06
FBgn0014141	0.607547	7.76729	1.53592e-06	5.64775e-06
FBgn0082831	-1.60239	8.44721	1.55773e-06	5.7222e-06
FBgn0264542	0.716429	6.17402	1.5965e-06	5.85867e-06
FBgn0034491	0.599761	4.93634	1.60426e-06	5.8812e-06
FBgn0037212	0.739152	5.21351	1.62127e-06	5.93757e-06
FBgn0085638	0.902681	5.02479	1.63193e-06	5.96555e-06
FBgn0038659	0.516725	6.60392	1.63219e-06	5.96555e-06
FBgn0031678	0.892888	5.18965	1.65643e-06	6.04805e-06
FBgn0021825	-0.723474	4.70096	1.69231e-06	6.17287e-06
FBgn0259240	0.638009	8.37172	1.7213e-06	6.27229e-06
FBgn0020762	-0.688406	4.99274	1.7359e-06	6.31916e-06
FBgn0037973	0.747708	4.91721	1.78475e-06	6.49049e-06
FBgn0033261	0.811025	4.8073	1.80115e-06	6.54359e-06
FBgn0028691	-0.629193	6.04605	1.81397e-06	6.58358e-06
FBgn0053156	0.912485	4.75615	1.82714e-06	6.62477e-06
FBgn0000658	1.14093	5.54886	1.88714e-06	6.83546e-06
FBgn0020493	0.571869	6.10044	1.89442e-06	6.85502e-06
FBgn0028400	0.691399	5.78361	1.9006e-06	6.87052e-06
FBgn0015296	-0.631691	4.98731	1.9518e-06	7.0486e-06
FBgn0027568	-0.5401	6.03032	1.9896e-06	7.17796e-06
FBgn0038088	0.619216	5.38794	2.09852e-06	7.56341e-06
FBgn0039697	-0.871441	5.40264	2.10775e-06	7.58531e-06
FBgn0001149	0.479146	8.04375	2.10877e-06	7.58531e-06
FBgn0010611	0.560305	5.74885	2.17717e-06	7.8236e-06
FBgn0028956	0.67039	5.55733	2.27539e-06	8.16848e-06
FBgn0039883	0.617987	6.43178	2.28518e-06	8.19553e-06
FBgn0037379	0.536054	5.01111	2.30828e-06	8.27019e-06
FBgn0037924	-1.07486	6.03894	2.33459e-06	8.35622e-06
FBgn0051439	2.68691	4.94299	2.33819e-06	8.36086e-06
FBgn0263994	0.664153	5.31444	2.38543e-06	8.52139e-06
FBgn0261239	-0.509914	6.6222	2.4002e-06	8.56575e-06
FBgn0032949	0.523794	9.12071	2.52052e-06	8.98631e-06
FBgn0261703	0.686188	5.09958	2.57508e-06	9.17184e-06
FBgn0039229	0.585361	6.90505	2.68729e-06	9.56211e-06
FBgn0041210	0.571635	5.60771	2.79654e-06	9.93944e-06
FBgn0013678	0.796918	11.0621	2.7988e-06	9.93944e-06
FBgn0026439	0.84032	9.03123	2.93936e-06	1.04284e-05
FBgn0023129	0.708833	5.38223	2.97812e-06	1.05556e-05
FBgn0261548	-0.593766	5.58827	2.99112e-06	1.05913e-05
FBgn0004646	-0.579466	9.40868	3.02949e-06	1.07168e-05
FBgn0029870	0.610253	5.67033	3.03895e-06	1.07398e-05
FBgn0085421	0.660857	4.88522	3.1328e-06	1.10607e-05
FBgn0262955	-0.522689	6.37839	3.14663e-06	1.10988e-05
FBgn0036299	-0.488118	6.06894	3.25724e-06	1.14778e-05
FBgn0250843	-0.701057	6.06205	3.28478e-06	1.15636e-05
FBgn0263231	-0.494071	6.59308	3.37427e-06	1.18671e-05
FBgn0011236	0.646216	5.09245	3.4776e-06	1.22187e-05
FBgn0013676	0.777994	11.8505	3.52471e-06	1.23722e-05
FBgn0040309	0.566199	7.57731	3.56218e-06	1.24917e-05
FBgn0004177	-0.457641	7.53106	3.61864e-06	1.26775e-05
FBgn0263110	0.456475	6.67925	3.71495e-06	1.30023e-05
FBgn0032815	0.557388	5.68412	3.73269e-06	1.30519e-05
FBgn0039756	1.05316	5.23392	3.82494e-06	1.33616e-05
FBgn0010333	-0.544465	5.57149	3.98309e-06	1.39007e-05
FBgn0035538	0.724021	4.75784	4.01206e-06	1.39883e-05
FBgn0025366	0.562755	5.81935	4.0342e-06	1.4052e-05
FBgn0261599	0.514886	6.70466	4.13172e-06	1.43779e-05
FBgn0033777	0.543392	6.16364	4.17594e-06	1.45179e-05
FBgn0250867	0.596612	7.73916	4.23339e-06	1.47035e-05
FBgn0259173	0.515486	6.05523	4.24389e-06	1.47259e-05
FBgn0035321	0.622852	5.36718	4.40576e-06	1.5273e-05
FBgn0260866	0.675628	5.37949	4.46387e-06	1.54597e-05
FBgn0030734	-0.543204	6.18268	4.50439e-06	1.55852e-05
FBgn0051213	0.717786	5.35091	4.5546e-06	1.57439e-05
FBgn0031990	0.484397	7.28189	4.6013e-06	1.58902e-05
FBgn0034602	-0.507166	6.26001	4.6667e-06	1.61008e-05
FBgn0033482	-0.643126	7.17623	4.68961e-06	1.61645e-05
FBgn0022702	0.576435	6.0376	4.7729e-06	1.6436e-05
FBgn0038872	-1.0469	7.7055	4.88348e-06	1.67946e-05
FBgn0051044	-0.769724	4.61277	4.8863e-06	1.67946e-05
FBgn0004861	-1.81477	9.36782	4.9372e-06	1.69535e-05
FBgn0028734	-0.494823	6.62047	4.94612e-06	1.69681e-05
FBgn0003205	-0.635655	6.66092	5.01022e-06	1.71718e-05
FBgn0035830	-0.666628	5.09721	5.04593e-06	1.72779e-05
FBgn0005630	0.526944	10.4442	5.13453e-06	1.75647e-05
FBgn0028969	-0.636121	5.65202	5.20231e-06	1.77799e-05
FBgn0036847	-0.541843	5.83087	5.26412e-06	1.79742e-05
FBgn0040064	-0.884452	7.38935	5.33885e-06	1.82123e-05
FBgn0086778	0.827186	4.80177	5.40411e-06	1.84176e-05
FBgn0034716	0.780882	5.63331	5.41968e-06	1.84533e-05
FBgn0000052	0.578395	5.68315	5.4445e-06	1.85205e-05
FBgn0031186	0.493731	6.73297	5.55902e-06	1.88924e-05
FBgn0032021	0.730635	8.10681	5.68939e-06	1.93174e-05
FBgn0034720	0.599175	5.72573	5.82834e-06	1.97706e-05
FBgn0003656	-0.505321	6.06466	5.85317e-06	1.98363e-05
FBgn0038947	-0.493524	7.02594	5.87872e-06	1.99044e-05
FBgn0016076	-0.560149	6.61197	5.89585e-06	1.99438e-05
FBgn0031256	-0.743735	5.04891	5.93075e-06	2.00432e-05
FBgn0002781	0.503257	8.59048	5.94231e-06	2.00636e-05
FBgn0263397	0.669035	5.96888	5.9815e-06	2.01772e-05
FBgn0035253	0.431473	6.86581	6.01326e-06	2.02655e-05
FBgn0032018	-0.485393	5.45863	6.03082e-06	2.03058e-05
FBgn0037834	-0.586075	5.5768	6.07833e-06	2.04468e-05
FBgn0035872	-0.472742	6.15101	6.2477e-06	2.09971e-05
FBgn0033698	-0.479842	6.1437	6.46816e-06	2.1718e-05
FBgn0031201	0.955446	5.92883	6.5785e-06	2.20681e-05
FBgn0031414	0.578138	4.7715	6.77852e-06	2.27181e-05
FBgn0029814	0.637666	5.03828	6.84087e-06	2.29059e-05
FBgn0051663	0.741737	7.33337	6.85114e-06	2.29192e-05
FBgn0035370	-0.742203	5.62762	6.88616e-06	2.30151e-05
FBgn0005771	-0.562074	6.02705	6.91889e-06	2.31032e-05
FBgn0038704	0.58653	5.00255	6.99338e-06	2.33305e-05
FBgn0016756	-0.426775	6.91284	7.08715e-06	2.36217e-05
FBgn0039632	-0.637442	4.88631	7.09583e-06	2.36289e-05
FBgn0027081	-0.476207	6.26946	7.14455e-06	2.37694e-05
FBgn0038344	0.564339	5.56663	7.18966e-06	2.38976e-05
FBgn0037057	0.660808	5.40141	7.19662e-06	2.38988e-05
FBgn0001225	0.781865	7.61001	7.31179e-06	2.42591e-05
FBgn0025720	0.596122	5.59537	7.36599e-06	2.44167e-05
FBgn0011740	-0.606248	5.09124	7.42785e-06	2.45992e-05
FBgn0031458	-0.677943	4.77294	7.79528e-06	2.57926e-05
FBgn0000273	-0.541725	9.27468	7.8261e-06	2.5871e-05
FBgn0032246	-0.45446	6.44489	7.83569e-06	2.58791e-05
FBgn0011582	0.726686	4.95223	8.15402e-06	2.6906e-05
FBgn0031285	0.472364	6.82311	8.28329e-06	2.73078e-05
FBgn0261788	0.567616	8.79028	8.29855e-06	2.73333e-05
FBgn0032305	0.465578	6.56949	8.35332e-06	2.74888e-05
FBgn0038320	-0.452237	6.44327	8.46178e-06	2.78205e-05
FBgn0263077	0.550372	5.16788	8.48731e-06	2.78792e-05
FBgn0034013	0.6126	6.67559	8.54933e-06	2.80575e-05
FBgn0015777	0.74498	8.08302	8.83237e-06	2.89603e-05
FBgn0038279	-0.697548	8.23165	8.86217e-06	2.90318e-05
FBgn0024293	0.98957	4.60683	8.91975e-06	2.91941e-05
FBgn0051324	-0.686043	5.33091	9.01355e-06	2.94746e-05
FBgn0037894	-0.561667	5.65269	9.03587e-06	2.9521e-05
FBgn0037728	-0.489699	7.10097	9.08761e-06	2.96633e-05
FBgn0025693	-0.481843	5.72675	9.2853e-06	3.02814e-05
FBgn0031049	-0.637923	5.03959	9.33034e-06	3.0401e-05
FBgn0034914	-0.481986	6.73674	9.36215e-06	3.04773e-05
FBgn0003410	0.542997	5.94728	9.46359e-06	3.078e-05
FBgn0260632	0.651647	6.32388	9.51021e-06	3.09039e-05
FBgn0027329	-0.626698	6.95348	9.58416e-06	3.11164e-05
FBgn0263782	0.630468	5.06461	9.60574e-06	3.11586e-05
FBgn0032350	-0.680129	6.05566	1.01318e-05	3.28357e-05
FBgn0025625	0.573212	4.89711	1.07769e-05	3.48953e-05
FBgn0035087	0.547481	7.75831	1.11815e-05	3.61731e-05
FBgn0051195	-0.522333	7.66925	1.13546e-05	3.67005e-05
FBgn0039844	0.738191	9.46929	1.15601e-05	3.73314e-05
FBgn0003716	0.406521	6.79808	1.16015e-05	3.74318e-05
FBgn0052758	0.583921	5.18837	1.17966e-05	3.80277e-05
FBgn0263855	0.556192	5.28358	1.19684e-05	3.85472e-05
FBgn0051038	-0.579962	4.72017	1.2281e-05	3.9519e-05
FBgn0051224	-0.418384	6.8172	1.24455e-05	4.00129e-05
FBgn0032817	0.471301	6.11786	1.26019e-05	4.04798e-05
FBgn0031395	-0.487278	5.45037	1.26941e-05	4.07401e-05
FBgn0031057	-0.408062	7.30664	1.30834e-05	4.19522e-05
FBgn0028996	0.571187	6.74005	1.33628e-05	4.28105e-05
FBgn0030703	-0.551928	6.79356	1.34367e-05	4.30094e-05
FBgn0039381	-0.529055	5.33552	1.35331e-05	4.32796e-05
FBgn0013954	-0.472269	5.93182	1.38391e-05	4.42195e-05
FBgn0016685	-0.444716	6.58432	1.40937e-05	4.49933e-05
FBgn0039890	0.695494	7.00551	1.41462e-05	4.51213e-05
FBgn0004362	-0.589377	7.78093	1.4301e-05	4.5575e-05
FBgn0003885	-0.457637	6.50581	1.46157e-05	4.6537e-05
FBgn0014011	-0.569436	5.48362	1.46661e-05	4.66566e-05
FBgn0024958	-0.605945	4.42221	1.50031e-05	4.76869e-05
FBgn0263740	-0.479987	5.9126	1.52493e-05	4.84271e-05
FBgn0053978	1.13342	5.89352	1.5263e-05	4.84284e-05
FBgn0031948	-0.611363	6.22415	1.55274e-05	4.92244e-05
FBgn0004436	0.483036	6.89465	1.55756e-05	4.93341e-05
FBgn0034181	-0.427143	7.09353	1.57224e-05	4.97558e-05
FBgn0000256	0.531711	6.37084	1.58247e-05	5.00359e-05
FBgn0037240	-0.473059	7.94447	1.61622e-05	5.10585e-05
FBgn0035753	-0.589856	7.69461	1.62293e-05	5.1226e-05
FBgn0000575	-0.515829	8.07938	1.63568e-05	5.15834e-05
FBgn0015907	-0.397643	6.84341	1.64653e-05	5.18808e-05
FBgn0261673	-0.522818	7.5468	1.66292e-05	5.23518e-05
FBgn0017558	0.67492	6.74595	1.70689e-05	5.36896e-05
FBgn0019972	-0.631307	4.85593	1.73497e-05	5.45254e-05
FBgn0037963	0.516192	9.12283	1.79429e-05	5.63409e-05
FBgn0015803	0.575121	5.57331	1.82702e-05	5.73194e-05
FBgn0022942	-0.45116	6.2042	1.8303e-05	5.73724e-05
FBgn0024365	-0.514596	5.79425	1.8502e-05	5.79463e-05
FBgn0034087	-0.543479	6.45488	1.85518e-05	5.80522e-05
FBgn0036951	3.59876	4.6462	1.90606e-05	5.9593e-05
FBgn0045866	-0.558924	5.14625	1.91289e-05	5.97343e-05
FBgn0259234	0.494433	5.69804	1.91387e-05	5.97343e-05
FBgn0013342	0.653435	6.48107	1.92863e-05	6.01435e-05
FBgn0010173	0.503583	6.05805	1.9483e-05	6.07048e-05
FBgn0032590	0.611631	7.55032	1.95623e-05	6.08995e-05
FBgn0032694	-0.49636	6.35237	1.97284e-05	6.13172e-05
FBgn0020496	-0.453249	6.79766	1.97302e-05	6.13172e-05
FBgn0051665	0.647626	5.11286	2.02729e-05	6.295e-05
FBgn0085335	0.439626	7.58316	2.08591e-05	6.4715e-05
FBgn0260965	-1.11257	8.24905	2.09506e-05	6.49008e-05
FBgn0260793	0.545906	5.9717	2.09548e-05	6.49008e-05
FBgn0051815	0.672383	5.59336	2.11558e-05	6.54676e-05
FBgn0035769	0.51526	5.17441	2.16246e-05	6.68614e-05
FBgn0034184	0.496746	5.42347	2.17321e-05	6.71366e-05
FBgn0014184	0.530525	8.78353	2.20011e-05	6.79098e-05
FBgn0050362	0.593293	5.15595	2.22093e-05	6.84945e-05
FBgn0036398	-1.45186	11.3006	2.24084e-05	6.90499e-05
FBgn0010877	-0.505875	6.41729	2.29785e-05	7.07464e-05
FBgn0003048	-0.550253	6.51254	2.34319e-05	7.20815e-05
FBgn0000394	-0.503632	5.4453	2.37829e-05	7.30993e-05
FBgn0032957	0.530465	6.20582	2.38798e-05	7.33349e-05
FBgn0030396	-0.66062	4.7552	2.40531e-05	7.3805e-05
FBgn0040554	-0.806171	5.06655	2.41144e-05	7.39306e-05
FBgn0033741	-0.529675	5.55359	2.42102e-05	7.41616e-05
FBgn0262714	-1.25554	9.60465	2.47227e-05	7.56678e-05
FBgn0031497	-0.57799	5.32949	2.47626e-05	7.57261e-05
FBgn0004378	0.674253	4.95914	2.50712e-05	7.66054e-05
FBgn0261260	-0.481389	9.35348	2.53313e-05	7.7335e-05
FBgn0002645	-0.454283	8.42197	2.55653e-05	7.79838e-05
FBgn0036862	0.516485	7.31516	2.56211e-05	7.80884e-05
FBgn0035631	-0.59462	4.69138	2.61924e-05	7.97628e-05
FBgn0020767	0.601096	6.42995	2.66158e-05	8.09842e-05
FBgn0027865	0.585318	5.75072	2.6662e-05	8.1057e-05
FBgn0031245	0.464891	6.91669	2.71815e-05	8.25673e-05
FBgn0032731	-0.567072	5.41605	2.72835e-05	8.28077e-05
FBgn0086736	-0.71163	5.16556	2.74614e-05	8.32273e-05
FBgn0038826	-0.522898	8.43282	2.74675e-05	8.32273e-05
FBgn0035445	-0.675584	5.47999	2.78593e-05	8.4344e-05
FBgn0010380	-0.509691	5.97162	2.80886e-05	8.49674e-05
FBgn0050354	0.640701	4.87776	2.81524e-05	8.50896e-05
FBgn0021764	0.558668	8.02094	2.84532e-05	8.59273e-05
FBgn0026147	0.514062	5.88423	2.91296e-05	8.78485e-05
FBgn0032518	-0.506771	7.70111	2.91378e-05	8.78485e-05
FBgn0000565	0.637708	5.66009	2.91656e-05	8.78595e-05
FBgn0027503	-0.51689	5.34422	2.9251e-05	8.80086e-05
FBgn0037445	0.574662	4.84665	2.92635e-05	8.80086e-05
FBgn0039141	-0.458909	5.64706	2.94777e-05	8.85794e-05
FBgn0010583	-0.442264	6.16181	2.99987e-05	9.00704e-05
FBgn0039774	0.699116	6.92929	3.00911e-05	9.02733e-05
FBgn0033744	0.590707	6.40651	3.01965e-05	9.05147e-05
FBgn0000261	-0.519793	5.72459	3.03738e-05	9.09712e-05
FBgn0050069	0.502521	9.2891	3.04679e-05	9.11779e-05
FBgn0033738	-0.491461	5.12013	3.11964e-05	9.32811e-05
FBgn0035945	-0.432337	5.55891	3.13617e-05	9.36981e-05
FBgn0024291	0.451854	6.28088	3.20716e-05	9.57404e-05
FBgn0020443	-0.499632	6.78342	3.27332e-05	9.76352e-05
FBgn0029093	-0.560613	9.39847	3.34312e-05	9.96353e-05
FBgn0031971	0.673718	6.11617	3.35547e-05	9.99214e-05
FBgn0004924	-0.425265	7.52464	3.44578e-05	0.000102527
FBgn0031842	-0.449239	6.55085	3.45276e-05	0.00010265
FBgn0038965	-0.608812	5.34628	3.47155e-05	0.000103125
FBgn0030701	-0.485374	5.13667	3.49227e-05	0.000103655
FBgn0085797	0.645591	14.4484	3.54096e-05	0.000105015
FBgn0028494	0.502887	8.33894	3.56584e-05	0.000105666
FBgn0261270	-0.685422	4.78195	3.5761e-05	0.000105884
FBgn0011327	-0.627795	4.93903	3.66251e-05	0.000108354
FBgn0051641	0.448688	8.38023	3.85952e-05	0.00011409
FBgn0033313	-0.559638	9.10981	3.96919e-05	0.000117236
FBgn0003731	-0.520528	6.30514	4.09898e-05	0.000120971
FBgn0010379	-0.389475	6.76515	4.10529e-05	0.000121059
FBgn0031051	-0.446882	5.59367	4.13056e-05	0.000121706
FBgn0004858	0.519343	5.25845	4.13755e-05	0.000121813
FBgn0031814	0.530921	5.78921	4.14212e-05	0.000121849
FBgn0035437	-0.545346	5.11339	4.16141e-05	0.000122317
FBgn0000339	-0.461146	5.68001	4.19209e-05	0.000123117
FBgn0051057	0.677657	4.70188	4.1954e-05	0.000123117
FBgn0026252	-0.416768	7.37319	4.30751e-05	0.000126305
FBgn0260657	0.603352	4.99866	4.31783e-05	0.000126506
FBgn0027532	0.528756	5.28087	4.37057e-05	0.000127948
FBgn0030208	-0.402706	6.25181	4.42136e-05	0.00012933
FBgn0037718	-0.517999	6.18251	4.45213e-05	0.000130125
FBgn0020240	-0.453546	8.02295	4.51312e-05	0.000131802
FBgn0010825	-0.399795	7.45469	4.55343e-05	0.000132873
FBgn0033814	0.669783	4.94505	4.68173e-05	0.000136507
FBgn0039929	0.46216	5.14794	4.7867e-05	0.000139455
FBgn0015795	-0.442945	5.86076	4.79083e-05	0.000139464
FBgn0016978	0.529811	5.33307	4.80362e-05	0.000139724
FBgn0003862	0.471892	8.74179	5.01173e-05	0.000145661
FBgn0033906	-0.516449	6.31145	5.08837e-05	0.00014777
FBgn0015360	-0.522322	5.46423	5.15166e-05	0.000149489
FBgn0261403	0.445728	7.43403	5.1593e-05	0.000149567
FBgn0085407	-0.450774	7.17579	5.1626e-05	0.000149567
FBgn0034180	-0.485707	7.32794	5.35592e-05	0.000155044
FBgn0259108	0.431679	7.4734	5.36635e-05	0.000155222
FBgn0038419	0.765378	4.66799	5.37824e-05	0.000155443
FBgn0083959	0.431902	6.94233	5.42385e-05	0.000156636
FBgn0031424	0.480825	6.33875	5.48174e-05	0.000158182
FBgn0034315	-0.470118	5.73684	5.51744e-05	0.000159086
FBgn0031461	0.671479	8.15875	5.55936e-05	0.000160168
FBgn0030955	-0.615382	5.25076	5.56451e-05	0.000160189
FBgn0039064	0.589445	5.19819	5.63429e-05	0.000162069
FBgn0031306	0.591464	5.15549	5.71466e-05	0.000164251
FBgn0013272	0.456395	8.33185	5.86627e-05	0.000168475
FBgn0034155	0.459272	7.61863	5.90225e-05	0.000169375
FBgn0000053	0.609313	4.90902	6.03016e-05	0.000172909
FBgn0000719	-0.48985	9.48203	6.04666e-05	0.000173245
FBgn0263198	0.430495	6.95619	6.20607e-05	0.000177673
FBgn0025683	-0.461177	8.19326	6.24091e-05	0.000178529
FBgn0029713	0.659509	4.6896	6.25309e-05	0.000178648
FBgn0029903	-0.491137	7.9635	6.25491e-05	0.000178648
FBgn0004859	0.533607	8.31853	6.33936e-05	0.000180918
FBgn0027094	-0.442479	6.12828	6.34514e-05	0.000180941
FBgn0261456	-0.4682	5.70629	6.39203e-05	0.000182135
FBgn0038369	-0.552943	4.76769	6.6128e-05	0.000188278
FBgn0061492	-0.658528	5.03502	6.66347e-05	0.000189572
FBgn0033453	0.653332	5.64984	6.80662e-05	0.000193493
FBgn0038660	-0.587116	4.64752	6.81583e-05	0.000193604
FBgn0032402	0.805604	5.07034	6.84671e-05	0.000194329
FBgn0052529	0.4339	6.90612	6.88184e-05	0.000195173
FBgn0000042	-0.529369	11.2554	7.00332e-05	0.000198464
FBgn0033052	0.423595	7.42781	7.06295e-05	0.000199998
FBgn0085773	0.687526	6.38444	7.07124e-05	0.000200077
FBgn0025463	-0.469329	5.73001	7.08987e-05	0.000200448
FBgn0002921	0.516736	11.2565	7.09669e-05	0.000200484
FBgn0085443	0.398315	7.3519	7.22897e-05	0.000204063
FBgn0028550	0.55108	6.37253	7.2375e-05	0.000204145
FBgn0052499	1.10797	4.87489	7.28487e-05	0.000205321
FBgn0015321	-0.530007	5.38495	7.3086e-05	0.000205831
FBgn0029082	-0.534714	5.41053	7.51994e-05	0.000211618
FBgn0020307	-0.503911	6.04281	7.64141e-05	0.00021487
FBgn0040007	0.592948	5.11185	7.75888e-05	0.000217992
FBgn0039135	0.510234	5.82708	7.7646e-05	0.000217992
FBgn0002413	-0.434158	6.4835	7.77043e-05	0.000217992
FBgn0036764	0.581816	6.29403	7.78485e-05	0.000218228
FBgn0004607	0.450895	10.543	7.83306e-05	0.00021941
FBgn0052056	0.56621	5.70532	7.88126e-05	0.00022059
FBgn0051992	0.429178	9.07484	7.90307e-05	0.00022103
FBgn0003969	-0.393064	6.82733	7.91491e-05	0.000221191
FBgn0020414	0.544239	8.90876	7.93295e-05	0.000221525
FBgn0028554	-0.589406	5.12979	8.10839e-05	0.000225994
FBgn0039678	0.716021	8.72268	8.1097e-05	0.000225994
FBgn0000179	0.644397	7.00111	8.11166e-05	0.000225994
FBgn0030260	-0.658069	6.02508	8.12127e-05	0.000226089
FBgn0038108	-0.450337	5.96781	8.13248e-05	0.000226228
FBgn0027509	-0.488421	5.61171	8.17328e-05	0.000227188
FBgn0035498	-0.460232	6.10959	8.18445e-05	0.000227325
FBgn0027090	-0.568938	5.0216	8.19292e-05	0.000227386
FBgn0027375	0.465401	5.05092	8.23187e-05	0.000228293
FBgn0034194	0.627555	5.56583	8.34852e-05	0.000231352
FBgn0053123	-0.432614	5.91548	8.7788e-05	0.00024309
FBgn0042134	-0.416842	6.57231	8.9343e-05	0.000247207
FBgn0034258	-0.466805	7.24726	9.01464e-05	0.00024924
FBgn0035142	0.450616	9.05116	9.16567e-05	0.000253223
FBgn0041092	0.433162	7.75446	9.28563e-05	0.000256343
FBgn0032455	0.451446	6.6368	9.32195e-05	0.00025715
FBgn0024273	-0.507175	4.76234	9.53446e-05	0.000262813
FBgn0031299	0.45401	5.90721	9.81525e-05	0.000270347
FBgn0028985	-0.423017	6.15218	9.83711e-05	0.000270744
FBgn0036428	0.586511	6.65871	9.98681e-05	0.000274656
FBgn0029899	0.391188	7.29302	0.000100776	0.000276943
FBgn0038111	-0.452303	5.39508	0.000101327	0.000278247
FBgn0035601	-0.452588	6.52457	0.000101438	0.000278342
FBgn0029801	0.584133	4.8175	0.000104866	0.00028753
FBgn0001296	0.550377	7.09543	0.000105329	0.000288583
FBgn0024222	0.492843	4.83568	0.000105801	0.000289656
FBgn0264694	-0.477215	5.10458	0.000106865	0.000292349
FBgn0016696	0.422236	6.32749	0.000110364	0.000301695
FBgn0035771	-0.429135	6.23905	0.000111016	0.000303096
FBgn0085446	0.503262	10.3811	0.000111043	0.000303096
FBgn0034476	0.487031	7.3007	0.000111403	0.000303849
FBgn0034723	0.46834	6.21218	0.000111618	0.000304208
FBgn0261285	0.467485	5.16317	0.000112691	0.000306902
FBgn0262476	0.598526	4.88328	0.000117756	0.000320456
FBgn0031492	-0.554904	4.7345	0.000119217	0.000324188
FBgn0032864	0.477963	7.83725	0.000120514	0.000327437
FBgn0037573	-0.494161	5.14931	0.000120592	0.000327437
FBgn0035169	-0.45767	5.43227	0.000120891	0.000328005
FBgn0011642	0.610852	6.76539	0.000121535	0.000329506
FBgn0012051	0.484522	5.67026	0.000123863	0.000335566
FBgn0085813	0.557037	13.451	0.000124262	0.000336398
FBgn0013746	-0.459626	5.40972	0.000125507	0.000339514
FBgn0024985	0.494713	7.0806	0.000125863	0.000340222
FBgn0037720	0.517634	5.31366	0.00012704	0.000343151
FBgn0034025	-0.467987	4.87653	0.00012779	0.000344918
FBgn0061515	-0.485196	5.31175	0.00012897	0.000347845
FBgn0016126	0.466613	8.03252	0.000130629	0.000352059
FBgn0035719	0.465065	4.6661	0.000131548	0.000354273
FBgn0000524	-0.464114	5.49315	0.000131709	0.000354444
FBgn0037680	-0.516873	5.63963	0.000134082	0.000360562
FBgn0000299	0.865811	7.74982	0.000134812	0.000361912
FBgn0023407	0.469445	7.09627	0.000134813	0.000361912
FBgn0038881	0.441581	8.73125	0.000134908	0.000361912
FBgn0031078	-0.506739	4.99972	0.000134982	0.000361912
FBgn0029666	0.388877	5.95844	0.000136852	0.000366655
FBgn0030797	0.584553	4.84877	0.000137363	0.000367586
FBgn0035086	0.870446	5.86339	0.000137402	0.000367586
FBgn0025682	-0.567513	6.43219	0.000137629	0.000367922
FBgn0261793	0.483866	7.58397	0.000139123	0.000371642
FBgn0004880	0.592868	5.85221	0.000141068	0.00037656
FBgn0026562	-0.502711	6.27598	0.000141687	0.000377936
FBgn0004606	-0.509868	7.18866	0.000143406	0.000381977
FBgn0000212	-0.420103	6.3666	0.000143412	0.000381977
FBgn0035968	0.468145	6.82378	0.000145558	0.000387408
FBgn0263398	0.505244	5.23197	0.000145856	0.000387917
FBgn0019952	-0.560664	4.86264	0.000149133	0.000396236
FBgn0050359	-0.598934	7.35994	0.000149202	0.000396236
FBgn0003732	-0.413498	7.32438	0.000149561	0.000396899
FBgn0008654	-1.79325	10.8527	0.000153316	0.000406566
FBgn0011692	0.505622	5.18573	0.000153895	0.000407805
FBgn0031637	0.429378	5.7784	0.000155036	0.00041053
FBgn0033391	0.63253	6.76433	0.000156058	0.000412934
FBgn0035438	-0.470243	7.11269	0.000156576	0.000414004
FBgn0019990	0.558863	4.85067	0.000156981	0.000414772
FBgn0039303	-0.501518	6.55411	0.000158779	0.000419217
FBgn0028480	0.577354	4.84918	0.000162148	0.000427803
FBgn0021760	0.367498	7.22347	0.000169732	0.000447485
FBgn0052982	0.585033	4.90855	0.000173147	0.000456158
FBgn0032026	0.529647	5.3223	0.000182834	0.000481331
FBgn0039936	0.436244	8.59899	0.000186137	0.000489672
FBgn0261268	-0.341638	6.80875	0.000189106	0.000497121
FBgn0033179	-0.574625	4.83354	0.000190388	0.000500129
FBgn0031662	-0.730609	5.52257	0.00019113	0.000501717
FBgn0040206	0.387659	6.69222	0.000191902	0.000503379
FBgn0086676	-0.452557	9.30564	0.00019812	0.00051926
FBgn0260746	-0.466905	6.42914	0.000198242	0.00051926
FBgn0003175	-0.343664	6.9046	0.000199983	0.000523441
FBgn0004449	-0.442503	8.57713	0.000204101	0.00053377
FBgn0037848	-0.492676	4.90748	0.000204222	0.00053377
FBgn0052103	0.445507	6.92702	0.00020486	0.000535049
FBgn0035793	-0.364937	6.28784	0.000205006	0.000535049
FBgn0001220	0.468293	6.84273	0.000208651	0.000544171
FBgn0002525	-0.436891	6.58329	0.000213703	0.000556946
FBgn0022382	0.437567	6.31161	0.000216093	0.000562771
FBgn0031544	-0.561167	5.89272	0.000220913	0.000574911
FBgn0010222	0.473981	5.4916	0.000223474	0.000581159
FBgn0040388	0.504536	5.30786	0.000225264	0.000585228
FBgn0036740	-0.53206	4.71593	0.00022536	0.000585228
FBgn0004368	0.434202	6.31544	0.000227536	0.000590455
FBgn0010704	-0.493008	5.63443	0.000229555	0.000595269
FBgn0030341	-0.561868	4.80157	0.000230596	0.000597542
FBgn0000370	0.427048	8.89879	0.000232954	0.000602914
FBgn0259938	0.520758	7.32358	0.000233001	0.000602914
FBgn0037120	0.432481	5.1481	0.000235075	0.000607848
FBgn0034967	-0.461085	8.44835	0.000237067	0.000612563
FBgn0015602	0.477768	4.94156	0.000238513	0.000615863
FBgn0053196	0.96623	7.70051	0.000238915	0.000616461
FBgn0250732	0.471849	5.38982	0.000241139	0.000621759
FBgn0038381	0.500483	5.76166	0.000241527	0.000622317
FBgn0031868	-0.506136	4.7212	0.000242082	0.000623304
FBgn0035726	-0.46247	7.33225	0.000243822	0.000627199
FBgn0030590	0.488539	4.9374	0.000243939	0.000627199
FBgn0038546	-0.860124	4.4304	0.000244491	0.000628172
FBgn0026869	0.428231	8.57413	0.000248209	0.000637096
FBgn0042138	-0.446069	5.35142	0.000248315	0.000637096
FBgn0034345	0.348955	6.77421	0.00025051	0.000642275
FBgn0003165	0.439014	9.65261	0.000250926	0.000642888
FBgn0034240	-0.469644	6.78462	0.000254829	0.000652426
FBgn0001124	0.523177	7.01591	0.000255925	0.000654771
FBgn0029738	0.53753	6.68628	0.000262256	0.000670496
FBgn0085412	0.53542	6.20266	0.000263047	0.000672045
FBgn0010409	-0.44055	7.46098	0.000264964	0.000676468
FBgn0045035	0.497016	6.01899	0.000265719	0.000677918
FBgn0033452	-0.464091	4.73605	0.000266059	0.00067831
FBgn0046687	-0.472951	5.45472	0.0002683	0.000683544
FBgn0033476	0.3885	7.52805	0.000270615	0.00068896
FBgn0023095	0.432516	6.38642	0.000272014	0.000692036
FBgn0034176	-0.420586	6.92436	0.000273431	0.000695153
FBgn0022023	-0.370173	6.54031	0.000273962	0.000696017
FBgn0262103	-0.365073	6.7819	0.000274614	0.000697187
FBgn0001942	-0.424236	9.50762	0.00027787	0.000704959
FBgn0030674	-0.382328	7.86947	0.000281508	0.000713689
FBgn0263120	0.442056	8.63938	0.000283232	0.000717536
FBgn0025716	-0.553652	4.76172	0.00028342	0.000717536
FBgn0023529	-0.431005	7.38371	0.00028386	0.00071815
FBgn0030305	-0.591741	4.71036	0.000289755	0.000732555
FBgn0004839	-0.518298	5.68242	0.000290895	0.000734925
FBgn0033049	-0.413812	5.374	0.000292579	0.000738666
FBgn0015338	-0.486125	5.18598	0.000296336	0.00074763
FBgn0263350	-0.381526	8.03611	0.000300544	0.000757722
FBgn0011837	0.426558	6.2712	0.000301176	0.000758787
FBgn0024234	-0.388161	5.81471	0.000308658	0.000777099
FBgn0010352	0.430715	8.37891	0.000314424	0.000791068
FBgn0027088	-0.438874	5.84293	0.000316326	0.000795302
FBgn0030079	0.452429	6.24778	0.000317804	0.000798311
FBgn0005674	-0.37434	6.48386	0.000317962	0.000798311
FBgn0036888	-0.484533	5.06685	0.000320447	0.000803995
FBgn0031820	-0.893546	7.81232	0.000320973	0.000804759
FBgn0260943	0.496388	7.29996	0.000327618	0.000820851
FBgn0015509	-0.36611	6.84197	0.000330067	0.000825926
FBgn0035692	-0.500507	5.65113	0.000330098	0.000825926
FBgn0085758	0.655068	5.92337	0.000338147	0.000845484
FBgn0038738	-0.539418	6.49594	0.000339082	0.000847072
FBgn0004603	-0.401269	7.24261	0.000339248	0.000847072
FBgn0041781	-0.399106	5.28548	0.000340168	0.000848784
FBgn0033739	0.50252	4.83693	0.0003418	0.000852273
FBgn0011217	-0.387202	6.80374	0.000342205	0.000852697
FBgn0036623	-0.512231	8.14226	0.00034279	0.000853568
FBgn0036058	-0.397051	5.82899	0.000350399	0.000871917
FBgn0041171	-0.415988	6.20856	0.000351473	0.000873991
FBgn0261794	-0.45582	7.10497	0.000352301	0.000875451
FBgn0023143	-0.382455	8.12641	0.00035302	0.000876638
FBgn0034400	-0.355259	6.96351	0.00035636	0.000884327
FBgn0025806	-0.515008	4.71873	0.000358619	0.000889326
FBgn0019661	0.525639	10.6871	0.000359826	0.000891711
FBgn0041582	-0.558632	4.81173	0.000361184	0.000894467
FBgn0027581	0.458841	5.67088	0.000362725	0.000897671
FBgn0085769	0.569415	6.1822	0.000369018	0.000912624
FBgn0039140	0.384244	5.49966	0.000372962	0.000921749
FBgn0023081	-0.379045	5.92169	0.000379675	0.000937702
FBgn0032078	0.460947	5.05458	0.000384312	0.00094851
FBgn0028475	-0.441218	5.65028	0.000387699	0.000956219
FBgn0028539	-0.359975	7.4115	0.000388424	0.000957357
FBgn0001128	0.44149	5.22616	0.000389945	0.000960018
FBgn0039528	-0.410157	5.65831	0.000390032	0.000960018
FBgn0262509	0.638909	6.29254	0.000395296	0.000972317
FBgn0031020	-0.413654	5.51905	0.000396271	0.000974053
FBgn0039623	-0.460468	4.81914	0.000403227	0.000990481
FBgn0031117	0.442502	5.00004	0.000403551	0.000990609
FBgn0003277	-0.334324	6.95972	0.000404369	0.000991947
FBgn0021765	-0.443826	6.93772	0.000405243	0.000993419
FBgn0027101	0.361824	7.12531	0.000407984	0.000999463
FBgn0015218	-0.37542	7.35208	0.000414053	0.00101365
FBgn0032901	0.572528	5.82893	0.000418736	0.00102442
FBgn0262518	-0.417503	5.94835	0.000425147	0.00103941
FBgn0015221	0.511175	9.92766	0.000428044	0.00104557
FBgn0264718	-0.592114	4.62637	0.000428243	0.00104557
FBgn0027786	-0.461974	5.68881	0.000434895	0.0010611
FBgn0027291	0.359995	6.44165	0.000435537	0.00106135
FBgn0035842	0.519192	4.86753	0.000435581	0.00106135
FBgn0261836	0.456735	12.5489	0.000439871	0.00107108
FBgn0263219	0.377709	6.83344	0.000445269	0.00108345
FBgn0030685	-0.408983	6.0482	0.000445747	0.00108345
FBgn0026409	0.403685	8.19011	0.000445847	0.00108345
FBgn0052026	-0.538828	5.06711	0.000451305	0.00109598
FBgn0263873	0.389999	8.54911	0.000452425	0.00109797
FBgn0052177	0.423392	5.33498	0.000459999	0.00111561
FBgn0264075	-0.443517	4.78202	0.000460506	0.00111609
FBgn0014189	-0.346504	7.12399	0.000474466	0.00114916
FBgn0000557	-0.490273	7.51239	0.000478683	0.0011586
FBgn0262117	0.455284	6.20257	0.000487073	0.00117812
FBgn0032643	-0.454376	7.08694	0.000489465	0.00118312
FBgn0020306	0.422743	8.69724	0.000493157	0.00119125
FBgn0036844	-0.393377	7.16679	0.000503598	0.00121566
FBgn0038603	-0.539218	4.66495	0.000520987	0.0012568
FBgn0034913	-0.551349	5.10268	0.000527832	0.00127247
FBgn0052133	-0.788992	7.49547	0.000541135	0.00130368
FBgn0035936	0.428876	6.52682	0.000561509	0.00135186
FBgn0005624	-1.89884	11.7332	0.000573901	0.00138078
FBgn0037623	-0.615517	4.8172	0.000575073	0.00138269
FBgn0001257	-0.479844	7.52299	0.000579883	0.00139333
FBgn0036318	0.382524	5.51973	0.000580677	0.00139432
FBgn0010217	0.46152	9.98927	0.000583335	0.00139977
FBgn0005278	0.412692	7.41112	0.000587323	0.00140841
FBgn0261555	0.516157	5.97013	0.000588494	0.00141029
FBgn0036059	0.390659	6.17934	0.000591167	0.00141576
FBgn0264561	-0.388488	6.24163	0.000591997	0.00141681
FBgn0027548	-0.398241	6.06256	0.000596876	0.00142755
FBgn0026197	0.695736	6.91887	0.000597811	0.00142885
FBgn0027497	-0.456165	4.70046	0.000601311	0.00143627
FBgn0010389	0.440891	5.69621	0.000610213	0.00145657
FBgn0025741	0.512673	10.1878	0.000610621	0.00145659
FBgn0019662	0.45268	5.00974	0.000612944	0.00146117
FBgn0262872	0.376389	6.96169	0.000614728	0.00146446
FBgn0030582	-0.476219	4.81236	0.000617638	0.00147043
FBgn0037638	0.400922	5.46237	0.000619931	0.00147492
FBgn0250785	0.368573	5.94435	0.000623766	0.00148308
FBgn0016926	0.446878	7.89032	0.000627768	0.00149162
FBgn0016700	-0.332908	7.51365	0.000630033	0.00149602
FBgn0086674	0.388679	6.56015	0.00063996	0.00151857
FBgn0004397	-0.419433	5.8101	0.000640367	0.00151857
FBgn0016059	-0.396174	6.99914	0.000642005	0.00152146
FBgn0037025	0.451979	5.28405	0.000646856	0.00153196
FBgn0035481	0.643943	4.99343	0.000659127	0.00156
FBgn0003964	-0.461631	5.09235	0.000660109	0.00156131
FBgn0037831	0.471285	5.07168	0.000662375	0.00156565
FBgn0025936	0.418106	8.22555	0.000680281	0.00160693
FBgn0261564	0.346011	6.65907	0.000693851	0.00163725
FBgn0023213	-0.457039	10.0949	0.000694015	0.00163725
FBgn0039877	0.498899	4.98293	0.000697298	0.00164392
FBgn0020257	-0.537588	5.85729	0.000701329	0.00165235
FBgn0032938	0.376383	7.92698	0.00070852	0.00166821
FBgn0051108	0.45587	5.50151	0.000712666	0.00167689
FBgn0052654	-0.326529	7.28215	0.000720021	0.0016923
FBgn0037875	-0.506422	4.64598	0.000720146	0.0016923
FBgn0000409	0.439634	5.22987	0.000720845	0.00169284
FBgn0015799	-0.401981	5.05298	0.000724119	0.00169943
FBgn0035497	-0.411345	6.06657	0.000757325	0.00177622
FBgn0051140	0.539084	5.97679	0.000759196	0.00177946
FBgn0262743	0.417263	8.61423	0.000763554	0.00178852
FBgn0260970	-0.32584	7.31525	0.000770797	0.00180432
FBgn0261387	0.35261	6.74358	0.000781555	0.00182832
FBgn0259789	0.476673	6.15822	0.000782931	0.00183036
FBgn0034432	-0.464253	6.43242	0.00079631	0.00186045
FBgn0086346	-0.353363	6.70326	0.000811127	0.00189385
FBgn0011785	-0.345309	6.31042	0.000829858	0.00193634
FBgn0027055	-0.412194	5.2033	0.00083543	0.00194809
FBgn0250820	-0.445424	5.35898	0.000840844	0.00195945
FBgn0025186	-0.448288	5.004	0.000841734	0.00196027
FBgn0263776	0.600357	8.49703	0.00085726	0.00199515
FBgn0030766	0.336278	6.40354	0.000860621	0.00200169
FBgn0004401	-0.392058	8.09393	0.000864705	0.0020099
FBgn0026238	0.547261	7.0545	0.000871304	0.00202394
FBgn0001137	0.516102	4.96193	0.000878846	0.00204016
FBgn0034368	-0.384691	6.19511	0.000885484	0.00205426
FBgn0050000	-0.397606	5.64888	0.000888407	0.00205972
FBgn0086683	0.442312	5.14134	0.000893548	0.00207032
FBgn0041182	-0.457495	9.37822	0.000903512	0.00209207
FBgn0030854	-0.462654	5.31779	0.000908153	0.00210148
FBgn0010215	0.368059	7.38405	0.000914689	0.00211526
FBgn0034072	0.413733	8.57929	0.000915342	0.00211542
FBgn0034300	0.410528	5.76403	0.000920273	0.00212546
FBgn0010909	-0.358561	8.04184	0.000938714	0.00216668
FBgn0264357	0.317929	6.99643	0.000946994	0.0021844
FBgn0031319	0.424587	5.18151	0.000954841	0.0022011
FBgn0037541	-0.344146	7.07502	0.000975903	0.00224823
FBgn0039904	-0.892793	10.4183	0.000994812	0.00229034
FBgn0013303	0.50431	4.91864	0.000999533	0.00229955
FBgn0030086	-0.347908	7.4819	0.00100008	0.00229955
FBgn0031673	-0.399263	5.61692	0.00100266	0.00230402
FBgn0020513	-0.437169	6.78175	0.00100443	0.00230664
FBgn0031752	-0.381272	5.82724	0.00101393	0.00232676
FBgn0027951	-0.347121	6.69351	0.00101447	0.00232676
FBgn0034145	0.377157	5.73618	0.00101844	0.00233439
FBgn0029878	0.4441	4.79057	0.0010264	0.00235115
FBgn0037312	-0.458846	5.38674	0.00102979	0.00235742
FBgn0001941	-0.346093	7.4067	0.00103148	0.00235979
FBgn0038771	-0.417507	5.39632	0.00104088	0.00237982
FBgn0013765	0.366711	7.05495	0.00105307	0.00240617
FBgn0004643	-0.425555	4.72634	0.00105397	0.00240671
FBgn0015577	-0.477819	7.57483	0.00105691	0.0024119
FBgn0000413	-0.35859	5.84296	0.00106894	0.00243782
FBgn0011300	0.378223	7.93546	0.00107425	0.00244841
FBgn0051451	0.560315	4.8987	0.00108195	0.00246441
FBgn0261553	0.359852	6.1035	0.00109306	0.00248815
FBgn0028984	-0.445594	7.96969	0.0011031	0.00250944
FBgn0027084	-0.419276	5.41887	0.00110909	0.00252147
FBgn0051550	0.419916	5.85706	0.00112367	0.00255303
FBgn0261477	-0.395534	5.59916	0.00112474	0.00255387
FBgn0086697	0.374174	5.71718	0.00112636	0.00255594
FBgn0261550	0.345693	6.66871	0.00113203	0.00256721
FBgn0052380	-0.487798	5.36548	0.00113467	0.0025716
FBgn0039875	-0.413413	5.77106	0.00113974	0.00258146
FBgn0035049	-0.596295	7.36845	0.00115055	0.00260432
FBgn0024329	-0.330174	6.09886	0.00116488	0.00263512
FBgn0033250	0.526808	8.10692	0.00117788	0.00266287
FBgn0035423	-0.431202	6.48086	0.00120612	0.00272501
FBgn0034142	-0.522293	5.11656	0.00122617	0.0027686
FBgn0020381	0.411915	5.55369	0.00123185	0.0027797
FBgn0015542	0.364962	7.8979	0.00126093	0.00284356
FBgn0031645	-0.556149	7.72095	0.00126396	0.00284863
FBgn0032859	-0.374891	6.69511	0.00127038	0.00286131
FBgn0014009	-0.329528	6.6472	0.00129093	0.0029058
FBgn0000229	-0.41041	5.58972	0.00129251	0.00290754
FBgn0040752	-0.447492	9.20324	0.00130141	0.00292575
FBgn0037796	0.800961	4.84857	0.0013213	0.00296862
FBgn0003459	0.435099	4.92068	0.00133754	0.00300194
FBgn0031878	0.501192	5.08462	0.00133777	0.00300194
FBgn0036483	0.40987	4.87857	0.00133994	0.00300495
FBgn0037530	-0.358854	7.08098	0.00136589	0.00306125
FBgn0052311	0.378495	8.57973	0.00139238	0.00311869
FBgn0259143	0.501236	5.11588	0.00140291	0.00314033
FBgn0250753	-0.340562	8.97953	0.00140753	0.00314874
FBgn0264495	-0.366598	7.6366	0.00141782	0.00316982
FBgn0039349	0.606126	6.60845	0.00142046	0.00317377
FBgn0013997	-0.367119	8.15054	0.00143236	0.00319837
FBgn0262684	0.355276	7.05957	0.00143503	0.00320104
FBgn0034071	0.350879	5.66806	0.00143531	0.00320104
FBgn0031379	-0.377363	5.57213	0.0014378	0.00320462
FBgn0013680	0.61003	10.1811	0.00145878	0.00324939
FBgn0264607	0.417938	8.2184	0.00148603	0.00330805
FBgn0259178	0.462371	5.039	0.00149943	0.00333585
FBgn0004567	-0.478313	5.86861	0.00154303	0.00343075
FBgn0263977	0.553286	6.49871	0.00155403	0.00345213
FBgn0025800	0.385929	6.30546	0.00155455	0.00345213
FBgn0039234	-0.341649	6.48128	0.00155712	0.00345572
FBgn0004507	0.541907	8.62019	0.00156685	0.00347519
FBgn0263132	0.83527	5.11317	0.00158034	0.00350297
FBgn0036565	0.361473	5.4285	0.00158519	0.00351159
FBgn0022986	-0.423953	5.0446	0.00160175	0.00354611
FBgn0032420	-0.415356	4.9874	0.00161029	0.00356284
FBgn0031897	-0.418892	6.88177	0.00161414	0.00356874
FBgn0015834	-0.395447	5.90403	0.00161492	0.00356874
FBgn0030052	0.357499	6.64134	0.0016353	0.00361159
FBgn0034708	-0.330334	6.06518	0.00164298	0.00362633
FBgn0004133	-0.33385	6.97605	0.00165238	0.00364486
FBgn0028336	-0.328274	5.93091	0.00166867	0.00367854
FBgn0053963	0.572888	5.03249	0.00166967	0.00367854
FBgn0004227	-0.31777	6.5946	0.00168749	0.00371555
FBgn0034141	-0.425776	5.42838	0.00169831	0.0037371
FBgn0051716	-0.317603	6.9578	0.00172854	0.00380132
FBgn0262531	-0.802589	8.09808	0.00174442	0.00383189
FBgn0011640	-0.362762	6.03375	0.00174455	0.00383189
FBgn0030520	0.333147	7.60564	0.00175862	0.00386047
FBgn0052528	-0.364685	5.10758	0.00178271	0.00391099
FBgn0039938	-0.569149	4.54504	0.0018018	0.00395048
FBgn0003514	-0.358287	6.6498	0.00181553	0.00397768
FBgn0260400	0.456944	7.80323	0.0018164	0.00397768
FBgn0041342	0.364249	6.12634	0.00182082	0.00398497
FBgn0033224	0.344341	6.61649	0.00182222	0.00398563
FBgn0262636	0.439907	6.10682	0.0018376	0.00401686
FBgn0015754	-0.312955	6.84495	0.00184043	0.00402061
FBgn0036309	0.362657	5.85866	0.00185001	0.00403912
FBgn0030466	-0.41082	5.26258	0.00185147	0.00403988
FBgn0031126	-0.538248	4.81576	0.00186642	0.00407005
FBgn0025638	-0.478631	4.92349	0.00189062	0.00412034
FBgn0014007	-0.36295	7.38363	0.00189313	0.00412314
FBgn0051673	0.413469	5.52381	0.00189417	0.00412314
FBgn0001123	-0.33586	5.91013	0.00193339	0.004206
FBgn0000454	0.427015	5.59247	0.00194154	0.00422119
FBgn0086253	-0.47978	4.50569	0.00195486	0.00424762
FBgn0013679	0.562385	11.2328	0.00195864	0.00425328
FBgn0011704	-0.378479	5.04394	0.00200591	0.00435333
FBgn0011289	-0.398683	4.93722	0.00200804	0.00435535
FBgn0085765	0.534141	13.0063	0.00201567	0.00436929
FBgn0053653	0.465009	7.71737	0.00202014	0.00437637
FBgn0030266	-0.39154	5.00929	0.00202641	0.00438733
FBgn0051363	-0.407036	8.44311	0.00206571	0.00446977
FBgn0262475	-0.369966	5.76933	0.0021242	0.00459358
FBgn0028717	0.334596	5.2478	0.00215675	0.0046612
FBgn0023537	0.50253	6.51147	0.00216006	0.00466558
FBgn0026259	-0.35434	5.901	0.00216335	0.00466992
FBgn0037336	0.35136	8.04493	0.00217206	0.00468593
FBgn0032421	-0.394352	5.27241	0.00217707	0.00469395
FBgn0015558	0.518403	5.65872	0.00219511	0.00473003
FBgn0027093	-0.436139	4.80337	0.00221494	0.00476993
FBgn0050404	-0.423207	4.8053	0.00222587	0.00479062
FBgn0013750	-0.32989	6.71134	0.00223898	0.00481599
FBgn0004876	0.344654	5.90203	0.00224921	0.00483513
FBgn0053100	0.440324	5.60007	0.00225938	0.00485412
FBgn0030293	-0.351516	5.20179	0.00227769	0.00489057
FBgn0051690	0.520302	5.98303	0.0022864	0.00490637
FBgn0023083	0.385471	5.65884	0.00230237	0.00493772
FBgn0034501	0.487962	6.51739	0.00231897	0.00497039
FBgn0003285	0.428434	5.63325	0.00232339	0.00497693
FBgn0053056	-0.407655	6.0318	0.00233663	0.00500234
FBgn0034964	-0.353178	5.70624	0.00235892	0.00504708
FBgn0037686	-0.405671	5.31977	0.00240313	0.0051383
FBgn0038478	0.447546	4.9332	0.00240438	0.0051383
FBgn0035710	0.310137	7.51746	0.00242127	0.00517136
FBgn0261649	-0.462049	5.90472	0.00242874	0.00518425
FBgn0013720	-0.401711	5.82635	0.00243132	0.00518672
FBgn0034674	0.324795	5.73404	0.00248555	0.00529929
FBgn0051729	-0.318384	7.51072	0.00253173	0.00539459
FBgn0033402	-0.347611	5.63288	0.00253431	0.00539693
FBgn0017572	-0.388528	5.83797	0.00254534	0.00541724
FBgn0261573	-0.341002	6.74461	0.00256653	0.00545913
FBgn0027866	0.313481	6.77285	0.00257352	0.00546775
FBgn0051998	0.393418	8.67837	0.00257359	0.00546775
FBgn0034976	-0.409142	5.41729	0.00257926	0.00547659
FBgn0011204	0.502595	6.38156	0.00264256	0.00560773
FBgn0030035	-0.407908	4.9043	0.0026455	0.00560791
FBgn0261617	0.323704	8.30176	0.00264573	0.00560791
FBgn0003002	0.509968	4.77717	0.00266447	0.00564433
FBgn0029969	0.55697	5.29418	0.00267078	0.00565439
FBgn0028703	0.449371	7.03277	0.00268075	0.0056722
FBgn0038400	0.373634	4.91612	0.00268363	0.00567498
FBgn0032988	0.45073	6.42926	0.00270013	0.00570655
FBgn0035205	-0.380811	4.86877	0.00273924	0.00578586
FBgn0015371	0.457939	6.37982	0.00276221	0.00583098
FBgn0085382	0.409993	5.24708	0.00281373	0.00593628
FBgn0020261	-0.4261	4.87739	0.00282407	0.00595296
FBgn0026262	0.381607	7.75865	0.00282491	0.00595296
FBgn0025582	-0.354132	6.05326	0.00283684	0.00597462
FBgn0064225	0.378761	9.49973	0.00283925	0.00597624
FBgn0030603	0.418338	5.42873	0.00287397	0.00604582
FBgn0030429	0.489341	5.091	0.00290013	0.00609732
FBgn0004629	-0.573241	5.58407	0.00300579	0.00631582
FBgn0032629	-0.476103	4.68034	0.00300905	0.00631901
FBgn0035833	0.497591	5.70006	0.00301897	0.00633618
FBgn0039600	0.319295	6.63561	0.00302488	0.00634491
FBgn0041087	-0.48677	5.89222	0.0030376	0.00636791
FBgn0004828	-0.385581	9.33148	0.00310182	0.00649843
FBgn0033998	-0.340433	6.67601	0.00310343	0.00649843
FBgn0034049	-0.301135	6.55038	0.00312459	0.00653897
FBgn0039727	0.30732	6.23027	0.00312829	0.00654294
FBgn0037236	-0.430621	4.86909	0.00314358	0.00657113
FBgn0025608	-0.364804	4.83615	0.00315825	0.006598
FBgn0033205	0.380609	5.69756	0.0031885	0.00665738
FBgn0036333	-0.308366	6.01397	0.00319454	0.00666615
FBgn0011509	-0.439957	4.62945	0.00320354	0.00668109
FBgn0038197	0.339876	6.26976	0.00326453	0.00680438
FBgn0027561	0.355592	6.25504	0.00326809	0.00680515
FBgn0040236	0.352832	6.13711	0.00326865	0.00680515
FBgn0036004	-0.311343	6.89065	0.00327824	0.00681755
FBgn0039863	0.357932	6.78071	0.00327835	0.00681755
FBgn0030485	0.385955	7.09667	0.00336828	0.00700054
FBgn0261710	-0.29705	7.4974	0.00339928	0.00706095
FBgn0001219	-0.321968	10.9862	0.00340339	0.00706545
FBgn0034073	0.401381	4.86946	0.00345554	0.0071696
FBgn0040324	0.397963	7.2317	0.0035019	0.00726164
FBgn0035533	0.353626	8.28433	0.00353461	0.00732529
FBgn0261570	0.349178	7.07704	0.0035398	0.00733187
FBgn0025790	-0.328788	5.53544	0.00356068	0.00737091
FBgn0011745	-0.359571	5.2399	0.00357057	0.00738718
FBgn0036547	0.51226	4.72461	0.00362806	0.00750185
FBgn0038984	-0.34929	6.51403	0.00364198	0.00752634
FBgn0261556	0.360609	6.40287	0.00370025	0.00764242
FBgn0262057	-0.419422	5.43188	0.0037531	0.00774718
FBgn0040271	-0.312061	7.43357	0.00375972	0.00775643
FBgn0028953	-0.30785	6.67148	0.00378213	0.00779822
FBgn0261238	-0.332097	7.08072	0.00383441	0.00790154
FBgn0010194	-0.440615	4.84902	0.00384023	0.00790904
FBgn0086899	0.344027	7.73093	0.00385581	0.00793664
FBgn0001255	-0.526013	4.7313	0.00388924	0.0080009
FBgn0025631	-0.402184	8.7464	0.00390528	0.00802935
FBgn0002719	0.454473	7.69405	0.00394242	0.00810114
FBgn0001125	0.349558	5.71697	0.00395121	0.0081146
FBgn0035165	-0.364577	7.83084	0.00395667	0.00812123
FBgn0002973	-0.422342	5.0396	0.00400349	0.00821261
FBgn0261341	0.674507	6.23623	0.00400571	0.00821261
FBgn0001337	-0.267577	6.6635	0.00402743	0.00825248
FBgn0263102	0.336016	8.11058	0.00405496	0.00830422
FBgn0040765	0.404477	7.94072	0.00413208	0.00845738
FBgn0012037	-0.431371	7.8292	0.00413475	0.00845808
FBgn0033799	0.414069	5.1451	0.00426485	0.00871929
FBgn0014411	-0.329454	5.73747	0.00428035	0.00874606
FBgn0037607	-0.419615	7.78919	0.00431127	0.00880429
FBgn0033915	-0.373059	4.98087	0.00431556	0.0088081
FBgn0033913	0.426319	4.86185	0.00431819	0.00880853
FBgn0043884	-0.322083	9.26773	0.00436428	0.00889754
FBgn0052676	0.325559	7.42759	0.00437552	0.00891545
FBgn0020621	-0.302956	7.56652	0.00440718	0.00897487
FBgn0033033	0.324588	8.2498	0.00441194	0.00897487
FBgn0261602	-0.378585	8.79342	0.00441209	0.00897487
FBgn0032444	-0.34138	7.53975	0.00446742	0.00908233
FBgn0026150	-0.308977	6.56467	0.00450255	0.00914864
FBgn0035158	0.405286	5.07082	0.00451482	0.00916843
FBgn0000633	0.425499	4.97423	0.00451953	0.00917287
FBgn0035287	-0.394555	4.82804	0.00454601	0.00922147
FBgn0036805	-0.360661	5.24619	0.00457183	0.00926169
FBgn0037760	-0.385143	5.74876	0.00457239	0.00926169
FBgn0262801	-0.413959	5.5576	0.00457349	0.00926169
FBgn0039406	-0.371176	5.65972	0.0045784	0.00926648
FBgn0025637	-0.330664	7.13258	0.0046032	0.00931149
FBgn0035347	0.456874	5.02217	0.00477824	0.00966019
FBgn0263144	0.280466	6.74263	0.00481987	0.00973892
FBgn0034958	-0.323947	6.1403	0.00486098	0.00981654
FBgn0034158	0.361996	5.52624	0.00487545	0.00984028
FBgn0004595	0.448396	10.1	0.00490241	0.00988921
FBgn0027582	-0.353101	6.57965	0.00491574	0.00991059
FBgn0040942	-0.610635	4.62325	0.00499371	0.0100613
FBgn0001090	-0.50664	8.72021	0.00499605	0.0100613
FBgn0262169	0.321865	5.62229	0.00503734	0.0101389
FBgn0034066	-0.402968	5.75095	0.00506865	0.0101962
FBgn0034068	-0.264523	6.6011	0.00509236	0.0102349
FBgn0263006	-0.305135	8.15087	0.0050935	0.0102349
FBgn0031988	-0.310338	5.49117	0.00509975	0.0102418
FBgn0026083	0.292814	7.77387	0.00513291	0.0103027
FBgn0259228	0.295561	6.27444	0.00524903	0.0105299
FBgn0004370	0.314703	7.47344	0.00529888	0.0106241
FBgn0027590	-0.484708	8.23463	0.00530819	0.0106369
FBgn0036133	-0.395808	5.76095	0.0053267	0.0106681
FBgn0010226	-0.497749	10.4609	0.00533155	0.0106719
FBgn0028577	0.312752	6.6434	0.00533802	0.010679
FBgn0028697	0.351018	8.91653	0.0053488	0.0106947
FBgn0015320	-0.410988	5.23794	0.0054078	0.0108067
FBgn0003943	0.34442	6.53123	0.0054187	0.0108225
FBgn0034742	0.347165	6.88069	0.00544227	0.0108636
FBgn0032348	-0.332057	5.74315	0.00552741	0.0110275
FBgn0050420	0.437957	4.82581	0.00554128	0.0110485
FBgn0034327	0.42501	4.98701	0.00554401	0.0110485
FBgn0264439	-0.437116	5.98974	0.00559407	0.0111421
FBgn0015622	-0.346322	7.74145	0.00562222	0.0111921
FBgn0263039	0.359462	7.77605	0.00563086	0.0112031
FBgn0259150	-0.49202	6.95732	0.00564629	0.0112277
FBgn0036030	0.305738	7.21048	0.00565275	0.0112344
FBgn0020368	0.384507	4.99391	0.0057135	0.0113489
FBgn0003189	0.347629	5.3343	0.00572236	0.0113603
FBgn0010235	-0.336479	5.88691	0.00574369	0.0113964
FBgn0030329	-0.448354	6.27581	0.00577354	0.0114494
FBgn0262473	-0.351345	5.88871	0.00579194	0.0114796
FBgn0028737	-0.326156	7.79555	0.00580032	0.0114899
FBgn0023458	-0.289461	6.73322	0.00582465	0.0115318
FBgn0034371	0.396286	7.16372	0.00585408	0.0115838
FBgn0039450	-0.336602	4.88073	0.00586423	0.0115918
FBgn0016983	-0.365081	6.42722	0.00586452	0.0115918
FBgn0030574	-0.34339	8.72171	0.00588968	0.0116352
FBgn0028473	0.288711	7.37897	0.00598263	0.0118124
FBgn0026319	0.408264	5.20591	0.00598643	0.0118135
FBgn0261524	-0.395556	4.71113	0.00599683	0.0118276
FBgn0047135	-0.334848	5.68591	0.00601333	0.0118537
FBgn0034724	-0.350189	5.57054	0.00602689	0.011874
FBgn0034962	-0.378645	4.82687	0.00603671	0.0118869
FBgn0036921	-0.353198	7.78593	0.00608548	0.0119765
FBgn0050421	0.315677	6.92668	0.00612099	0.0120398
FBgn0019650	0.50997	6.3239	0.00619527	0.0121793
FBgn0085430	-0.30275	6.80001	0.00621049	0.0122027
FBgn0004889	-0.288361	6.9769	0.0062393	0.0122526
FBgn0043070	0.303058	7.38085	0.00634033	0.0124443
FBgn0050394	-0.336473	5.04217	0.00637193	0.012495
FBgn0030330	0.358222	4.96028	0.00637305	0.012495
FBgn0030049	0.311163	6.68615	0.0064061	0.0125531
FBgn0035032	0.39993	5.04996	0.00648978	0.0127102
FBgn0261279	-0.326272	5.8241	0.00657331	0.0128668
FBgn0014879	-0.373402	5.71918	0.00659315	0.0128928
FBgn0016081	-0.284628	7.23796	0.0065937	0.0128928
FBgn0039215	0.316531	5.18838	0.00673809	0.0131681
FBgn0036734	0.305171	6.03155	0.00687718	0.0134272
FBgn0026160	-0.346186	6.60353	0.00687805	0.0134272
FBgn0040344	0.353968	5.54227	0.00689232	0.0134478
FBgn0003520	0.290884	6.78702	0.00693157	0.0135171
FBgn0030894	-0.305507	5.27456	0.00696748	0.0135798
FBgn0024432	-0.346347	4.69403	0.00698204	0.0136009
FBgn0027515	-0.344972	5.11631	0.00705624	0.0137381
FBgn0011230	-0.297994	9.28399	0.00721412	0.014038
FBgn0050115	-0.279584	5.91695	0.00723518	0.0140714
FBgn0038038	-0.423427	4.98095	0.00724519	0.0140823
FBgn0032880	-0.284382	7.30347	0.00724855	0.0140823
FBgn0262515	-0.295168	7.65449	0.00726631	0.0141093
FBgn0033929	0.383016	5.62791	0.00732995	0.0142253
FBgn0003744	-0.357526	5.46445	0.00740593	0.0143651
FBgn0022069	-0.311644	5.09409	0.00743876	0.014421
FBgn0027587	0.311963	6.18936	0.00744307	0.0144217
FBgn0030479	0.372494	5.51112	0.00750538	0.0145347
FBgn0039532	0.293209	6.45792	0.00755783	0.0146285
FBgn0038438	-0.400374	4.8639	0.00759934	0.014701
FBgn0031681	-0.265277	7.30455	0.00763183	0.014756
FBgn0011207	-0.333561	5.02563	0.00766386	0.0148064
FBgn0052264	-0.260267	7.42034	0.00766609	0.0148064
FBgn0035630	-0.276449	7.0557	0.00770402	0.0148718
FBgn0030869	0.391602	5.58029	0.00774475	0.0149425
FBgn0010350	0.35608	6.48077	0.00774929	0.0149433
FBgn0250786	0.294806	6.21773	0.00785095	0.0151313
FBgn0034060	-0.305109	5.51794	0.00786175	0.0151441
FBgn0005655	-0.312667	6.04756	0.00793251	0.0152723
FBgn0005355	0.387555	4.86208	0.00795114	0.0153
FBgn0035338	0.342589	6.04771	0.00796341	0.0153155
FBgn0027655	0.27801	6.53913	0.00803628	0.0154475
FBgn0262732	0.325421	5.70981	0.00812455	0.0156089
FBgn0261822	-0.31506	8.161	0.00816326	0.015675
FBgn0022213	-0.281409	6.65104	0.00827603	0.0158831
FBgn0264491	-0.321559	6.46385	0.00828638	0.0158946
FBgn0037298	-0.457922	4.7811	0.00837441	0.016055
FBgn0250869	0.504692	5.47676	0.0083943	0.0160846
FBgn0029887	0.318453	5.11449	0.00839936	0.0160859
FBgn0037913	-0.366826	8.15918	0.0084363	0.0161481
FBgn0039668	-0.363427	4.98961	0.00865483	0.0165577
FBgn0050020	0.329827	5.95587	0.0087245	0.0166822
FBgn0261243	-0.296409	5.54574	0.00873972	0.0167025
FBgn0037109	-0.326609	5.22292	0.00884537	0.0168955
FBgn0023423	-0.2817	6.58089	0.00886009	0.0169147
FBgn0038464	-0.382885	5.12031	0.00888254	0.0169487
FBgn0036825	-0.342781	7.34765	0.00898045	0.0171265
FBgn0032036	0.261511	6.563	0.00900538	0.017165
FBgn0036505	0.327902	5.16185	0.00901687	0.0171779
FBgn0001961	0.426844	4.69484	0.00906964	0.0172694
FBgn0050372	-0.29109	5.91627	0.0091296	0.0173723
FBgn0032160	-0.396667	4.97239	0.00913326	0.0173723
FBgn0022097	-0.404876	5.65315	0.00919338	0.0174775
FBgn0003345	0.305754	7.76109	0.00928464	0.0176418
FBgn0033236	-0.346023	5.36227	0.00939686	0.0178432
FBgn0038244	0.279786	5.8709	0.00940047	0.0178432
FBgn0030816	0.333877	6.66418	0.00943763	0.0179044
FBgn0026630	0.287794	5.7691	0.00947527	0.0179664
FBgn0022153	0.283291	6.52514	0.0095152	0.018027
FBgn0021800	0.383554	5.12376	0.00951714	0.018027
FBgn0029785	-0.321227	6.51971	0.00954275	0.0180661
FBgn0027620	0.28886	6.18824	0.00955393	0.0180778
FBgn0030808	0.303027	6.28417	0.00960281	0.0181609
FBgn0023215	-0.325281	6.49158	0.00961921	0.0181824
FBgn0034420	0.292961	6.14011	0.00962963	0.0181926
FBgn0037556	-0.263139	6.37882	0.00964161	0.0182058
FBgn0038198	-0.417823	5.16138	0.00966729	0.0182448
FBgn0005677	-0.411525	5.20806	0.00972408	0.0183425
FBgn0005593	-0.32333	8.77063	0.00989612	0.0186452
FBgn0020497	-0.241501	7.24377	0.009899	0.0186452
FBgn0038156	-0.303734	6.89756	0.00989995	0.0186452
FBgn0015625	-0.377122	4.80704	0.00994842	0.0187267
FBgn0040985	0.32818	5.42145	0.010009	0.018831
FBgn0029113	-0.31986	5.75279	0.0100854	0.018965
FBgn0029896	-0.382626	9.75205	0.0101524	0.0190811
FBgn0036486	0.355083	4.76097	0.0102323	0.0192213
FBgn0012058	-0.325025	5.36799	0.0102383	0.0192223
FBgn0052655	0.554532	4.64639	0.0102434	0.0192223
FBgn0011638	0.33209	5.59558	0.0102511	0.0192269
FBgn0032363	-0.261628	6.11562	0.0103028	0.0193137
FBgn0052666	0.348428	5.84185	0.0103129	0.0193227
FBgn0033194	0.328467	8.27993	0.0104399	0.0195505
FBgn0032005	-0.303347	5.63377	0.0104639	0.0195854
FBgn0035420	-0.2926	6.34892	0.0104701	0.019587
FBgn0021796	-0.267111	6.13327	0.0105102	0.0196519
FBgn0003557	0.321331	5.60849	0.0105397	0.019697
FBgn0037360	-0.301119	5.95834	0.0106127	0.019823
FBgn0014388	0.278228	6.87636	0.0107034	0.0199822
FBgn0035464	-0.323438	5.76192	0.0107127	0.0199893
FBgn0029976	-0.293985	5.56612	0.0107783	0.0201014
FBgn0010905	-0.297027	8.07736	0.0107858	0.0201051
FBgn0013681	0.542206	5.91089	0.0107916	0.0201056
FBgn0026199	-0.307066	9.00298	0.0108151	0.0201391
FBgn0259876	-0.355951	5.59043	0.0110028	0.020478
FBgn0259174	0.283355	6.98197	0.0110475	0.0205507
FBgn0243516	0.346202	7.32781	0.0110764	0.0205939
FBgn0030996	-0.31612	5.6119	0.0111373	0.0206966
FBgn0035622	-0.276982	5.9246	0.0112806	0.0209521
FBgn0013469	-0.272889	5.86122	0.0113336	0.0210398
FBgn0030366	-0.239825	7.34579	0.0113549	0.0210686
FBgn0016031	0.505995	6.87813	0.0115825	0.02148
FBgn0003334	-0.324749	5.37326	0.0116146	0.0215284
FBgn0261934	0.284858	7.57018	0.0116512	0.0215853
FBgn0028420	0.372489	7.95925	0.0116696	0.0216083
FBgn0000721	0.266416	6.43386	0.0117044	0.0216617
FBgn0020238	-0.305753	9.50361	0.0117286	0.0216955
FBgn0025641	-0.396361	5.0142	0.0117379	0.0217016
FBgn0000382	0.310902	6.39228	0.0117891	0.0217852
FBgn0028474	-0.302017	4.98215	0.0118971	0.0219737
FBgn0082598	-0.316739	6.17015	0.0120557	0.0222553
FBgn0040230	-0.275992	5.38849	0.0120727	0.0222754
FBgn0000578	-0.304292	6.34692	0.0120927	0.0223009
FBgn0036661	-0.292074	6.17861	0.0122129	0.0225111
FBgn0002543	0.434922	5.88926	0.0122468	0.0225622
FBgn0020521	-0.39462	4.86519	0.0123672	0.0227725
FBgn0037094	-0.288816	6.04536	0.0123785	0.0227818
FBgn0003346	-0.348324	5.16406	0.0124035	0.0228161
FBgn0031266	-0.332755	5.36139	0.012443	0.0228772
FBgn0037328	-0.276854	7.11929	0.0125773	0.0231124
FBgn0261873	0.323512	6.01852	0.0128771	0.0236514
FBgn0259113	0.318198	5.42948	0.0129681	0.0238065
FBgn0037313	-0.32369	5.22566	0.0130826	0.0240045
FBgn0031736	0.344404	6.33222	0.0131632	0.0241403
FBgn0036746	0.30165	5.59297	0.0131701	0.0241407
FBgn0001091	-0.389782	7.78194	0.0132908	0.0243497
FBgn0037551	-0.348032	6.17489	0.0133615	0.024467
FBgn0031759	-0.233782	6.60036	0.0133725	0.0244747
FBgn0032876	-0.288187	5.67236	0.013438	0.0245822
FBgn0004856	-0.39277	5.06197	0.0134813	0.0246489
FBgn0035235	0.303209	4.76601	0.0136023	0.0248577
FBgn0050423	-0.328046	5.43995	0.0136374	0.024891
FBgn0036509	-0.280443	5.98927	0.0136403	0.024891
FBgn0029512	-0.41225	4.90283	0.0136463	0.024891
FBgn0052672	0.275666	6.57782	0.0136479	0.024891
FBgn0039004	-0.375823	4.7603	0.0138557	0.0252572
FBgn0052016	0.268947	7.36754	0.0139271	0.0253747
FBgn0032923	-0.344138	5.3684	0.0139706	0.0254412
FBgn0036624	-0.512537	6.85968	0.0140607	0.0255925
FBgn0051706	0.466811	5.25648	0.0140793	0.0256029
FBgn0000210	-0.333681	10.1824	0.0140805	0.0256029
[truncated: 1,635 more rows]

## Sheet: KEY
logFC: log2-fold-change
logCPM: log2 counts-per-million
PValue: p-value
FDR: false discovery rate
