# Supplementary material for: Transcriptome Profiling Identifies Multiplexin as a Target of SAGA Deubiquitinase Activity in Glia Required for Precise Axon Guidance During Drosophila Visual Development
Source: G3 (Bethesda). 2016 Jun 1;6(8):2435–45. doi: 10.1534/g3.116.031310 (PMC4978897; doi:10.1534/g3.116.031310)
Supplement: Supplemental Material [file supp_g3.116.031310_TableS9.xlsx]

## Sheet: sgf11edgeRtable
Table S9: EdgeR output of differential analysis of sgf11 vs. wild-type glia
ID	logFC	logCPM	PValue	FDR
FBgn0052037	6.36988	7.19252	7.48042e-274	2.71764e-270
FBgn0263093	5.666	6.49299	3.84613e-217	6.9865e-214
FBgn0262620	7.19852	6.72372	5.8865e-175	7.12855e-172
FBgn0029766	3.30324	6.03428	1.02462e-140	9.30613e-138
FBgn0039644	2.73848	6.85122	4.79987e-113	3.48759e-110
FBgn0015037	3.59987	7.15091	2.60111e-109	1.57497e-106
FBgn0051973	3.22454	6.06276	4.66685e-109	2.4221e-106
FBgn0037963	2.70697	9.12283	5.56985e-102	2.52941e-99
FBgn0032956	2.75968	8.33621	2.04663e-86	8.26155e-84
FBgn0024294	-4.18065	3.68027	7.93636e-82	2.88328e-79
FBgn0040837	4.77429	4.67094	1.00642e-80	3.32395e-78
FBgn0038347	3.24748	5.8177	7.08634e-75	2.14539e-72
FBgn0264699	4.13991	4.78606	4.61298e-74	1.28915e-71
FBgn0033926	3.4618	10.049	1.00815e-71	2.49478e-69
FBgn0035770	1.87108	6.7363	1.03005e-71	2.49478e-69
FBgn0052865	3.6386	6.88584	3.7459e-70	8.50555e-68
FBgn0039897	2.91423	6.62092	1.42447e-68	3.04418e-66
FBgn0005633	3.82873	5.46731	1.57435e-67	3.17757e-65
FBgn0033395	2.64239	7.90299	2.98388e-64	5.70548e-62
FBgn0023479	2.14027	6.11805	1.11658e-60	2.02826e-58
FBgn0087002	2.35607	13.6733	1.72606e-60	2.98609e-58
FBgn0035550	-4.53032	3.6543	8.87494e-60	1.46558e-57
FBgn0032774	2.80882	4.36577	1.12619e-59	1.77889e-57
FBgn0025726	2.81696	10.6765	3.44046e-59	5.20799e-57
FBgn0037000	2.46037	8.15832	6.33754e-59	9.20972e-57
FBgn0032405	-3.68524	3.9119	4.53033e-58	6.33027e-56
FBgn0032456	1.77691	8.12767	1.19713e-55	1.6108e-53
FBgn0051999	1.92503	8.47782	1.50397e-55	1.9514e-53
FBgn0028940	3.4367	5.37905	1.24004e-53	1.55346e-51
FBgn0264718	2.20759	4.62637	2.50727e-53	3.03631e-51
FBgn0058178	1.71767	7.37831	3.6965e-53	4.33206e-51
FBgn0038465	2.51889	6.88054	2.88181e-52	3.27175e-50
FBgn0010482	2.8549	4.77114	1.02952e-51	1.13341e-49
FBgn0023416	2.67399	6.65594	6.11953e-51	6.5389e-49
FBgn0003091	1.92867	5.49699	8.39386e-51	8.71283e-49
FBgn0032889	2.14382	5.10917	1.59167e-48	1.60626e-46
FBgn0051676	2.11734	5.02635	1.1821e-46	1.16069e-44
FBgn0011705	-2.35294	9.56725	1.80699e-45	1.69379e-43
FBgn0053526	1.66704	8.13556	1.81827e-45	1.69379e-43
FBgn0035430	3.97944	4.56255	5.76229e-45	5.2336e-43
FBgn0259682	-3.28585	3.99063	2.94249e-44	2.60733e-42
FBgn0035099	1.6653	5.98216	5.43035e-44	4.69725e-42
FBgn0031208	1.62024	6.61422	7.67565e-44	6.48503e-42
FBgn0036556	-1.59714	7.63557	8.56471e-43	7.07173e-41
FBgn0032449	-2.12277	5.31304	1.45019e-42	1.17078e-40
FBgn0028397	2.3043	5.22396	2.20247e-42	1.73947e-40
FBgn0039972	2.99446	4.41756	2.43581e-42	1.88283e-40
FBgn0085434	1.70047	6.98162	9.91153e-42	7.50179e-40
FBgn0052572	2.37132	4.75432	2.69862e-41	2.00083e-39
FBgn0011288	1.879	5.14233	1.36066e-40	9.88652e-39
FBgn0016693	-1.4046	6.73225	1.44904e-40	1.03223e-38
FBgn0036732	2.35436	10.2542	2.50986e-40	1.75352e-38
FBgn0029791	1.93697	6.81777	5.69819e-40	3.90595e-38
FBgn0010225	1.57596	7.36912	1.03753e-39	6.9803e-38
FBgn0250757	2.06827	8.77234	1.13292e-39	7.48346e-38
FBgn0053126	-3.34347	5.69796	1.22788e-39	7.96586e-38
FBgn0034728	1.34386	6.24835	1.55448e-39	9.90775e-38
FBgn0031001	-3.26441	5.35623	2.00153e-39	1.25372e-37
FBgn0002891	1.71847	4.91415	4.07125e-39	2.50693e-37
FBgn0034438	-2.64935	5.60336	5.44727e-39	3.29832e-37
FBgn0031993	-1.95038	8.79817	6.0202e-39	3.58548e-37
FBgn0034603	1.48592	7.47698	7.81882e-39	4.58158e-37
FBgn0031313	2.70276	9.01716	4.83983e-38	2.79097e-36
FBgn0052438	1.70571	5.42324	8.36624e-38	4.74915e-36
FBgn0262204	2.38573	4.67773	1.43848e-37	8.04001e-36
FBgn0031170	1.34	5.92824	3.1226e-37	1.71885e-35
FBgn0039415	-2.0218	6.05528	8.81022e-37	4.77725e-35
FBgn0053494	3.12783	5.39158	4.29432e-36	2.2943e-34
FBgn0264569	2.00752	4.61456	6.9207e-36	3.6439e-34
FBgn0260469	2.18491	5.15107	2.08447e-35	1.08184e-33
FBgn0032006	2.00923	5.45617	7.94205e-35	4.06387e-33
FBgn0052195	1.89878	6.28178	9.23578e-35	4.66022e-33
FBgn0035078	2.73798	4.63912	1.59424e-34	7.93406e-33
FBgn0264562	-1.82988	5.10152	2.31136e-34	1.13475e-32
FBgn0039993	1.41273	6.8117	1.20592e-33	5.8415e-32
FBgn0026403	2.17211	5.84625	4.15956e-33	1.98838e-31
FBgn0014427	-1.88923	4.33869	1.07283e-32	5.06181e-31
FBgn0038071	-1.56734	6.09174	1.35921e-32	6.3308e-31
FBgn0052521	1.36706	7.55752	4.35533e-32	2.0029e-30
FBgn0040259	1.84881	4.75251	5.28747e-32	2.40117e-30
FBgn0036560	2.07224	6.89403	5.74109e-32	2.57498e-30
FBgn0034493	2.95683	4.89047	5.83043e-32	2.58316e-30
FBgn0262109	1.4896	12.3284	7.88736e-32	3.45238e-30
FBgn0002526	1.55123	9.11141	2.0775e-31	8.98517e-30
FBgn0052354	-1.65191	7.89107	2.17347e-31	9.28966e-30
FBgn0067779	1.21799	6.29116	2.36359e-31	9.98481e-30
FBgn0052220	1.87172	6.74778	7.11866e-31	2.94251e-29
FBgn0040009	1.38466	6.10432	7.12746e-31	2.94251e-29
FBgn0039970	1.16376	7.22908	8.99109e-31	3.67018e-29
FBgn0030593	1.84985	6.62865	1.34027e-30	5.41021e-29
FBgn0051075	-1.59519	5.82526	2.64558e-30	1.0562e-28
FBgn0027843	2.11228	4.57568	7.86194e-30	3.10461e-28
FBgn0051076	-2.93987	4.80063	9.8132e-30	3.83348e-28
FBgn0039257	-1.62544	8.35562	1.75791e-29	6.79415e-28
FBgn0036876	2.18174	6.32281	1.78822e-29	6.83852e-28
FBgn0004865	-2.07984	4.19989	1.83893e-29	6.9592e-28
FBgn0036663	1.74356	8.73256	1.95817e-29	7.33405e-28
FBgn0052549	1.59351	5.94978	2.7003e-29	1.00104e-27
FBgn0037989	1.60422	8.60746	2.76844e-29	1.01593e-27
FBgn0004652	1.54225	8.05533	3.31654e-29	1.2049e-27
FBgn0027356	1.38477	6.49771	9.9746e-29	3.58789e-27
FBgn0033188	1.25761	7.47583	1.10868e-28	3.94886e-27
FBgn0036975	1.92727	5.01589	1.77036e-28	6.22026e-27
FBgn0001253	-1.87189	7.84118	1.78064e-28	6.22026e-27
FBgn0037637	1.57167	5.75457	2.20726e-28	7.63711e-27
FBgn0031016	-1.16513	6.84556	5.19019e-28	1.77886e-26
FBgn0033538	1.75209	6.09507	5.53852e-28	1.88051e-26
FBgn0038953	1.41765	6.21867	7.00567e-28	2.35663e-26
FBgn0085384	-2.06652	5.46414	8.13828e-28	2.71251e-26
FBgn0034638	1.68827	6.85234	1.03526e-27	3.41919e-26
FBgn0032123	-1.321	6.19138	1.40533e-27	4.5996e-26
FBgn0263413	1.34635	7.44178	1.7266e-27	5.60067e-26
FBgn0036454	1.2906	7.54764	2.59664e-27	8.34832e-26
FBgn0029723	2.6711	6.4348	3.0393e-27	9.68578e-26
FBgn0033000	1.68579	4.80282	3.76029e-27	1.18792e-25
FBgn0011746	2.29721	5.73143	5.40515e-27	1.69284e-25
FBgn0031717	-1.49624	4.68832	6.58318e-27	2.04416e-25
FBgn0034275	-2.37952	4.31795	7.46394e-27	2.29801e-25
FBgn0038341	-1.19416	6.16303	1.36931e-26	4.18042e-25
FBgn0044047	-1.19279	6.30496	2.04765e-26	6.19926e-25
FBgn0032895	1.47687	5.0416	3.29062e-26	9.88002e-25
FBgn0004635	1.70141	7.1217	1.69944e-25	5.06071e-24
FBgn0035227	1.15848	6.42172	2.23303e-25	6.59561e-24
FBgn0052000	1.10948	8.16604	3.29477e-25	9.65314e-24
FBgn0031703	2.43145	5.30188	4.2008e-25	1.22092e-23
FBgn0036846	-1.92887	4.9267	6.51828e-25	1.87944e-23
FBgn0040251	1.55041	5.91137	7.95361e-25	2.27523e-23
FBgn0039209	1.08915	7.41115	8.64936e-25	2.45493e-23
FBgn0052850	1.22865	6.09956	8.75662e-25	2.46611e-23
FBgn0001226	-1.86624	8.48311	2.07184e-24	5.79001e-23
FBgn0040340	-1.2056	6.08512	2.41561e-24	6.69916e-23
FBgn0031643	1.27016	4.93602	3.07503e-24	8.46333e-23
FBgn0036145	1.68913	5.91255	3.3643e-24	9.18985e-23
FBgn0051514	1.34292	5.45852	3.49694e-24	9.48088e-23
FBgn0010470	-1.37289	6.43783	4.62407e-24	1.24439e-22
FBgn0035695	2.94335	7.2147	4.91414e-24	1.31273e-22
FBgn0036801	1.26216	5.19555	5.42957e-24	1.43983e-22
FBgn0038638	-1.27215	5.16573	6.52049e-24	1.71659e-22
FBgn0003044	-2.37316	7.77093	9.23322e-24	2.41326e-22
FBgn0016694	1.57851	6.4882	1.87424e-23	4.86366e-22
FBgn0030653	-1.76895	4.56607	4.27102e-23	1.10047e-21
FBgn0052473	-1.31846	6.65698	5.13038e-23	1.31258e-21
FBgn0051712	1.12666	7.18233	6.6292e-23	1.68419e-21
FBgn0036381	1.86981	4.975	6.85403e-23	1.72922e-21
FBgn0031689	1.57069	6.67706	8.15638e-23	2.04359e-21
FBgn0012036	1.69875	6.89536	8.94035e-23	2.22468e-21
FBgn0040056	1.44105	6.46133	9.3526e-23	2.31143e-21
FBgn0004797	-1.40443	4.68929	2.23739e-22	5.49218e-21
FBgn0038535	-1.06307	7.77949	5.20771e-22	1.26977e-20
FBgn0030028	1.47283	5.0004	6.11962e-22	1.48217e-20
FBgn0013672	1.88932	10.8002	6.59918e-22	1.58774e-20
FBgn0000477	-1.70958	4.80835	7.79105e-22	1.86216e-20
FBgn0260987	1.04056	6.67692	1.1035e-21	2.62027e-20
FBgn0038290	1.29787	5.46596	1.24243e-21	2.93101e-20
FBgn0033875	1.87704	7.8873	1.66441e-21	3.90115e-20
FBgn0261113	1.10575	9.59556	2.89923e-21	6.75185e-20
FBgn0032330	-1.07113	6.03369	3.02198e-21	6.9929e-20
FBgn0086378	1.20144	5.90331	4.05387e-21	9.32133e-20
FBgn0022355	1.94618	7.50749	4.31861e-21	9.86762e-20
FBgn0046706	1.13368	5.60234	4.60183e-21	1.0449e-19
FBgn0046763	1.5648	6.94883	4.92202e-21	1.11066e-19
FBgn0039537	-1.33829	5.95596	7.1156e-21	1.59574e-19
FBgn0003256	1.57484	8.35652	7.67469e-21	1.71056e-19
FBgn0013763	1.65953	8.35843	9.70742e-21	2.15043e-19
FBgn0038180	1.67395	5.43368	1.03757e-20	2.28455e-19
FBgn0031649	2.01691	4.93501	1.25596e-20	2.74873e-19
FBgn0015372	-1.37803	6.34044	1.40864e-20	3.06443e-19
FBgn0051793	1.36079	4.67654	1.48026e-20	3.20106e-19
FBgn0014380	1.26007	5.28461	1.51123e-20	3.2487e-19
FBgn0262738	1.05652	6.83342	2.07431e-20	4.43293e-19
FBgn0015737	-1.234	7.41729	2.87719e-20	6.11276e-19
FBgn0020445	-1.35142	5.62324	3.77315e-20	7.96968e-19
FBgn0029155	1.07869	5.3926	4.14412e-20	8.70265e-19
FBgn0052791	1.38423	4.98594	5.67982e-20	1.18591e-18
FBgn0033377	-1.11182	5.80562	7.23192e-20	1.50135e-18
FBgn0035763	-0.914926	6.59926	8.83588e-20	1.82391e-18
FBgn0261396	-1.15708	6.43752	9.70257e-20	1.99149e-18
FBgn0039900	1.21903	5.02211	1.5118e-19	3.0856e-18
FBgn0259221	1.04359	6.97313	1.64808e-19	3.34496e-18
FBgn0000064	1.32274	9.18792	1.80804e-19	3.64923e-18
FBgn0030349	1.08793	8.37874	2.4686e-19	4.95494e-18
FBgn0058045	1.02213	7.42391	3.62764e-19	7.24132e-18
FBgn0042696	1.39212	6.01224	4.38164e-19	8.69864e-18
FBgn0261262	1.52468	7.77919	4.96503e-19	9.80324e-18
FBgn0043841	1.51136	8.75342	5.04331e-19	9.90397e-18
FBgn0041150	1.68837	7.60093	5.33412e-19	1.04187e-17
FBgn0262699	-1.03692	7.26051	6.18853e-19	1.2023e-17
FBgn0040319	1.34367	5.10325	7.04187e-19	1.3538e-17
FBgn0032946	1.26064	8.05409	7.04288e-19	1.3538e-17
FBgn0016131	1.2403	5.4256	7.43214e-19	1.4211e-17
FBgn0051092	-1.12236	8.65502	7.51283e-19	1.42901e-17
FBgn0036372	-1.14272	5.55194	8.57942e-19	1.62339e-17
FBgn0035083	1.31223	5.58094	9.19872e-19	1.73108e-17
FBgn0035348	1.63653	4.77431	9.24385e-19	1.73108e-17
FBgn0263236	1.3815	6.5611	1.87812e-18	3.49908e-17
FBgn0086758	1.13602	7.86318	1.94278e-18	3.60108e-17
FBgn0034494	1.22127	7.87725	2.33179e-18	4.30021e-17
FBgn0033924	1.33556	4.94452	2.51844e-18	4.62096e-17
FBgn0264001	1.22541	6.33302	2.5648e-18	4.68236e-17
FBgn0030576	1.31688	5.95483	2.77761e-18	5.04553e-17
FBgn0028695	-1.00206	7.01807	3.5585e-18	6.43185e-17
FBgn0041605	1.12726	6.91745	3.78768e-18	6.8122e-17
FBgn0027493	1.03462	6.08782	4.54218e-18	8.12893e-17
FBgn0030257	1.24444	5.57026	4.86051e-18	8.656e-17
FBgn0259734	-1.19877	6.05854	6.6397e-18	1.17668e-16
FBgn0032782	2.07267	4.43338	8.27679e-18	1.45969e-16
FBgn0039925	1.58008	5.62532	8.57125e-18	1.50432e-16
FBgn0263916	-1.40781	9.37702	9.71653e-18	1.69712e-16
FBgn0038721	1.00695	6.46504	1.14041e-17	1.98235e-16
FBgn0037552	1.43909	6.35679	1.29534e-17	2.24093e-16
FBgn0005612	-1.09077	6.24377	1.77766e-17	3.06077e-16
FBgn0000723	0.91469	8.03647	2.42101e-17	4.14883e-16
FBgn0043364	1.21242	7.6598	3.57363e-17	6.09531e-16
FBgn0001227	-1.17929	5.34214	3.95779e-17	6.719e-16
FBgn0033889	0.858618	6.16606	4.32294e-17	7.30476e-16
FBgn0029504	0.937445	6.22006	5.25925e-17	8.84576e-16
FBgn0004852	1.31023	5.82888	5.45507e-17	9.13284e-16
FBgn0001234	1.94464	14.2329	5.9177e-17	9.86193e-16
FBgn0039714	1.08928	5.19183	6.41596e-17	1.06435e-15
FBgn0015801	1.25081	5.69961	6.59361e-17	1.08884e-15
FBgn0031307	2.00409	7.71963	6.83696e-17	1.12392e-15
FBgn0024150	1.16403	7.32557	9.20323e-17	1.5061e-15
FBgn0034398	1.1978	8.70744	9.42307e-17	1.53516e-15
FBgn0001254	-3.79863	5.1809	9.46607e-17	1.53528e-15
FBgn0030114	-0.912225	6.19003	1.11218e-16	1.7958e-15
FBgn0039431	1.00671	6.87412	1.19653e-16	1.92344e-15
FBgn0004167	-0.999229	7.78651	1.23271e-16	1.97288e-15
FBgn0261394	-1.19721	5.52656	1.93018e-16	3.07559e-15
FBgn0038053	-1.12157	5.65693	2.15137e-16	3.41307e-15
FBgn0037973	1.27502	4.91721	2.27556e-16	3.59439e-15
FBgn0031995	1.09867	8.64465	2.62595e-16	4.12991e-15
FBgn0003321	0.885351	6.56676	3.89404e-16	6.09787e-15
FBgn0262124	0.958887	7.28681	5.23464e-16	8.162e-15
FBgn0035542	-1.14359	5.60309	5.47502e-16	8.50033e-15
FBgn0041188	-0.987294	6.49428	6.44137e-16	9.95809e-15
FBgn0035121	-0.925049	7.72566	6.96036e-16	1.07148e-14
FBgn0036039	-0.961342	6.40725	7.60127e-16	1.16521e-14
FBgn0037391	1.00203	5.15671	8.45126e-16	1.29006e-14
FBgn0052412	-1.09072	5.66556	8.78452e-16	1.33204e-14
FBgn0264255	1.30549	5.70325	8.79958e-16	1.33204e-14
FBgn0035710	0.817768	7.51746	1.09035e-15	1.64368e-14
FBgn0028327	-0.842839	7.99263	1.29527e-15	1.94451e-14
FBgn0026206	0.879562	7.63261	1.45836e-15	2.18034e-14
FBgn0015282	-0.920045	5.87395	1.47558e-15	2.19704e-14
FBgn0052486	0.873377	6.20049	1.75304e-15	2.59951e-14
FBgn0039109	1.48647	4.82763	2.04084e-15	3.01396e-14
FBgn0027279	0.885545	7.85584	2.2962e-15	3.37737e-14
FBgn0262570	1.29877	4.56335	2.32573e-15	3.40701e-14
FBgn0058470	1.21124	8.02917	2.67158e-15	3.89793e-14
FBgn0002121	0.878569	8.77099	2.75907e-15	4.00949e-14
FBgn0033484	1.23135	6.38995	3.04499e-15	4.40735e-14
FBgn0038924	-1.54165	4.64568	3.10403e-15	4.47498e-14
FBgn0028956	1.10778	5.55733	3.53229e-15	5.07226e-14
FBgn0031571	-0.866365	6.93552	4.20024e-15	6.00766e-14
FBgn0023531	1.0224	5.83497	4.98437e-15	7.10126e-14
FBgn0038110	-1.4055	4.54061	8.54599e-15	1.2128e-13
FBgn0086532	-0.914506	6.22803	9.92859e-15	1.40352e-13
FBgn0000108	1.0444	7.26944	1.01516e-14	1.42948e-13
FBgn0040010	0.91027	7.35079	1.09352e-14	1.53388e-13
FBgn0039809	1.67493	4.86522	1.39027e-14	1.94264e-13
FBgn0035720	0.93997	8.71803	1.51655e-14	2.10638e-13
FBgn0043456	-0.798259	7.068	1.51905e-14	2.10638e-13
FBgn0262160	0.804862	7.45256	1.6315e-14	2.2537e-13
FBgn0039738	1.02757	6.13717	2.19522e-14	3.02092e-13
FBgn0040532	1.51479	5.24944	2.22859e-14	3.05527e-13
FBgn0016697	-0.863663	5.77258	2.2995e-14	3.14063e-13
FBgn0033205	0.970047	5.69756	2.552e-14	3.47245e-13
FBgn0039094	2.00817	5.35558	2.72174e-14	3.68958e-13
FBgn0033095	0.807492	6.53056	2.87849e-14	3.88677e-13
FBgn0052138	0.950071	7.82569	2.8886e-14	3.88677e-13
FBgn0003575	0.915925	5.62973	3.25794e-14	4.36756e-13
FBgn0031627	-1.02675	5.94157	3.30102e-14	4.40904e-13
FBgn0260960	0.776901	6.26845	3.42505e-14	4.55795e-13
FBgn0045038	1.23935	5.60645	3.76049e-14	4.98607e-13
FBgn0035983	-1.23257	5.65629	3.90416e-14	5.15775e-13
FBgn0019985	1.48569	5.18203	4.32161e-14	5.68855e-13
FBgn0032467	-0.777095	6.1398	4.43329e-14	5.81449e-13
FBgn0262579	1.02782	8.42646	4.66154e-14	6.09187e-13
FBgn0030079	0.939732	6.24778	5.01556e-14	6.53101e-13
FBgn0031258	0.981759	5.47187	5.55449e-14	7.20695e-13
FBgn0032689	-0.817727	7.12221	6.89071e-14	8.90888e-13
FBgn0003016	-0.786985	7.00952	6.93808e-14	8.93831e-13
FBgn0024804	1.02793	8.08505	8.05792e-14	1.03443e-12
FBgn0035173	1.33362	5.97584	8.45753e-14	1.08191e-12
FBgn0031568	-1.32891	4.31376	9.96816e-14	1.27068e-12
FBgn0263780	1.31524	4.83581	1.10327e-13	1.40146e-12
FBgn0031695	1.11103	5.30829	1.22125e-13	1.54592e-12
FBgn0262593	1.29584	4.90131	1.25041e-13	1.57734e-12
FBgn0263659	1.35804	5.5368	1.58133e-13	1.98788e-12
FBgn0031213	0.751722	6.4983	1.59159e-13	1.99388e-12
FBgn0011768	-1.14983	5.62822	1.73e-13	2.15983e-12
FBgn0036752	1.10452	6.23664	1.94687e-13	2.42225e-12
FBgn0041094	0.910211	8.19152	2.06225e-13	2.55705e-12
FBgn0008635	-0.82788	6.14914	2.08928e-13	2.58176e-12
FBgn0033342	-0.733481	7.2176	2.11285e-13	2.60203e-12
FBgn0032213	-1.10089	7.18103	2.49346e-13	3.06038e-12
FBgn0037632	-0.733879	6.60235	2.76699e-13	3.38468e-12
FBgn0260938	-1.42267	8.68283	2.84256e-13	3.46545e-12
FBgn0038934	0.870947	6.42726	2.87221e-13	3.48988e-12
FBgn0037847	1.01488	5.12449	3.0523e-13	3.69633e-12
FBgn0000384	0.802785	6.33061	3.155e-13	3.80801e-12
FBgn0003984	1.17497	4.89662	3.58428e-13	4.31182e-12
FBgn0262115	0.74969	6.63546	3.77662e-13	4.5282e-12
FBgn0000043	-0.878173	8.32482	4.13876e-13	4.94609e-12
FBgn0029804	-1.49	5.00291	4.19984e-13	5.00263e-12
FBgn0033649	-0.781524	6.86756	4.43131e-13	5.2611e-12
FBgn0011274	0.907471	6.0752	4.5256e-13	5.35554e-12
FBgn0014906	1.13699	7.00014	4.6448e-13	5.47876e-12
FBgn0263097	0.75516	7.12534	4.96356e-13	5.8358e-12
FBgn0037206	0.873176	6.45149	5.29247e-13	6.20243e-12
FBgn0036208	1.41504	5.16464	5.91545e-13	6.91023e-12
FBgn0003231	0.922697	7.15898	6.03e-13	7.02147e-12
FBgn0262116	1.17234	4.8031	6.24085e-13	7.24378e-12
FBgn0017581	0.863496	9.27887	6.31679e-13	7.30857e-12
FBgn0010621	-0.773879	7.10021	6.98979e-13	8.06156e-12
FBgn0033504	0.98776	7.86004	7.19546e-13	8.2725e-12
FBgn0031037	0.918532	6.51704	8.20313e-13	9.40126e-12
FBgn0020389	-1.08371	4.22138	8.45475e-13	9.65915e-12
FBgn0019661	1.05891	10.6871	9.89669e-13	1.12711e-11
FBgn0036116	1.56848	7.71231	1.06574e-12	1.20995e-11
FBgn0085766	0.893258	8.75878	1.11963e-12	1.26717e-11
FBgn0046692	0.829139	5.65468	1.12868e-12	1.27345e-11
FBgn0261975	-0.930975	4.6938	1.19938e-12	1.34902e-11
FBgn0028692	-0.921946	6.60965	1.24065e-12	1.39114e-11
FBgn0085767	0.899317	12.0617	1.34419e-12	1.50259e-11
FBgn0040232	0.804712	6.81955	1.36808e-12	1.52461e-11
FBgn0024913	1.12106	5.4896	1.38218e-12	1.53562e-11
FBgn0051163	0.852644	9.32197	1.39928e-12	1.54987e-11
FBgn0002566	1.00622	7.02673	1.47376e-12	1.62741e-11
FBgn0011829	1.11361	5.32449	1.51371e-12	1.66645e-11
FBgn0261397	1.0174	5.09689	1.68655e-12	1.85112e-11
FBgn0051221	1.17339	5.61264	1.9627e-12	2.14774e-11
FBgn0028482	1.17504	5.74409	2.20909e-12	2.4101e-11
FBgn0032455	0.80833	6.6368	2.27878e-12	2.47868e-11
FBgn0038810	-0.927152	4.91054	2.32826e-12	2.52494e-11
FBgn0010051	0.705001	6.61072	2.54884e-12	2.75594e-11
FBgn0086680	-0.835264	5.45993	2.69368e-12	2.9039e-11
FBgn0085412	1.02449	6.20266	2.72276e-12	2.92656e-11
FBgn0032026	0.978982	5.3223	2.84239e-12	3.04614e-11
FBgn0002528	0.914832	7.40689	3.02023e-12	3.22721e-11
FBgn0051619	1.10471	8.36084	3.14769e-12	3.35354e-11
FBgn0040284	0.887915	8.55532	3.60815e-12	3.83286e-11
FBgn0053129	-0.75734	7.39505	3.67558e-12	3.89312e-11
FBgn0038803	-1.19928	5.66833	3.80169e-12	4.01498e-11
FBgn0015477	-0.79633	7.60566	3.98274e-12	4.194e-11
FBgn0032521	0.990997	5.14652	4.1661e-12	4.3744e-11
FBgn0087035	0.783081	7.61324	4.23722e-12	4.43626e-11
FBgn0029838	-1.18382	5.45419	5.87001e-12	6.12809e-11
FBgn0011016	-0.688579	7.11144	6.1253e-12	6.37628e-11
FBgn0036191	1.23169	6.29696	6.3842e-12	6.6268e-11
FBgn0004698	0.723062	6.58743	6.6318e-12	6.85277e-11
FBgn0261988	0.740201	7.51159	6.63962e-12	6.85277e-11
FBgn0032224	1.07782	4.89568	6.98711e-12	7.19098e-11
FBgn0039328	0.886938	4.77876	8.0073e-12	8.21767e-11
FBgn0039332	1.53284	9.56532	8.47014e-12	8.66817e-11
FBgn0041184	1.10653	6.37288	8.60044e-12	8.7768e-11
FBgn0020660	1.11205	8.10137	9.47169e-12	9.63884e-11
FBgn0053971	1.30091	4.76478	9.53103e-12	9.67213e-11
FBgn0035237	-0.771983	7.22293	9.71923e-12	9.83564e-11
FBgn0041004	0.762959	6.22162	9.87036e-12	9.96084e-11
FBgn0001078	0.824398	6.33872	1.09324e-11	1.10021e-10
FBgn0013726	-0.756984	6.64846	1.16365e-11	1.16783e-10
FBgn0036919	-1.06739	4.34184	1.17338e-11	1.17435e-10
FBgn0027341	-1.18246	5.41262	1.18784e-11	1.18555e-10
FBgn0010114	1.07116	4.76222	1.31474e-11	1.30862e-10
FBgn0005634	-0.85979	8.09751	1.38358e-11	1.37337e-10
FBgn0026056	1.03071	5.20435	1.42754e-11	1.41061e-10
FBgn0026401	0.854922	7.93563	1.42886e-11	1.41061e-10
FBgn0001098	0.779581	7.72311	1.48019e-11	1.45733e-10
FBgn0028490	1.10966	9.92453	1.61894e-11	1.58962e-10
FBgn0086359	1.04636	8.02632	1.72626e-11	1.69044e-10
FBgn0041604	1.01156	7.43259	1.75983e-11	1.71868e-10
FBgn0035802	0.662552	6.66897	1.78015e-11	1.73385e-10
FBgn0000567	-0.737571	7.44371	2.00424e-11	1.94659e-10
FBgn0259214	0.81638	10.5453	2.00928e-11	1.94659e-10
FBgn0028704	0.926949	5.98926	2.10124e-11	2.03027e-10
FBgn0038829	-0.7242	5.34569	2.13819e-11	2.06049e-10
FBgn0037580	-0.784406	6.27678	2.44398e-11	2.34894e-10
FBgn0034909	1.3216	5.22251	2.51205e-11	2.40799e-10
FBgn0260944	0.764502	5.9732	2.57698e-11	2.46372e-10
FBgn0003391	-0.771151	6.97938	2.59913e-11	2.47839e-10
FBgn0034657	-0.771522	5.93977	2.69985e-11	2.56769e-10
FBgn0262976	1.02898	5.88469	2.71367e-11	2.57409e-10
FBgn0003638	0.879213	8.25646	2.78675e-11	2.63653e-10
FBgn0052181	0.933851	4.81526	2.81544e-11	2.65675e-10
FBgn0053229	0.861332	8.29492	2.82371e-11	2.65765e-10
FBgn0028686	-0.885588	6.35305	2.86235e-11	2.68706e-10
FBgn0015245	0.769277	5.99602	2.90989e-11	2.72464e-10
FBgn0037901	-0.936476	4.33965	2.95121e-11	2.75623e-10
FBgn0000568	-0.813612	8.18685	3.10926e-11	2.89639e-10
FBgn0036741	0.792676	5.36975	3.13901e-11	2.91663e-10
FBgn0031516	-0.956809	6.43239	3.19627e-11	2.96226e-10
FBgn0033639	-0.736185	6.44026	3.22468e-11	2.98098e-10
FBgn0085803	0.73011	8.3706	3.30334e-11	3.04595e-10
FBgn0264308	-0.942908	10.0663	3.37884e-11	3.10768e-10
FBgn0261552	0.780289	7.04197	3.44575e-11	3.16122e-10
FBgn0019925	-0.812955	6.51868	3.66655e-11	3.35531e-10
FBgn0033010	0.69649	7.30693	3.91236e-11	3.57126e-10
FBgn0040382	1.20792	8.41281	3.95994e-11	3.60563e-10
FBgn0086370	0.92593	5.32598	4.56091e-11	4.14245e-10
FBgn0032587	0.914373	6.12387	4.62127e-11	4.1868e-10
FBgn0038651	-0.642416	7.10081	5.28414e-11	4.77544e-10
FBgn0263256	0.943213	6.0848	5.4088e-11	4.87597e-10
FBgn0261239	-0.709433	6.6222	6.49868e-11	5.84398e-10
FBgn0037555	0.830664	5.57892	6.92253e-11	6.20976e-10
FBgn0033872	0.914167	5.18079	6.94056e-11	6.21061e-10
FBgn0069969	1.13104	5.24555	7.0351e-11	6.27973e-10
FBgn0052017	0.855013	6.03832	7.10845e-11	6.32965e-10
FBgn0039959	0.778176	9.33964	7.2791e-11	6.46576e-10
FBgn0005649	-0.696526	6.20547	7.36853e-11	6.52924e-10
FBgn0039908	0.848362	7.28713	7.91426e-11	6.99574e-10
FBgn0039419	0.914772	6.17691	8.10411e-11	7.14617e-10
FBgn0013988	0.766262	6.00309	8.2215e-11	7.23213e-10
FBgn0031534	-0.796155	5.70829	9.4954e-11	8.31587e-10
FBgn0028582	-0.610718	7.0723	9.49928e-11	8.31587e-10
FBgn0037249	-0.704166	6.16229	9.67595e-11	8.45018e-10
FBgn0259736	1.02119	6.49837	1.0444e-10	9.09905e-10
FBgn0262519	-0.682346	7.27824	1.07101e-10	9.30854e-10
FBgn0086357	-0.790573	8.64111	1.08674e-10	9.42276e-10
FBgn0028690	-0.802212	5.81592	1.10861e-10	9.58951e-10
FBgn0035772	-0.822154	7.02398	1.21582e-10	1.04919e-09
FBgn0001258	1.43127	5.57836	1.28917e-10	1.10985e-09
FBgn0032997	0.8312	5.73546	1.30288e-10	1.119e-09
FBgn0021795	-0.80952	5.46997	1.31772e-10	1.12908e-09
FBgn0027835	-0.673706	8.18959	1.37802e-10	1.17796e-09
FBgn0015376	1.32174	4.77288	1.38685e-10	1.18273e-09
FBgn0028694	-0.780339	6.0086	1.56084e-10	1.32799e-09
FBgn0031474	0.616263	6.66916	1.56949e-10	1.33223e-09
FBgn0019830	-1.05058	4.67559	1.59582e-10	1.35142e-09
FBgn0028688	-0.844767	5.59705	1.70401e-10	1.43969e-09
FBgn0263260	-0.948373	4.59725	1.73083e-10	1.45896e-09
FBgn0261439	0.746378	5.74518	1.81403e-10	1.5237e-09
FBgn0039737	0.95462	7.46856	1.81602e-10	1.5237e-09
FBgn0085753	0.853421	6.48926	1.99267e-10	1.66806e-09
FBgn0014018	0.671899	6.49355	2.1328e-10	1.78125e-09
FBgn0032409	-0.823561	5.3571	2.22359e-10	1.85282e-09
FBgn0004611	0.677098	6.60137	2.31566e-10	1.92512e-09
FBgn0010173	0.744369	6.05805	2.34548e-10	1.94546e-09
FBgn0037702	-0.738967	7.52908	2.78131e-10	2.30171e-09
FBgn0003209	-0.688842	5.99866	2.80409e-10	2.31529e-09
FBgn0001612	0.844981	5.17486	3.01751e-10	2.48586e-09
FBgn0031119	0.823106	5.25833	3.15085e-10	2.58983e-09
FBgn0260657	0.920692	4.99866	3.27174e-10	2.68313e-09
FBgn0016930	0.672649	8.39498	3.3332e-10	2.72737e-09
FBgn0058263	0.937776	7.69152	3.41826e-10	2.79068e-09
FBgn0259685	0.883244	6.19679	3.46784e-10	2.82481e-09
FBgn0003495	0.865201	7.66006	4.31696e-10	3.50862e-09
FBgn0032297	-0.963698	4.97742	4.44331e-10	3.60324e-09
FBgn0259168	-0.728753	7.16608	4.51199e-10	3.65079e-09
FBgn0041242	-0.870122	5.27088	4.68415e-10	3.78167e-09
FBgn0004395	0.737582	7.06054	5.08472e-10	4.09596e-09
FBgn0030078	1.71297	4.7646	5.20653e-10	4.1848e-09
FBgn0250746	-0.796641	5.87454	5.22327e-10	4.18899e-09
FBgn0029950	2.18208	5.80315	5.29064e-10	4.23367e-09
FBgn0001257	-0.872577	7.52299	5.69666e-10	4.54856e-09
FBgn0261999	2.21487	6.9024	5.91906e-10	4.71578e-09
FBgn0002787	-0.736552	5.35498	6.15548e-10	4.8934e-09
FBgn0086687	0.801387	9.10643	6.18602e-10	4.90694e-09
FBgn0050197	1.16508	5.25838	6.51856e-10	5.15946e-09
FBgn0050359	-0.98257	7.35994	6.74824e-10	5.3184e-09
FBgn0052350	0.729444	6.45066	6.74864e-10	5.3184e-09
FBgn0262716	-0.691475	6.73061	6.94119e-10	5.4583e-09
FBgn0033890	-1.03924	4.49782	7.86693e-10	6.17291e-09
FBgn0025574	-0.709971	6.25854	8.81628e-10	6.90292e-09
FBgn0037215	0.673965	7.04857	8.87844e-10	6.93664e-09
FBgn0031294	0.903299	7.73937	9.08313e-10	7.08134e-09
FBgn0250830	0.656566	6.59763	9.52982e-10	7.41367e-09
FBgn0031589	0.663592	6.082	1.00647e-09	7.81307e-09
FBgn0263980	0.926441	4.97316	1.05134e-09	8.14398e-09
FBgn0030396	-0.973797	4.7552	1.08184e-09	8.36239e-09
FBgn0028875	0.992488	5.59041	1.11677e-09	8.61407e-09
FBgn0264494	-0.843456	5.55399	1.12874e-09	8.68792e-09
FBgn0039160	-0.824591	4.71872	1.14911e-09	8.82607e-09
FBgn0040505	0.678446	6.23817	1.29883e-09	9.95495e-09
FBgn0022349	-0.620481	6.4873	1.39364e-09	1.0645e-08
FBgn0020496	-0.648405	6.79766	1.39472e-09	1.0645e-08
FBgn0028968	-0.697891	6.13338	1.58078e-09	1.20398e-08
FBgn0027363	-0.81019	5.86099	1.60372e-09	1.21889e-08
FBgn0005771	-0.760939	6.02705	1.63431e-09	1.23955e-08
FBgn0030412	0.661425	7.01625	1.64868e-09	1.24785e-08
FBgn0039915	1.39874	9.79553	1.67939e-09	1.26845e-08
FBgn0037007	0.797414	7.39168	1.71012e-09	1.28898e-08
FBgn0036340	-0.829766	4.96714	1.77624e-09	1.33604e-08
FBgn0010406	0.623015	6.09405	1.91336e-09	1.43621e-08
FBgn0014029	-0.816793	5.70283	1.93378e-09	1.44854e-08
FBgn0025687	-0.676293	5.2041	2.09564e-09	1.56655e-08
FBgn0003731	-0.764072	6.30514	2.26655e-09	1.69084e-08
FBgn0011660	0.971781	4.68362	2.40422e-09	1.78986e-08
FBgn0051150	-0.924719	9.58305	2.51082e-09	1.8654e-08
FBgn0030456	-0.736926	5.38299	2.51905e-09	1.86769e-08
FBgn0034436	0.669397	5.81513	2.6374e-09	1.95146e-08
FBgn0015766	1.2163	8.54811	2.66708e-09	1.96941e-08
FBgn0004242	0.755626	6.36303	2.69681e-09	1.98733e-08
FBgn0000273	-0.722781	9.27468	2.74893e-09	2.02163e-08
FBgn0037536	0.657905	6.41227	2.76271e-09	2.02766e-08
FBgn0262733	-0.664456	6.8396	2.81237e-09	2.05637e-08
FBgn0030467	0.848397	5.37672	2.81314e-09	2.05637e-08
FBgn0031678	1.10823	5.18965	2.84248e-09	2.07364e-08
FBgn0034802	-0.779029	8.24779	2.94386e-09	2.1433e-08
FBgn0032943	0.765155	5.55058	3.02776e-09	2.19997e-08
FBgn0000412	-0.634081	7.12605	3.03688e-09	2.2022e-08
FBgn0039920	0.663786	8.38559	3.06219e-09	2.21612e-08
FBgn0005585	-0.750163	8.18609	3.12326e-09	2.25582e-08
FBgn0051547	-0.869467	7.23455	3.15467e-09	2.27399e-08
FBgn0031260	-0.751356	6.14178	3.26143e-09	2.34629e-08
FBgn0036765	1.21728	4.61999	3.27776e-09	2.35338e-08
FBgn0263111	0.787661	6.15091	3.38872e-09	2.42825e-08
FBgn0004622	0.83291	5.57241	3.80593e-09	2.72184e-08
FBgn0033777	0.693953	6.16364	3.90236e-09	2.78012e-08
FBgn0019947	-0.646834	5.69223	3.90273e-09	2.78012e-08
FBgn0033192	0.92141	5.21309	4.04206e-09	2.87374e-08
FBgn0039882	1.05814	6.33656	4.35775e-09	3.09213e-08
FBgn0028833	-0.843072	4.43459	4.45265e-09	3.15318e-08
FBgn0028699	1.68264	5.13308	4.46115e-09	3.15318e-08
FBgn0029114	-0.64586	6.62442	4.51703e-09	3.18648e-08
FBgn0038108	-0.674551	5.96781	4.56304e-09	3.2127e-08
FBgn0022029	0.671013	5.46092	4.77802e-09	3.35755e-08
FBgn0034113	0.744508	5.30224	4.82412e-09	3.3834e-08
FBgn0036004	-0.623811	6.89065	4.95925e-09	3.47147e-08
FBgn0032217	-0.58234	6.59416	4.97637e-09	3.47676e-08
FBgn0262000	2.32192	5.07974	5.02882e-09	3.50666e-08
FBgn0026059	-0.66851	6.92814	5.17917e-09	3.60458e-08
FBgn0033015	0.705952	5.74454	5.38131e-09	3.7381e-08
FBgn0038400	0.715543	4.91612	5.86967e-09	4.06957e-08
FBgn0036134	-0.928643	6.71135	5.8911e-09	4.07664e-08
FBgn0003651	-0.784525	5.764	6.06361e-09	4.18804e-08
FBgn0261551	0.637534	7.14236	6.32243e-09	4.35852e-08
FBgn0038745	-0.668267	5.7931	6.69314e-09	4.60533e-08
FBgn0001186	0.713624	6.64698	7.07903e-09	4.85344e-08
FBgn0036316	0.797147	8.64761	7.08044e-09	4.85344e-08
FBgn0003204	-0.650751	6.65952	7.19242e-09	4.92091e-08
FBgn0034246	-0.568325	7.35434	7.53604e-09	5.14632e-08
FBgn0040475	-0.677695	5.74512	8.7231e-09	5.94579e-08
FBgn0028982	-0.617445	5.86271	8.96644e-09	6.1002e-08
FBgn0027296	1.09628	5.28662	9.15723e-09	6.21836e-08
FBgn0029134	-0.760722	5.86906	1.10163e-08	7.4638e-08
FBgn0039135	0.735766	5.82708	1.10324e-08	7.4638e-08
FBgn0024314	-0.714951	5.26378	1.15111e-08	7.77319e-08
FBgn0010348	-0.608475	8.2936	1.17506e-08	7.92022e-08
FBgn0004432	-0.709532	8.42162	1.19964e-08	8.07091e-08
FBgn0029935	0.737308	6.4386	1.23132e-08	8.26872e-08
FBgn0004237	-0.626709	6.7122	1.23397e-08	8.27122e-08
FBgn0035101	0.647982	5.76797	1.24443e-08	8.326e-08
FBgn0058160	0.580886	6.5802	1.35993e-08	9.08205e-08
FBgn0035896	0.871297	5.36659	1.36463e-08	9.09667e-08
FBgn0262125	-0.643587	6.26772	1.38156e-08	9.19271e-08
FBgn0015380	0.643102	6.88417	1.45488e-08	9.66283e-08
FBgn0034194	0.900555	5.56583	1.48345e-08	9.83464e-08
FBgn0003430	-0.953098	4.44045	1.54911e-08	1.02512e-07
FBgn0261984	0.634167	6.33493	1.55472e-08	1.02696e-07
FBgn0025700	-0.867257	5.36361	1.58361e-08	1.04415e-07
FBgn0030425	0.873218	4.71347	1.70007e-08	1.11891e-07
FBgn0030038	-0.691856	6.20705	1.74575e-08	1.14689e-07
FBgn0030344	-0.662683	5.62059	1.75684e-08	1.15209e-07
FBgn0036085	0.771294	5.27229	1.76081e-08	1.15262e-07
FBgn0010333	-0.671535	5.57149	1.79508e-08	1.17294e-07
FBgn0031971	0.914636	6.11617	1.80051e-08	1.17437e-07
FBgn0002783	-0.552084	6.12841	1.81488e-08	1.18163e-07
FBgn0000575	-0.675053	8.07938	1.87696e-08	1.21986e-07
FBgn0001224	-0.929225	8.63211	1.97953e-08	1.28422e-07
FBgn0035402	-0.944537	4.28102	2.00748e-08	1.30003e-07
FBgn0053080	0.735617	6.01732	2.26221e-08	1.46239e-07
FBgn0025720	0.742172	5.59537	2.318e-08	1.49579e-07
FBgn0031220	-0.744399	6.17973	2.32718e-08	1.49905e-07
FBgn0039831	0.545919	7.419	2.41034e-08	1.54987e-07
FBgn0033354	0.71846	4.78582	2.48907e-08	1.59767e-07
FBgn0033515	-0.733991	5.90131	2.51463e-08	1.61123e-07
FBgn0053208	0.704501	8.30121	2.53919e-08	1.6241e-07
FBgn0000479	0.65842	7.61333	2.5635e-08	1.63676e-07
FBgn0262475	-0.681235	5.76933	2.6206e-08	1.67029e-07
FBgn0039130	-0.76445	5.11123	2.75731e-08	1.75434e-07
FBgn0038063	0.654822	5.21492	2.79199e-08	1.77331e-07
FBgn0041630	-0.735017	4.96719	2.88552e-08	1.82951e-07
FBgn0052369	0.699585	5.76724	3.13559e-08	1.9846e-07
FBgn0036007	0.849135	10.0519	3.20533e-08	2.02521e-07
FBgn0024963	0.790164	5.55936	3.4559e-08	2.17973e-07
FBgn0035978	0.755191	5.82938	3.61197e-08	2.27423e-07
FBgn0030895	-0.850773	6.26878	3.64524e-08	2.28796e-07
FBgn0027580	1.07343	7.49069	3.64637e-08	2.28796e-07
FBgn0037212	0.84583	5.21351	3.89237e-08	2.4381e-07
FBgn0035871	0.566057	6.13934	3.91914e-08	2.45065e-07
FBgn0020414	0.759203	8.90876	3.94647e-08	2.46349e-07
FBgn0027079	-0.770632	4.78749	4.1178e-08	2.56603e-07
FBgn0038344	0.69029	5.56663	4.22494e-08	2.62829e-07
FBgn0004509	0.658526	6.5332	4.28756e-08	2.66268e-07
FBgn0038198	-0.899488	5.16138	4.31686e-08	2.67631e-07
FBgn0034501	0.876603	6.51739	4.39068e-08	2.71744e-07
FBgn0035811	-0.790627	6.32649	4.40419e-08	2.72116e-07
FBgn0001197	-0.642095	7.04913	4.55172e-08	2.80754e-07
FBgn0040030	0.821296	8.97643	4.60406e-08	2.83501e-07
FBgn0051116	0.664043	7.41248	4.83545e-08	2.97245e-07
FBgn0035321	0.739498	5.36718	5.05457e-08	3.1019e-07
FBgn0085421	0.770957	4.88522	5.08023e-08	3.11239e-07
FBgn0029870	0.71242	5.67033	5.09496e-08	3.11616e-07
FBgn0085772	0.92405	4.81445	5.17885e-08	3.16214e-07
FBgn0032600	0.592424	7.45045	5.25143e-08	3.20108e-07
FBgn0259110	0.700999	6.00906	5.61943e-08	3.41966e-07
FBgn0031969	-0.632989	6.52363	5.63739e-08	3.42486e-07
FBgn0002873	0.636861	6.29264	5.81028e-08	3.524e-07
FBgn0033663	-0.701972	8.81497	5.96539e-08	3.61204e-07
FBgn0011656	0.575289	6.50381	5.97812e-08	3.61373e-07
FBgn0039958	0.560494	6.9132	6.04398e-08	3.64747e-07
FBgn0004066	-0.835804	5.34016	6.16203e-08	3.71255e-07
FBgn0261862	-0.645554	5.97214	6.19435e-08	3.72584e-07
FBgn0020370	-0.609465	6.02704	6.29986e-08	3.78304e-07
FBgn0053303	-0.520903	6.66523	6.34479e-08	3.80373e-07
FBgn0264442	0.877701	7.20639	6.39345e-08	3.82659e-07
FBgn0027932	-0.827054	10.0418	6.4598e-08	3.85994e-07
FBgn0028685	-0.659302	5.87738	6.52516e-08	3.89259e-07
FBgn0028425	0.879955	6.50844	6.64308e-08	3.95644e-07
FBgn0261859	0.700983	5.66073	6.66733e-08	3.96439e-07
FBgn0263005	-0.770971	4.88761	7.36241e-08	4.37053e-07
FBgn0031756	1.50705	5.41319	7.52739e-08	4.46118e-07
FBgn0259173	0.60146	6.05523	7.6071e-08	4.50107e-07
FBgn0039929	0.610089	5.14794	7.65842e-08	4.52407e-07
FBgn0038681	1.18646	4.92103	7.99861e-08	4.71736e-07
FBgn0014075	-0.592264	7.68992	8.90751e-08	5.24489e-07
FBgn0004419	-0.564329	6.87064	8.92954e-08	5.24935e-07
FBgn0259170	0.547855	7.06368	9.00832e-08	5.28711e-07
FBgn0038320	-0.546201	6.44327	9.03166e-08	5.29226e-07
FBgn0010391	-0.699785	5.25033	9.42105e-08	5.51154e-07
FBgn0033246	0.845942	6.86817	9.44441e-08	5.51633e-07
FBgn0039562	-0.692859	8.15994	1.00982e-07	5.88873e-07
FBgn0036951	4.6905	4.6462	1.02071e-07	5.94268e-07
FBgn0262167	0.763121	5.01942	1.05216e-07	6.11602e-07
FBgn0026380	-0.712992	4.74392	1.07852e-07	6.25919e-07
FBgn0262656	0.687803	8.82071	1.09667e-07	6.35439e-07
FBgn0003748	0.850763	8.5429	1.10935e-07	6.41764e-07
FBgn0010638	-0.685844	5.54009	1.11244e-07	6.42529e-07
FBgn0033196	1.17592	5.76857	1.11733e-07	6.44329e-07
FBgn0260010	-0.536285	7.33685	1.13121e-07	6.51297e-07
FBgn0021953	0.693612	5.46489	1.13888e-07	6.54676e-07
FBgn0037472	-0.733458	5.3206	1.15485e-07	6.62805e-07
FBgn0000370	0.615738	8.89879	1.16247e-07	6.66131e-07
FBgn0015790	-0.604846	7.60722	1.16797e-07	6.68226e-07
FBgn0036448	-0.51229	7.43726	1.17903e-07	6.73494e-07
FBgn0014868	-0.672796	6.35632	1.19662e-07	6.8247e-07
FBgn0035538	0.832419	4.75784	1.20628e-07	6.869e-07
FBgn0036258	-0.593473	7.0811	1.24322e-07	7.06826e-07
FBgn0014141	0.667448	7.76729	1.28886e-07	7.3163e-07
FBgn0023129	0.79893	5.38223	1.29107e-07	7.3174e-07
FBgn0052062	0.648932	8.32018	1.31796e-07	7.45815e-07
FBgn0035370	-0.871708	5.62762	1.32146e-07	7.46633e-07
FBgn0013685	0.834568	7.84766	1.3515e-07	7.62421e-07
FBgn0036685	-0.651851	5.11323	1.3542e-07	7.62762e-07
FBgn0020415	0.73591	6.03821	1.45159e-07	8.16349e-07
FBgn0025628	0.945218	5.93909	1.4882e-07	8.35649e-07
FBgn0051635	0.587284	6.76769	1.53476e-07	8.60463e-07
FBgn0037525	0.663162	6.51864	1.59666e-07	8.93785e-07
FBgn0032713	-0.890721	5.06187	1.61869e-07	9.04721e-07
FBgn0016076	-0.651239	6.61197	1.64544e-07	9.18259e-07
FBgn0022942	-0.553945	6.2042	1.64963e-07	9.19191e-07
FBgn0261014	-0.591077	7.95227	1.67638e-07	9.32661e-07
FBgn0031374	-0.585666	7.62673	1.69279e-07	9.40353e-07
FBgn0020307	-0.668375	6.04281	1.79239e-07	9.94163e-07
FBgn0001250	0.776135	5.63394	1.81596e-07	1.0057e-06
FBgn0029895	0.57728	5.69568	1.82103e-07	1.00697e-06
FBgn0259938	0.737907	7.32358	1.84639e-07	1.01944e-06
FBgn0039117	-0.661552	4.42517	1.85576e-07	1.02306e-06
FBgn0033476	0.555433	7.52805	1.87263e-07	1.02982e-06
FBgn0011603	0.944878	5.91578	1.87368e-07	1.02982e-06
FBgn0020503	0.612524	7.54457	1.88494e-07	1.03444e-06
FBgn0011570	-0.643029	5.39544	1.90354e-07	1.04307e-06
FBgn0003218	0.612175	6.10287	1.92895e-07	1.0554e-06
FBgn0030955	-0.797389	5.25076	1.93333e-07	1.05621e-06
FBgn0025697	-0.771798	6.48346	1.98526e-07	1.08295e-06
FBgn0020762	-0.755699	4.99274	2.04075e-07	1.11155e-06
FBgn0039054	0.677062	6.64261	2.07446e-07	1.12822e-06
FBgn0016756	-0.494529	6.91284	2.15117e-07	1.16819e-06
FBgn0001404	-0.56001	6.78022	2.16385e-07	1.17333e-06
FBgn0010590	-0.797832	5.22305	2.16922e-07	1.17448e-06
FBgn0040005	0.662766	5.18576	2.24294e-07	1.21259e-06
FBgn0010352	0.617391	8.37891	2.44431e-07	1.31949e-06
FBgn0051145	0.762915	5.41588	2.4592e-07	1.32556e-06
FBgn0016926	0.674389	7.89032	2.48841e-07	1.33932e-06
FBgn0039329	0.81447	4.93922	2.59625e-07	1.39529e-06
FBgn0035169	-0.618615	5.43227	2.69158e-07	1.44404e-06
FBgn0024994	-0.679291	4.54642	2.6949e-07	1.44404e-06
FBgn0027088	-0.630704	5.84293	2.73001e-07	1.46069e-06
FBgn0010611	0.606145	5.74885	2.75255e-07	1.47059e-06
FBgn0023083	0.643488	5.65884	2.80678e-07	1.49736e-06
FBgn0263218	0.875617	6.27765	2.81725e-07	1.50075e-06
FBgn0086655	-1.0842	8.4305	2.90699e-07	1.54427e-06
FBgn0086365	-0.714416	6.13946	2.90747e-07	1.54427e-06
FBgn0039927	0.573819	7.33527	2.96651e-07	1.57333e-06
FBgn0034117	0.916128	5.96578	2.98604e-07	1.58138e-06
FBgn0037822	0.725396	5.01462	3.09272e-07	1.6355e-06
FBgn0035947	-0.705983	4.85115	3.12832e-07	1.65192e-06
FBgn0040206	0.529995	6.69222	3.29285e-07	1.73627e-06
FBgn0023175	-0.67929	5.64491	3.34374e-07	1.76055e-06
FBgn0027095	-0.571932	6.06715	3.66214e-07	1.9254e-06
FBgn0014002	-0.697293	9.64148	3.81202e-07	2.00131e-06
FBgn0086443	-0.645524	5.24438	3.83723e-07	2.01164e-06
FBgn0260964	0.984979	5.0649	3.84796e-07	2.01436e-06
FBgn0010825	-0.498759	7.45469	3.88113e-07	2.0288e-06
FBgn0038388	-0.633827	4.88657	3.90576e-07	2.03874e-06
FBgn0039632	-0.724621	4.88631	3.97977e-07	2.07439e-06
FBgn0000409	0.653989	5.22987	4.05015e-07	2.10805e-06
FBgn0031414	0.649804	4.7715	4.1458e-07	2.15475e-06
FBgn0036463	-0.63471	7.24008	4.24018e-07	2.20066e-06
FBgn0037835	-1.01239	5.86933	4.4581e-07	2.31045e-06
FBgn0038653	0.791322	6.2899	4.49205e-07	2.32473e-06
FBgn0030778	0.829467	4.98616	4.58495e-07	2.36944e-06
FBgn0028684	-0.598418	5.85498	4.63349e-07	2.39112e-06
FBgn0034418	-0.525507	5.95785	4.81102e-07	2.47921e-06
FBgn0038419	0.949003	4.66799	4.9106e-07	2.52694e-06
FBgn0086254	0.564011	7.09133	4.95683e-07	2.54712e-06
FBgn0086698	0.696552	4.85055	5.00224e-07	2.56683e-06
FBgn0264607	0.662109	8.2184	5.03096e-07	2.57793e-06
FBgn0031450	-0.56198	5.42053	5.05506e-07	2.58663e-06
FBgn0022343	-0.616251	5.22312	5.09298e-07	2.60236e-06
FBgn0037057	0.736663	5.40141	5.26989e-07	2.68898e-06
FBgn0034345	0.475583	6.77421	5.45819e-07	2.78115e-06
FBgn0030731	-0.531889	6.15919	5.68291e-07	2.8916e-06
FBgn0030706	0.700706	5.37285	5.69223e-07	2.89229e-06
FBgn0035087	0.621847	7.75831	6.02197e-07	3.05556e-06
FBgn0038799	1.88276	6.11686	6.18117e-07	3.13197e-06
FBgn0003285	0.700799	5.63325	6.19438e-07	3.13429e-06
FBgn0261802	0.601199	7.3188	6.23058e-07	3.14822e-06
FBgn0031092	-0.689478	5.72022	6.33063e-07	3.19433e-06
FBgn0010113	0.820995	9.41481	6.58415e-07	3.31765e-06
FBgn0039492	0.627857	6.51491	6.87859e-07	3.46121e-06
FBgn0004449	-0.592609	8.57713	6.89828e-07	3.46632e-06
FBgn0263354	0.773558	5.0395	7.03941e-07	3.53234e-06
FBgn0030093	-0.670403	4.64409	7.33213e-07	3.67415e-06
FBgn0261276	0.511978	6.34564	7.4748e-07	3.74049e-06
FBgn0031698	-0.921107	7.9026	7.74074e-07	3.86824e-06
FBgn0004868	-0.572986	8.52024	7.80132e-07	3.89316e-06
FBgn0015283	-0.809809	5.14906	7.84653e-07	3.91035e-06
FBgn0035032	0.721015	5.04996	7.899e-07	3.9311e-06
FBgn0038735	0.654609	4.91985	8.02441e-07	3.98806e-06
FBgn0025724	-0.773333	5.70882	8.083e-07	4.01169e-06
FBgn0015221	0.717532	9.92766	8.09553e-07	4.01242e-06
FBgn0022774	-0.875324	5.82052	8.18823e-07	4.05284e-06
FBgn0030608	0.646857	10.2593	8.21425e-07	4.06019e-06
FBgn0020257	-0.784351	5.85729	8.34656e-07	4.11998e-06
FBgn0260793	0.632207	5.9717	8.42686e-07	4.15397e-06
FBgn0032721	-0.542683	6.13592	8.50953e-07	4.18904e-06
FBgn0005427	0.567723	7.35765	8.86211e-07	4.3567e-06
FBgn0015614	0.544202	5.9096	9.32857e-07	4.57982e-06
FBgn0033050	-0.549321	5.74728	9.41327e-07	4.61517e-06
FBgn0038659	0.528939	6.60392	9.65028e-07	4.72499e-06
FBgn0051224	-0.469246	6.8172	9.70532e-07	4.74555e-06
FBgn0010238	-0.624962	7.69635	9.83858e-07	4.80424e-06
FBgn0040309	0.597921	7.57731	9.87302e-07	4.81459e-06
FBgn0039858	0.594163	9.1011	9.89796e-07	4.82028e-06
FBgn0031424	0.581841	6.33875	1.03834e-06	5.0499e-06
FBgn0036059	0.552543	6.17934	1.05003e-06	5.09995e-06
FBgn0004396	-0.738249	6.08328	1.06947e-06	5.18743e-06
FBgn0033638	-0.546877	6.38015	1.09162e-06	5.28779e-06
FBgn0030159	0.973926	5.08262	1.10131e-06	5.32764e-06
FBgn0027569	0.503764	6.83307	1.10524e-06	5.33952e-06
FBgn0015805	-0.611167	6.01932	1.16892e-06	5.63967e-06
FBgn0010342	-0.689855	4.67848	1.17779e-06	5.67492e-06
FBgn0010497	-0.682154	4.95866	1.18606e-06	5.70102e-06
FBgn0026439	0.873662	9.03123	1.18634e-06	5.70102e-06
FBgn0052043	0.484372	6.8127	1.20199e-06	5.76859e-06
FBgn0004244	0.734988	5.28404	1.2177e-06	5.83626e-06
FBgn0030183	-0.725892	4.75543	1.2237e-06	5.85732e-06
FBgn0028693	-0.711366	4.76438	1.24413e-06	5.94727e-06
FBgn0015399	0.806874	7.18329	1.2492e-06	5.96366e-06
FBgn0004580	1.04263	4.79436	1.25099e-06	5.96434e-06
FBgn0000210	-0.660837	10.1824	1.26466e-06	6.02163e-06
FBgn0259984	-0.583859	8.32279	1.3202e-06	6.27787e-06
FBgn0035290	-0.663946	4.94876	1.37627e-06	6.53593e-06
FBgn0032485	-0.559332	5.84341	1.39397e-06	6.60368e-06
FBgn0028993	0.964508	7.54537	1.39417e-06	6.60368e-06
FBgn0038603	-0.758213	4.66495	1.40166e-06	6.63049e-06
FBgn0040238	0.681851	5.72115	1.40525e-06	6.63887e-06
FBgn0034401	-0.615567	5.42587	1.41691e-06	6.68525e-06
FBgn0032940	0.492366	6.99604	1.44437e-06	6.80597e-06
FBgn0000256	0.592674	6.37084	1.44844e-06	6.8163e-06
FBgn0032949	0.535009	9.12071	1.54068e-06	7.24101e-06
FBgn0033698	-0.512963	6.1437	1.54786e-06	7.26534e-06
FBgn0000150	-0.593469	5.75656	1.59687e-06	7.48571e-06
FBgn0010280	-1.03501	8.88634	1.61565e-06	7.56399e-06
FBgn0039113	-0.537167	6.92672	1.61969e-06	7.57315e-06
FBgn0025802	-0.518074	6.09493	1.64226e-06	7.66881e-06
FBgn0024273	-0.622503	4.76234	1.65439e-06	7.71554e-06
FBgn0011305	-0.653241	5.16658	1.6721e-06	7.78814e-06
FBgn0038046	-0.704512	4.61773	1.72618e-06	8.0297e-06
FBgn0038826	-0.596844	8.43282	1.76e-06	8.17658e-06
FBgn0015789	-0.456311	6.69002	1.77895e-06	8.25404e-06
FBgn0034013	0.658184	6.67559	1.82109e-06	8.43882e-06
FBgn0022063	0.493849	7.56901	1.86185e-06	8.61668e-06
FBgn0260795	0.513303	7.29624	1.87919e-06	8.68587e-06
FBgn0015323	0.531322	6.04639	1.89296e-06	8.7384e-06
FBgn0003257	1.06243	5.3563	1.89863e-06	8.75343e-06
FBgn0050497	0.719133	7.86782	1.9211e-06	8.84581e-06
FBgn0086708	0.819795	7.68799	1.96125e-06	9.01929e-06
FBgn0024509	-0.568261	5.40875	1.96806e-06	9.03913e-06
FBgn0030087	0.549132	6.71525	1.98687e-06	9.11399e-06
FBgn0011771	-0.568751	5.81017	2.0232e-06	9.26898e-06
FBgn0036997	1.16273	5.54171	2.05576e-06	9.40626e-06
FBgn0032454	-0.633116	5.44302	2.101e-06	9.60117e-06
FBgn0032151	0.791531	5.49834	2.13726e-06	9.75461e-06
FBgn0032378	-0.537149	5.66559	2.15816e-06	9.83764e-06
FBgn0033075	0.597577	6.08179	2.1617e-06	9.84144e-06
FBgn0011710	-0.502488	6.43752	2.17453e-06	9.88745e-06
FBgn0010247	0.669394	7.64519	2.18616e-06	9.92792e-06
FBgn0035253	0.451323	6.86581	2.26913e-06	1.02918e-05
FBgn0261261	0.627388	6.29095	2.29269e-06	1.03857e-05
FBgn0016754	-0.509185	6.66809	2.37127e-06	1.07283e-05
FBgn0051211	0.613225	7.09051	2.3904e-06	1.08014e-05
FBgn0243486	0.78046	6.7494	2.41017e-06	1.08772e-05
FBgn0260486	0.530776	8.23585	2.4868e-06	1.12091e-05
FBgn0023518	-1.38782	7.59289	2.49655e-06	1.12391e-05
FBgn0261285	0.567837	5.16317	2.5388e-06	1.14152e-05
FBgn0011573	-0.571871	5.06511	2.54399e-06	1.14243e-05
FBgn0004362	-0.638082	7.78093	2.68735e-06	1.20532e-05
FBgn0032216	-0.625912	5.69822	2.75283e-06	1.23317e-05
FBgn0051522	0.551269	5.69099	2.80685e-06	1.25583e-05
FBgn0259677	0.789234	8.46935	2.90474e-06	1.29802e-05
FBgn0027579	-0.577215	7.30119	2.94451e-06	1.31418e-05
FBgn0004878	0.660209	4.93171	2.97642e-06	1.32679e-05
FBgn0015772	0.551252	7.21451	3.00681e-06	1.33869e-05
FBgn0051869	0.719444	7.31276	3.05279e-06	1.3575e-05
FBgn0261671	-0.524803	8.32645	3.08536e-06	1.37031e-05
FBgn0033261	0.794972	4.8073	3.16953e-06	1.40429e-05
FBgn0037720	0.629358	5.31366	3.1696e-06	1.40429e-05
FBgn0260660	-0.668633	5.46424	3.19859e-06	1.41541e-05
FBgn0035092	1.19292	5.75612	3.20552e-06	1.41674e-05
FBgn0025865	-0.559435	6.17389	3.32222e-06	1.46334e-05
FBgn0025352	-0.623602	6.00961	3.32301e-06	1.46334e-05
FBgn0261641	0.558741	7.61299	3.32303e-06	1.46334e-05
FBgn0040918	-0.559625	7.56079	3.52715e-06	1.55135e-05
FBgn0003076	0.791809	5.71253	3.56523e-06	1.5662e-05
FBgn0014184	0.579348	8.78353	3.59442e-06	1.57712e-05
FBgn0051439	2.62411	4.94299	3.80974e-06	1.66957e-05
FBgn0032214	-0.726816	4.43313	3.83201e-06	1.67731e-05
FBgn0037138	0.543988	7.31325	3.97135e-06	1.73621e-05
FBgn0032242	-0.546025	6.92477	4.04646e-06	1.76692e-05
FBgn0029903	-0.565948	7.9635	4.06629e-06	1.77345e-05
FBgn0003048	-0.600874	6.51254	4.16931e-06	1.8162e-05
FBgn0005660	0.74653	5.34161	4.3479e-06	1.89173e-05
FBgn0261597	0.64203	7.26929	4.3638e-06	1.89638e-05
FBgn0039678	0.835017	8.72268	4.45095e-06	1.93193e-05
FBgn0001145	1.33127	8.4693	4.48691e-06	1.94522e-05
FBgn0028978	0.502857	5.14224	4.50848e-06	1.95224e-05
FBgn0001104	-0.489238	6.84524	4.53721e-06	1.96234e-05
FBgn0024814	-0.481215	6.2778	4.5612e-06	1.97037e-05
FBgn0086134	-0.554342	5.88956	4.58142e-06	1.97676e-05
FBgn0038532	0.620941	5.90346	4.62683e-06	1.99398e-05
FBgn0034315	-0.53505	5.73684	4.66363e-06	2.00724e-05
FBgn0259785	-0.556666	6.51503	4.6717e-06	2.00724e-05
FBgn0038704	0.598783	5.00255	4.67417e-06	2.00724e-05
FBgn0039381	-0.559115	5.33552	4.82159e-06	2.0681e-05
FBgn0259240	0.60892	8.37172	5.00861e-06	2.14579e-05
FBgn0035879	-0.490822	6.37093	5.01848e-06	2.14748e-05
FBgn0015924	-0.532688	7.29703	5.08896e-06	2.17477e-05
FBgn0263350	-0.482495	8.03611	5.09421e-06	2.17477e-05
FBgn0003963	0.688124	5.11747	5.12989e-06	2.18743e-05
FBgn0037788	0.806118	7.94555	5.15267e-06	2.19457e-05
FBgn0261238	-0.52486	7.08072	5.20874e-06	2.21585e-05
FBgn0262952	0.891945	11.985	5.39894e-06	2.29408e-05
FBgn0011592	0.619328	8.80842	5.58085e-06	2.3686e-05
FBgn0015360	-0.583889	5.46423	5.63672e-06	2.38952e-05
FBgn0050354	0.691744	4.87776	5.65436e-06	2.39421e-05
FBgn0026147	0.558208	5.88423	5.75384e-06	2.43349e-05
FBgn0033005	0.53267	6.40431	5.83311e-06	2.46415e-05
FBgn0027497	-0.617731	4.70046	5.94244e-06	2.50742e-05
FBgn0052702	0.922663	5.09496	6.23047e-06	2.6259e-05
FBgn0037843	0.477608	5.42854	6.32504e-06	2.66267e-05
FBgn0004436	0.505203	6.89465	6.43799e-06	2.70708e-05
FBgn0040153	0.609453	5.69934	6.52745e-06	2.74153e-05
FBgn0027571	0.716146	8.8959	6.59017e-06	2.76468e-05
FBgn0259244	0.656982	7.56259	6.64541e-06	2.78463e-05
FBgn0085447	0.770669	5.60906	6.72568e-06	2.81502e-05
FBgn0031306	0.660873	5.15549	6.88345e-06	2.87774e-05
FBgn0004378	0.722271	4.95914	6.90887e-06	2.88505e-05
FBgn0031219	-0.748981	4.57497	6.94582e-06	2.89715e-05
FBgn0004646	-0.557685	9.40868	6.98155e-06	2.90644e-05
FBgn0001108	-0.549807	5.60079	6.98409e-06	2.90644e-05
FBgn0013765	0.501009	7.05495	7.18745e-06	2.98764e-05
FBgn0038546	-1.04849	4.4304	7.27912e-06	3.02229e-05
FBgn0261854	0.466311	7.1001	7.42585e-06	3.07969e-05
FBgn0003656	-0.50077	6.06466	7.54962e-06	3.12664e-05
FBgn0032400	0.518049	5.85101	7.55627e-06	3.12664e-05
FBgn0032957	0.562733	6.20582	7.62036e-06	3.14957e-05
FBgn0031245	0.495839	6.91669	7.78022e-06	3.21199e-05
FBgn0026181	-0.487708	5.52347	7.84352e-06	3.23445e-05
FBgn0025615	-0.563866	5.1425	7.87895e-06	3.24538e-05
FBgn0013342	0.682725	6.48107	7.99232e-06	3.28835e-05
FBgn0085369	-0.578925	4.80357	8.03845e-06	3.29996e-05
FBgn0027596	0.978169	5.42666	8.03873e-06	3.29996e-05
FBgn0020381	0.570289	5.55369	8.0903e-06	3.31739e-05
FBgn0037573	-0.574763	5.14931	8.30227e-06	3.40047e-05
FBgn0051342	0.472672	5.83983	8.52006e-06	3.48574e-05
FBgn0032666	0.567674	8.52363	8.54777e-06	3.49315e-05
FBgn0031285	0.472473	6.82311	8.59485e-06	3.50844e-05
FBgn0019972	-0.652789	4.85593	8.83562e-06	3.60267e-05
FBgn0259142	-0.640609	6.02078	9.05205e-06	3.68678e-05
FBgn0028689	-0.54188	6.95379	9.54675e-06	3.88115e-05
FBgn0033453	0.72673	5.64984	9.55065e-06	3.88115e-05
FBgn0259171	0.52227	7.21886	9.8266e-06	3.98883e-05
FBgn0024285	-0.575866	5.60555	9.9818e-06	4.04731e-05
FBgn0039844	0.743474	9.46929	1.00253e-05	4.06041e-05
FBgn0052133	-1.00903	7.49547	1.02966e-05	4.16228e-05
FBgn0003943	0.543927	6.53123	1.02997e-05	4.16228e-05
FBgn0035346	0.819031	5.52833	1.03541e-05	4.1796e-05
FBgn0037894	-0.558734	5.65269	1.04538e-05	4.21517e-05
FBgn0020279	-0.450771	7.43048	1.0653e-05	4.29074e-05
FBgn0001308	-0.580395	6.07552	1.0894e-05	4.38295e-05
FBgn0261041	0.700481	5.1677	1.0947e-05	4.39937e-05
FBgn0263231	-0.469842	6.59308	1.09598e-05	4.39967e-05
FBgn0024293	0.979656	4.60683	1.11477e-05	4.47014e-05
FBgn0031670	-0.508039	6.6017	1.11817e-05	4.47885e-05
FBgn0031538	-1.08449	4.56821	1.13233e-05	4.53056e-05
FBgn0028970	-0.639075	4.98407	1.15375e-05	4.61117e-05
FBgn0001125	0.529184	5.71697	1.1774e-05	4.69728e-05
FBgn0010453	-0.658923	7.05377	1.17812e-05	4.69728e-05
FBgn0030245	0.44726	6.72604	1.17917e-05	4.69728e-05
FBgn0037379	0.49942	5.01111	1.20699e-05	4.80286e-05
FBgn0003330	-1.28478	4.5162	1.22125e-05	4.85005e-05
FBgn0002778	0.669228	7.3336	1.22152e-05	4.85005e-05
FBgn0086778	0.797684	4.80177	1.22571e-05	4.86136e-05
FBgn0015019	-0.511448	6.52289	1.23694e-05	4.90053e-05
FBgn0032198	-0.533038	6.21568	1.26183e-05	4.99371e-05
FBgn0038870	-0.575344	4.83728	1.26669e-05	5.00748e-05
FBgn0037728	-0.481523	7.10097	1.3053e-05	5.1545e-05
FBgn0028400	0.634561	5.78361	1.30997e-05	5.16735e-05
FBgn0263398	0.581244	5.23197	1.32549e-05	5.22289e-05
FBgn0261625	0.693149	6.28393	1.35001e-05	5.31375e-05
FBgn0025866	0.595428	6.32662	1.35265e-05	5.31837e-05
FBgn0035696	0.646565	5.05792	1.38771e-05	5.45032e-05
FBgn0013799	-0.58697	5.15235	1.397e-05	5.4809e-05
FBgn0259979	-0.559073	7.28949	1.39996e-05	5.48659e-05
FBgn0021825	-0.661353	4.70096	1.41029e-05	5.52111e-05
FBgn0025682	-0.649119	6.43219	1.42025e-05	5.5541e-05
FBgn0011638	0.558577	5.59558	1.44027e-05	5.62633e-05
FBgn0036847	-0.515959	5.83087	1.45231e-05	5.66727e-05
FBgn0263077	0.538364	5.16788	1.4661e-05	5.70929e-05
FBgn0031214	0.796143	4.65506	1.46622e-05	5.70929e-05
FBgn0085430	-0.482154	6.80001	1.4687e-05	5.71284e-05
FBgn0029939	-0.645762	4.99377	1.48662e-05	5.77637e-05
FBgn0033635	-0.776816	4.42859	1.49292e-05	5.79462e-05
FBgn0051641	0.471915	8.38023	1.50236e-05	5.82505e-05
FBgn0037092	-0.606519	5.33043	1.51113e-05	5.85281e-05
FBgn0037917	0.607131	5.17013	1.54974e-05	5.99597e-05
FBgn0035445	-0.694808	5.47999	1.5614e-05	6.03465e-05
FBgn0010222	0.553615	5.4916	1.5671e-05	6.05024e-05
FBgn0037074	0.450732	7.00962	1.58806e-05	6.12467e-05
FBgn0038037	0.720078	5.47463	1.5991e-05	6.16071e-05
FBgn0002921	0.560766	11.2565	1.6355e-05	6.29425e-05
FBgn0031190	0.51546	5.54302	1.66591e-05	6.40448e-05
FBgn0262972	0.852974	8.88955	1.67667e-05	6.43907e-05
FBgn0262714	-1.28034	9.60465	1.71658e-05	6.58534e-05
FBgn0039697	-0.792289	5.40264	1.72762e-05	6.62071e-05
FBgn0261563	0.517011	7.34743	1.74481e-05	6.67956e-05
FBgn0020251	0.478475	6.36854	1.75632e-05	6.71652e-05
FBgn0024958	-0.606468	4.42221	1.76215e-05	6.73175e-05
FBgn0036842	-0.507509	5.66706	1.76592e-05	6.73786e-05
FBgn0030336	0.544276	5.04053	1.76746e-05	6.73786e-05
FBgn0004647	-0.454727	8.19016	1.78239e-05	6.78765e-05
FBgn0026160	-0.552838	6.60353	1.79125e-05	6.81424e-05
FBgn0036566	-0.466263	7.30896	1.81627e-05	6.9022e-05
FBgn0030293	-0.496802	5.20179	1.84865e-05	7.01447e-05
FBgn0042185	0.649001	4.98077	1.84967e-05	7.01447e-05
FBgn0001624	0.476126	8.22649	1.8572e-05	7.03569e-05
FBgn0027496	-0.655564	4.73044	1.93075e-05	7.30669e-05
FBgn0035936	0.531864	6.52682	1.9666e-05	7.43078e-05
FBgn0262126	-0.474044	6.31962	1.96763e-05	7.43078e-05
FBgn0261260	-0.487818	9.35348	1.988e-05	7.49988e-05
FBgn0011336	-0.461294	7.33339	1.99398e-05	7.51467e-05
FBgn0034184	0.499945	5.42347	2.03297e-05	7.65364e-05
FBgn0034786	-0.433587	5.86031	2.07699e-05	7.81092e-05
FBgn0032036	0.425525	6.563	2.07904e-05	7.81092e-05
FBgn0010583	-0.452057	6.16181	2.10127e-05	7.88626e-05
FBgn0001124	0.608034	7.01591	2.12617e-05	7.9715e-05
FBgn0039172	-0.477322	5.75771	2.13243e-05	7.9867e-05
FBgn0003380	0.791553	6.07819	2.1422e-05	8.01505e-05
FBgn0013334	0.475325	6.7407	2.18321e-05	8.16008e-05
FBgn0003884	-0.534036	10.1589	2.20304e-05	8.22574e-05
FBgn0040942	-0.929522	4.62325	2.20577e-05	8.22746e-05
FBgn0041171	-0.493572	6.20856	2.21006e-05	8.23504e-05
FBgn0039923	0.426115	7.29587	2.21721e-05	8.25319e-05
FBgn0085414	0.627689	4.87281	2.29531e-05	8.53516e-05
FBgn0260798	0.775063	6.94253	2.33003e-05	8.65543e-05
FBgn0005677	-0.671793	5.20806	2.43579e-05	9.03903e-05
FBgn0031948	-0.597669	6.22415	2.46277e-05	9.12983e-05
FBgn0039637	-0.472344	6.16967	2.47172e-05	9.15367e-05
FBgn0032021	0.678315	8.10681	2.50739e-05	9.27633e-05
FBgn0029763	-0.551658	4.77706	2.56294e-05	9.4722e-05
FBgn0038172	-0.869051	4.54444	2.63473e-05	9.72763e-05
FBgn0036624	-0.87936	6.85968	2.67725e-05	9.86931e-05
FBgn0015808	-0.583623	4.58356	2.67854e-05	9.86931e-05
FBgn0061469	-0.477142	5.66846	2.68944e-05	9.89942e-05
FBgn0020369	-0.584367	5.41351	2.75173e-05	0.000101119
FBgn0263106	0.683575	8.92202	2.75273e-05	0.000101119
FBgn0263351	-0.503321	5.72838	2.77668e-05	0.000101896
FBgn0003676	-0.455557	6.91096	2.7925e-05	0.000102373
FBgn0003423	0.466245	6.715	2.83939e-05	0.000103987
FBgn0015803	0.56371	5.57331	2.85499e-05	0.000104453
FBgn0013278	0.547458	7.07476	2.86915e-05	0.000104865
FBgn0030306	-0.491395	5.52089	2.95669e-05	0.000107956
FBgn0262732	0.511629	5.70981	2.99479e-05	0.000109238
FBgn0031820	-1.03835	7.81232	3.01806e-05	0.000109976
FBgn0035872	-0.435533	6.15101	3.03903e-05	0.000110532
FBgn0031118	-0.457017	7.60046	3.03939e-05	0.000110532
FBgn0016059	-0.484178	6.99914	3.0603e-05	0.000111181
FBgn0031759	-0.395352	6.60036	3.13285e-05	0.000113703
FBgn0035945	-0.433857	5.55891	3.14275e-05	0.000113948
FBgn0014455	-0.43703	5.83419	3.17173e-05	0.000114884
FBgn0033391	0.695706	6.76433	3.17975e-05	0.00011506
FBgn0030701	-0.488894	5.13667	3.19296e-05	0.000115423
FBgn0036147	0.428003	6.78061	3.21883e-05	0.000116228
FBgn0000299	0.943893	7.74982	3.22161e-05	0.000116228
FBgn0261609	-0.422775	6.1777	3.23379e-05	0.000116551
FBgn0027509	-0.516673	5.61171	3.27167e-05	0.000117799
FBgn0031461	0.691892	8.15875	3.28781e-05	0.000118264
FBgn0087007	-0.515674	7.07386	3.341e-05	0.000120058
FBgn0259246	0.592381	6.53189	3.4e-05	0.000122057
FBgn0040007	0.623505	5.11185	3.41147e-05	0.000122348
FBgn0025716	-0.635962	4.76172	3.44456e-05	0.000123413
FBgn0051044	-0.692534	4.61277	3.45555e-05	0.000123685
FBgn0033033	0.472165	8.2498	3.46131e-05	0.000123769
FBgn0260655	0.556001	5.36048	3.51121e-05	0.00012543
FBgn0015778	-0.509314	8.02072	3.52446e-05	0.00012578
FBgn0261451	0.603864	9.76728	3.58214e-05	0.000127712
FBgn0027865	0.576796	5.75072	3.62687e-05	0.000129181
FBgn0004811	-0.570246	4.83964	3.63368e-05	0.000129296
FBgn0024222	0.527635	4.83568	3.64859e-05	0.0001297
FBgn0015797	-0.458461	6.38819	3.65239e-05	0.000129708
FBgn0026252	-0.420616	7.37319	3.65723e-05	0.000129753
FBgn0032518	-0.500144	7.70111	3.78742e-05	0.000134241
FBgn0024238	-0.443089	6.44536	3.80386e-05	0.000134692
FBgn0036764	0.606009	6.29403	3.89316e-05	0.00013772
FBgn0026086	0.416965	7.42784	3.91403e-05	0.000138324
FBgn0039955	0.563338	6.75061	3.99792e-05	0.000141151
FBgn0030674	-0.433243	7.86947	4.02763e-05	0.000141976
FBgn0050069	0.494709	9.2891	4.02911e-05	0.000141976
FBgn0031914	-0.636275	4.83548	4.06104e-05	0.000142963
FBgn0025366	0.503798	5.81935	4.14355e-05	0.000145726
FBgn0025740	0.421145	7.11037	4.18009e-05	0.000146869
FBgn0000319	-0.447683	8.9838	4.20963e-05	0.000147737
FBgn0036199	0.455646	5.39784	4.21294e-05	0.000147737
FBgn0024315	0.735222	8.9936	4.23225e-05	0.000148272
FBgn0050035	0.661551	7.73035	4.30403e-05	0.000150641
FBgn0028969	-0.5715	5.65202	4.35337e-05	0.000152221
FBgn0263112	0.637311	7.53654	4.37788e-05	0.000152931
FBgn0021906	0.493286	5.36336	4.40513e-05	0.000153735
FBgn0040297	0.42306	6.05816	4.50544e-05	0.000157085
FBgn0013733	0.522243	11.1165	4.61251e-05	0.000160619
FBgn0037875	-0.622399	4.64598	4.61564e-05	0.000160619
FBgn0030724	0.526598	5.54839	4.63622e-05	0.000161181
FBgn0026409	0.468118	8.19011	4.64736e-05	0.000161414
FBgn0026620	0.429609	8.12794	4.65208e-05	0.000161423
FBgn0025463	-0.48099	5.73001	4.67399e-05	0.000162029
FBgn0011217	-0.440861	6.80374	4.68163e-05	0.000162139
FBgn0041180	0.862413	5.9216	4.75078e-05	0.000164377
FBgn0015777	0.681336	8.08302	4.7758e-05	0.000165086
FBgn0036317	0.489653	5.92684	4.87272e-05	0.000168275
FBgn0262473	-0.517957	5.88871	4.96236e-05	0.000171208
FBgn0004861	-1.59942	9.36782	5.07173e-05	0.000174816
FBgn0038156	-0.478172	6.89756	5.12604e-05	0.00017652
FBgn0263115	0.585773	5.59311	5.14681e-05	0.000177068
FBgn0004108	-0.507896	8.21222	5.35516e-05	0.000184061
FBgn0038872	-0.922017	7.7055	5.41358e-05	0.000185894
FBgn0023537	0.65976	6.51147	5.60226e-05	0.000192095
FBgn0261788	0.512952	8.79028	5.60475e-05	0.000192095
FBgn0033718	0.535159	4.90294	5.68917e-05	0.000194805
FBgn0051038	-0.53775	4.72017	5.72265e-05	0.000195605
FBgn0051785	0.646245	4.9529	5.72332e-05	0.000195605
FBgn0036814	-0.397272	6.98384	5.73401e-05	0.000195786
FBgn0003175	-0.373136	6.9046	5.7983e-05	0.000197796
FBgn0035769	0.491136	5.17441	5.82617e-05	0.00019856
FBgn0010288	-0.553591	6.03415	5.85719e-05	0.00019943
FBgn0052758	0.536803	5.18837	5.9268e-05	0.000201611
FBgn0040236	0.4799	6.13711	6.00984e-05	0.000204245
FBgn0262029	-0.720784	4.92892	6.22869e-05	0.000211484
FBgn0039756	0.911562	5.23392	6.2388e-05	0.00021163
FBgn0004603	-0.448558	7.24261	6.25672e-05	0.00021204
FBgn0028734	-0.434041	6.62047	6.27002e-05	0.000212293
FBgn0032402	0.810554	5.07034	6.34483e-05	0.000214626
FBgn0085443	0.401601	7.3519	6.42305e-05	0.000217069
FBgn0260005	0.578264	6.05702	6.49731e-05	0.000219375
FBgn0034046	0.497775	6.03972	6.50645e-05	0.000219479
FBgn0023528	-0.441707	6.41241	6.66695e-05	0.000224685
FBgn0034997	-0.439287	6.55533	6.7019e-05	0.000225653
FBgn0053558	0.581526	8.49673	6.7355e-05	0.000226575
FBgn0051108	0.536861	5.50151	6.77618e-05	0.000227732
FBgn0034237	-0.433842	8.0516	6.78372e-05	0.000227775
FBgn0031069	-0.502479	5.14825	6.80534e-05	0.00022829
FBgn0260439	-0.421163	7.79805	6.85127e-05	0.000229619
FBgn0086909	-0.491065	6.08352	6.90531e-05	0.000231216
FBgn0264495	-0.457482	7.6366	7.0231e-05	0.000234944
FBgn0023215	-0.505037	6.49158	7.06101e-05	0.000235995
FBgn0004860	-1.66657	9.23447	7.09561e-05	0.000236933
FBgn0003447	-0.5034	6.50066	7.10485e-05	0.000236939
FBgn0004839	-0.569661	5.68242	7.10882e-05	0.000236939
FBgn0001220	0.501364	6.84273	7.16185e-05	0.00023841
FBgn0027568	-0.451361	6.03032	7.16609e-05	0.00023841
FBgn0031020	-0.46271	5.51905	7.29474e-05	0.000242468
FBgn0011204	0.662809	6.38156	7.30756e-05	0.000242673
FBgn0025186	-0.5327	5.004	7.37396e-05	0.000244654
FBgn0263929	0.41381	8.18725	7.45014e-05	0.000246956
FBgn0030749	0.361556	6.79948	7.45795e-05	0.000246989
FBgn0028703	0.5919	7.03277	7.59906e-05	0.000251433
FBgn0001296	0.5609	7.09543	7.6893e-05	0.000254188
FBgn0027108	-0.441064	9.37013	7.70122e-05	0.00025435
FBgn0030703	-0.499757	6.79356	7.9445e-05	0.000262147
FBgn0004177	-0.389828	7.53106	8.00729e-05	0.000263979
FBgn0052767	0.494237	6.95694	8.10313e-05	0.000266896
FBgn0052982	0.614393	4.90855	8.12776e-05	0.000267465
FBgn0003137	-1.13326	6.08029	8.50266e-05	0.000279549
FBgn0052026	-0.600357	5.06711	8.55018e-05	0.000280857
FBgn0261244	0.488579	5.13753	8.80188e-05	0.000288864
FBgn0038476	-0.475538	6.93009	8.85748e-05	0.000290426
FBgn0023423	-0.423593	6.58089	8.86621e-05	0.00029045
FBgn0030574	-0.488979	8.72171	8.99782e-05	0.000294496
FBgn0025725	-0.407059	5.88031	9.10071e-05	0.000297596
FBgn0017549	0.505146	5.43974	9.26547e-05	0.000302711
FBgn0033636	-0.477485	8.54304	9.35728e-05	0.000305436
FBgn0029814	0.556921	5.03828	9.60307e-05	0.000313177
FBgn0027561	0.469244	6.25504	9.67179e-05	0.000315135
FBgn0082831	-1.28697	8.44721	9.95577e-05	0.000324098
FBgn0027093	-0.552531	4.80337	0.000100781	0.000327785
FBgn0002354	1.06317	4.56357	0.000101076	0.000328453
FBgn0003261	0.495506	9.67447	0.000101976	0.000331082
FBgn0031268	-0.515811	5.47509	0.000104013	0.000337391
FBgn0263110	0.384046	6.67925	0.000104727	0.000339406
FBgn0033886	-0.499935	5.79389	0.000106638	0.00034529
FBgn0027503	-0.477862	5.34422	0.000108369	0.000350584
FBgn0024232	0.734411	4.91806	0.000110324	0.00035659
FBgn0259745	0.493711	6.09215	0.000110644	0.000357063
FBgn0031078	-0.513443	4.99972	0.000110667	0.000357063
FBgn0002973	-0.567688	5.0396	0.000112616	0.000363031
FBgn0032480	-0.457917	5.23774	0.000115527	0.000372084
FBgn0041582	-0.612379	4.81173	0.000115861	0.00037283
FBgn0002781	0.42861	8.59048	0.000116018	0.000373004
FBgn0016978	0.504718	5.33307	0.000118766	0.0003815
FBgn0010217	0.516259	9.98927	0.000120418	0.00038614
FBgn0033049	-0.438188	5.374	0.000120423	0.00038614
FBgn0013759	0.416013	7.14576	0.000121033	0.000387755
FBgn0031239	0.499809	5.20986	0.000121194	0.000387927
FBgn0085779	-0.871169	4.79168	0.00012173	0.000389301
FBgn0001085	-0.371151	7.542	0.000123502	0.00039462
FBgn0028550	0.53247	6.37253	0.000123816	0.000395276
FBgn0012051	0.485943	5.67026	0.000124492	0.000397084
FBgn0016983	-0.510061	6.42722	0.000124995	0.000398341
FBgn0051665	0.583845	5.11286	0.000125746	0.00040038
FBgn0030208	-0.377719	6.25181	0.000125938	0.000400642
FBgn0005777	-0.397349	5.58525	0.00012632	0.000401505
FBgn0020521	-0.604661	4.86519	0.000126683	0.000402307
FBgn0034240	-0.490013	6.78462	0.000130068	0.000412697
FBgn0263776	0.689692	8.49703	0.000130208	0.00041278
FBgn0035158	0.544412	5.07082	0.000130329	0.000412802
FBgn0039358	0.458926	5.4272	0.000134174	0.000424612
FBgn0037817	0.545751	6.73071	0.000136906	0.000432521
FBgn0034708	-0.400706	6.06518	0.000136912	0.000432521
FBgn0263120	0.46407	8.63938	0.000138292	0.000436502
FBgn0019990	0.561629	4.85067	0.000140381	0.000442704
FBgn0002521	0.507273	5.59568	0.0001405	0.000442704
FBgn0001247	0.431194	6.20413	0.000141568	0.00044568
FBgn0027291	0.389229	6.44165	0.000142205	0.000447299
FBgn0000413	-0.419822	5.84296	0.000143581	0.000451238
FBgn0028480	0.581868	4.84918	0.000145476	0.000456798
FBgn0263782	0.541765	5.06461	0.000146029	0.000458138
FBgn0034368	-0.439841	6.19511	0.000147762	0.000463175
FBgn0003334	-0.494954	5.37326	0.000152675	0.000478163
FBgn0031126	-0.651381	4.81576	0.000153871	0.000481493
FBgn0001977	0.502859	5.27545	0.000154718	0.000483728
FBgn0046685	-0.474654	5.6665	0.000155163	0.000484702
FBgn0031150	0.468167	5.61159	0.000156565	0.000488659
FBgn0039877	0.554097	4.98293	0.000158284	0.000493603
FBgn0039000	0.385818	7.57526	0.00015957	0.000497184
FBgn0027101	0.387474	7.12531	0.000160894	0.000500881
FBgn0004103	-0.419163	7.52461	0.000164236	0.000510847
FBgn0026630	0.417091	5.7691	0.000165652	0.000514812
FBgn0032864	0.467867	7.83725	0.000167449	0.000519951
FBgn0036735	0.494629	6.05064	0.000167889	0.000520872
FBgn0262955	-0.420596	6.37839	0.000170308	0.000527926
FBgn0085638	0.71212	5.02479	0.000173623	0.000537742
FBgn0033179	-0.577169	4.83354	0.000176899	0.000547423
FBgn0039774	0.627721	6.92929	0.000178575	0.000552137
FBgn0034277	-0.422666	7.86702	0.000187261	0.000577999
FBgn0047205	-0.541078	5.17951	0.000187468	0.000577999
FBgn0033717	-0.598118	9.16054	0.000187512	0.000577999
FBgn0086901	0.451949	6.57915	0.000187575	0.000577999
FBgn0037515	0.542791	5.80366	0.000188021	0.000578882
FBgn0083959	0.400171	6.94233	0.000188252	0.000579103
FBgn0261573	-0.421735	6.74461	0.000191256	0.000587844
FBgn0034371	0.535808	7.16372	0.000192623	0.000591547
FBgn0004055	-0.381988	6.89622	0.000195203	0.000598964
FBgn0034141	-0.507642	5.42838	0.000195936	0.000600705
FBgn0015296	-0.495416	4.98731	0.000198447	0.00060789
FBgn0053554	0.426803	8.67718	0.000198758	0.00060833
FBgn0261387	0.391762	6.74358	0.000199362	0.000609665
FBgn0019660	0.652963	4.82366	0.000200837	0.000613659
FBgn0023143	-0.397889	8.12641	0.000203285	0.000620532
FBgn0035771	-0.412663	6.23905	0.000203428	0.000620532
FBgn0015602	0.484491	4.94156	0.000204081	0.000622003
FBgn0001230	0.701484	8.05977	0.000204281	0.000622088
FBgn0034602	-0.411626	6.26001	0.000206801	0.000628722
FBgn0036373	-0.525513	5.12724	0.000206805	0.000628722
FBgn0037120	0.440771	5.1481	0.000207413	0.000630043
FBgn0025335	-0.632438	4.93314	0.000208055	0.000631464
FBgn0033998	-0.426072	6.67601	0.000208292	0.000631657
FBgn0001987	0.394477	7.03598	0.000210027	0.000636387
FBgn0003415	-0.368293	7.30298	0.000210473	0.000637206
FBgn0034674	0.397707	5.73404	0.000210785	0.000637621
FBgn0020368	0.513197	4.99391	0.000211465	0.000639144
FBgn0034180	-0.444966	7.32794	0.000212074	0.000640454
FBgn0035833	0.618082	5.70006	0.000216422	0.000653041
FBgn0086906	0.528398	7.70556	0.000216821	0.000653703
FBgn0020416	0.578844	4.79364	0.000217511	0.000655237
FBgn0034958	-0.42693	6.1403	0.000217998	0.000656162
FBgn0011327	-0.558832	4.93903	0.000220365	0.000662738
FBgn0053156	0.707889	4.75615	0.000221988	0.000667067
FBgn0035909	-0.377336	6.44149	0.000229457	0.00068894
FBgn0032350	-0.566936	6.05566	0.000237569	0.000712706
FBgn0036484	-0.451013	5.39413	0.000238179	0.000713948
FBgn0036290	0.389688	6.16542	0.000240724	0.000720983
FBgn0014879	-0.506893	5.71918	0.000241281	0.000722054
FBgn0030421	0.421065	6.82636	0.000243344	0.000727629
FBgn0053555	0.429628	8.12577	0.000249843	0.000746271
FBgn0259108	0.391495	7.4734	0.00024999	0.000746271
FBgn0034258	-0.437065	7.24726	0.000250957	0.000748545
FBgn0031771	0.423004	5.82898	0.000252217	0.000751686
FBgn0004507	0.62756	8.62019	0.000252758	0.000752149
FBgn0033814	0.602971	4.94505	0.000252787	0.000752149
FBgn0000566	-0.617897	4.69905	0.000254713	0.000757261
FBgn0050015	-0.431779	7.80115	0.000255493	0.000758957
FBgn0004643	-0.479272	4.72634	0.000255965	0.000759739
FBgn0039909	0.404952	6.68013	0.000256178	0.00075975
FBgn0034964	-0.426611	5.70624	0.000257452	0.000762907
FBgn0260941	0.425119	6.54391	0.000259395	0.000768038
FBgn0029666	0.373379	5.95844	0.000259909	0.000768932
FBgn0035986	-0.480002	5.36607	0.000260839	0.000771057
FBgn0015541	0.456433	7.35045	0.000262112	0.000774191
FBgn0032640	-0.449944	5.50123	0.000264823	0.000781554
FBgn0015795	-0.398132	5.86076	0.000265036	0.000781554
FBgn0003557	0.454112	5.60849	0.000267433	0.000787984
FBgn0036486	0.502832	4.76097	0.000267674	0.000788054
FBgn0261456	-0.430422	5.70629	0.000269292	0.000792177
FBgn0014163	-0.617126	9.38916	0.000270742	0.000795797
FBgn0263855	0.466599	5.28358	0.000271503	0.000797389
FBgn0036398	-1.23968	11.3006	0.000273484	0.000802063
FBgn0040022	0.450189	7.50339	0.000273536	0.000802063
FBgn0034406	0.855234	5.37781	0.000277193	0.000812132
FBgn0004359	0.47688	5.58019	0.000280729	0.000821827
FBgn0259234	0.424312	5.69804	0.000284054	0.000830893
FBgn0086683	0.485464	5.14134	0.000290129	0.000847981
FBgn0034420	0.409628	6.14011	0.0002912	0.000850424
FBgn0032509	-0.507547	4.70461	0.000293638	0.000856856
FBgn0013674	0.679827	13.6343	0.000301217	0.000878268
FBgn0015558	0.612223	5.65872	0.000303157	0.000883215
FBgn0010350	0.482015	6.48077	0.000306011	0.000890815
FBgn0053113	0.383946	8.23262	0.000307132	0.000893362
FBgn0034724	-0.467095	5.57054	0.000310606	0.000902744
FBgn0013469	-0.393098	5.86122	0.000312383	0.000907185
FBgn0030034	-0.460466	5.1411	0.000315397	0.000915207
FBgn0020299	0.415192	7.15916	0.000316344	0.00091722
FBgn0035086	0.820809	5.86339	0.000320584	0.000928774
FBgn0011259	0.451786	9.23559	0.000321029	0.00092932
FBgn0031051	-0.392114	5.59367	0.000324606	0.000938927
FBgn0003732	-0.391111	7.32438	0.000331225	0.000957311
FBgn0036302	0.459562	5.57852	0.000336663	0.000972254
FBgn0039064	0.527349	5.19819	0.000342279	0.000987689
FBgn0064225	0.454498	9.49973	0.000344342	0.000992852
FBgn0037895	0.812606	4.68949	0.000344809	0.000993411
FBgn0035601	-0.415544	6.52457	0.000351956	0.0010132
FBgn0025814	0.491918	5.96263	0.000353939	0.0010181
FBgn0262743	0.442857	8.61423	0.000357353	0.00102705
FBgn0025457	-0.533285	5.15538	0.000357731	0.00102705
FBgn0020443	-0.428381	6.78342	0.000357898	0.00102705
FBgn0032938	0.396439	7.92698	0.000366327	0.00105041
FBgn0016984	0.449336	5.96979	0.00036806	0.00105454
FBgn0039338	-0.403099	6.2028	0.000374924	0.00107336
FBgn0031842	-0.385389	6.55085	0.000375344	0.00107372
FBgn0041342	0.414221	6.12634	0.000377471	0.00107896
FBgn0025678	-0.398719	7.47984	0.000381642	0.00109002
FBgn0051213	0.559154	5.35091	0.000386379	0.00110268
FBgn0050460	0.441561	6.40375	0.000394275	0.00112433
FBgn0004606	-0.476742	7.18866	0.000395977	0.0011283
FBgn0003559	0.410276	5.91497	0.000397211	0.00113093
FBgn0010341	-0.344307	6.98197	0.000397709	0.00113105
FBgn0002645	-0.381896	8.42197	0.000397874	0.00113105
FBgn0033915	-0.46718	4.98087	0.000398811	0.00113192
FBgn0000212	-0.391191	6.3666	0.000398824	0.00113192
FBgn0027610	0.454375	4.87144	0.000399115	0.00113192
FBgn0035692	-0.49302	5.65113	0.000404489	0.00114626
FBgn0038065	-0.431756	5.68767	0.000404833	0.00114634
FBgn0034181	-0.349059	7.09353	0.000408275	0.00115519
FBgn0260970	-0.342968	7.31525	0.000413968	0.00117039
FBgn0016696	0.386993	6.32749	0.000420137	0.0011869
FBgn0043070	0.39131	7.38085	0.000422456	0.00119253
FBgn0243512	0.514011	7.84016	0.000426286	0.0012024
FBgn0002525	-0.415152	6.58329	0.000427205	0.00120373
FBgn0033482	-0.494509	7.17623	0.000427679	0.00120373
FBgn0264075	-0.446123	4.78202	0.000427751	0.00120373
FBgn0032986	0.572609	4.97611	0.00043163	0.00121371
FBgn0010488	-0.423808	9.23274	0.000433633	0.0012184
FBgn0034155	0.402513	7.61863	0.000434962	0.00122119
FBgn0011672	-0.36022	6.61446	0.000436763	0.0012253
FBgn0034723	0.425719	6.21218	0.00043755	0.00122656
FBgn0263994	0.498351	5.31444	0.00044532	0.00124738
FBgn0004828	-0.458005	9.33148	0.000447854	0.00125351
FBgn0040554	-0.666184	5.06655	0.000451351	0.00126232
FBgn0019952	-0.52212	4.86264	0.000453216	0.00126598
FBgn0035793	-0.343614	6.28784	0.000453356	0.00126598
FBgn0051363	-0.462826	8.44311	0.000467188	0.00130361
FBgn0032817	0.379539	6.11786	0.000469458	0.00130894
FBgn0031299	0.407488	5.90721	0.000472471	0.00131632
FBgn0013680	0.670269	10.1811	0.000474833	0.00132189
FBgn0000307	-0.348883	7.00204	0.000486674	0.00135382
FBgn0020392	-0.415246	5.54821	0.000487651	0.0013555
FBgn0028380	0.553152	4.76493	0.000490657	0.00136281
FBgn0052672	0.386845	6.57782	0.000498816	0.00138441
FBgn0034706	-0.510567	4.72898	0.000500102	0.00138692
FBgn0037001	0.581685	5.15203	0.000500652	0.00138739
FBgn0085388	-0.380601	5.74793	0.000506591	0.00140278
FBgn0037796	0.867425	4.84857	0.000513161	0.00141989
FBgn0058042	0.434099	4.95244	0.000516747	0.00142872
FBgn0052056	0.497706	5.70532	0.000521374	0.00144042
FBgn0261555	0.522017	5.97013	0.000522098	0.00144132
FBgn0032833	0.462939	5.83498	0.000523126	0.00144306
FBgn0032305	0.3641	6.56949	0.000528696	0.00145628
FBgn0036483	0.446444	4.87857	0.000528717	0.00145628
FBgn0051550	0.447371	5.85706	0.00053168	0.00146333
FBgn0011300	0.400588	7.93546	0.000536474	0.00147541
FBgn0030341	-0.524477	4.80157	0.00054672	0.00150244
FBgn0028399	0.380965	7.73849	0.000554129	0.00152166
FBgn0261548	-0.438791	5.58827	0.000555692	0.00152385
FBgn0015834	-0.433455	5.90403	0.000555766	0.00152385
FBgn0031318	0.440919	5.68133	0.00056	0.0015343
FBgn0034897	-0.381722	5.92769	0.000563738	0.00154338
FBgn0250819	0.55811	5.00201	0.000581339	0.00159036
FBgn0052103	0.412636	6.92702	0.000587985	0.00160734
FBgn0003210	-0.38549	5.49746	0.000590826	0.00161389
FBgn0030590	0.459296	4.9374	0.000595729	0.00162606
FBgn0085813	0.497859	13.451	0.000599275	0.00163451
FBgn0028697	0.432802	8.91653	0.000600656	0.00163705
FBgn0261649	-0.524019	5.90472	0.000603935	0.00164475
FBgn0011754	0.388628	7.31755	0.000605574	0.00164798
FBgn0030237	0.544375	6.74346	0.000609057	0.00165622
FBgn0037530	-0.384824	7.08098	0.000615471	0.00167135
FBgn0002284	-0.413089	5.57394	0.000615543	0.00167135
FBgn0003885	-0.361459	6.50581	0.000618191	0.00167729
FBgn0013750	-0.368563	6.71134	0.000621332	0.00168455
FBgn0263198	0.369219	6.95619	0.000627507	0.00170003
FBgn0264560	-0.393639	5.99832	0.000631957	0.0017108
FBgn0039075	0.575243	4.94906	0.000633443	0.00171355
FBgn0085450	0.362179	7.70784	0.000637959	0.00172448
FBgn0036995	0.537172	6.11643	0.000640307	0.00172954
FBgn0013576	0.372813	8.52461	0.000640795	0.00172958
FBgn0263968	-0.417435	5.59025	0.000643121	0.00173457
FBgn0024985	0.440535	7.0806	0.000650201	0.00175236
FBgn0261722	0.334076	7.20287	0.000653556	0.0017601
FBgn0028953	-0.362615	6.67148	0.000661821	0.00178103
FBgn0026379	-0.515289	5.21817	0.000672662	0.00180887
FBgn0003887	-0.390834	10.0694	0.000674119	0.00181016
FBgn0261599	0.381376	6.70466	0.00067414	0.00181016
FBgn0028647	0.482297	5.21322	0.00067611	0.00181411
FBgn0011745	-0.425298	5.2399	0.00067681	0.00181465
FBgn0003071	-0.569143	8.46472	0.000680722	0.00182379
FBgn0040294	0.450841	4.88511	0.000707356	0.00189375
FBgn0243516	0.460906	7.32781	0.000709187	0.00189726
FBgn0024352	-0.356631	6.4978	0.000710625	0.00189971
FBgn0040071	-0.437103	5.95325	0.000715485	0.00191129
FBgn0038381	0.461504	5.76166	0.000730192	0.00194915
FBgn0052372	-0.478617	10.0509	0.000737633	0.00196756
FBgn0013272	0.38237	8.33185	0.000769081	0.00204994
FBgn0052654	-0.324738	7.28215	0.000779982	0.00207748
FBgn0001123	-0.365733	5.91013	0.000784047	0.00208677
FBgn0039994	0.394369	7.14199	0.000810134	0.00215462
FBgn0051451	0.574356	4.8987	0.000818368	0.00217493
FBgn0025683	-0.385525	8.19326	0.000819978	0.00217762
FBgn0039141	-0.364521	5.64706	0.000831971	0.00220785
FBgn0036341	-0.404223	5.35735	0.000839275	0.00222561
FBgn0052499	0.932559	4.87489	0.000845478	0.00224042
FBgn0026319	0.49534	5.20591	0.000856774	0.0022687
FBgn0004373	-0.345635	8.19871	0.000866625	0.00229312
FBgn0031145	0.474595	6.31657	0.000872312	0.00230649
FBgn0025625	0.435378	4.89711	0.00089122	0.00235476
FBgn0025641	-0.523511	5.0142	0.000892686	0.00235692
FBgn0013678	0.563378	11.0621	0.000893827	0.00235822
FBgn0000719	-0.405309	9.48203	0.000898814	0.00236966
FBgn0010877	-0.397626	6.41729	0.0009046	0.00238319
FBgn0025525	-0.426901	5.90475	0.000930073	0.00244852
FBgn0263117	-0.679938	5.12505	0.000935982	0.00246229
FBgn0261588	0.373139	7.43867	0.000939211	0.002469
FBgn0033783	0.426989	4.99645	0.000948823	0.00249246
FBgn0030090	-0.465671	5.31881	0.000950087	0.00249398
FBgn0085413	0.47343	5.15392	0.000954571	0.00250394
FBgn0032815	0.402244	5.68412	0.000968924	0.00253976
FBgn0031836	0.42888	5.84593	0.00097435	0.00255214
FBgn0263346	0.338336	7.65639	0.000976679	0.00255565
FBgn0037834	-0.42486	5.5768	0.000977778	0.00255565
FBgn0038947	-0.359032	7.02594	0.0009778	0.00255565
FBgn0028515	-0.510484	5.1089	0.000998966	0.00260909
FBgn0030854	-0.458013	5.31779	0.000999991	0.00260989
FBgn0032704	-0.38578	6.10521	0.001012	0.00263933
FBgn0262110	0.35967	6.25099	0.00101487	0.00264492
FBgn0001337	-0.304579	6.6635	0.00102789	0.00267693
FBgn0037623	-0.583659	4.8172	0.00102985	0.00268012
FBgn0085407	-0.365863	7.17579	0.00103696	0.00269668
FBgn0030582	-0.453398	4.81236	0.00103858	0.00269897
FBgn0250848	-0.433555	8.25001	0.00103937	0.00269909
FBgn0015222	0.502604	9.17493	0.00104034	0.00269969
FBgn0033313	-0.445321	9.10981	0.00105352	0.00273194
FBgn0014189	-0.323946	7.12399	0.00106484	0.00275931
FBgn0032596	-0.478436	4.98357	0.00106919	0.00276863
FBgn0260635	-0.382685	6.44275	0.0010824	0.00280082
FBgn0000524	-0.39743	5.49315	0.00109035	0.0028194
FBgn0035830	-0.480114	5.09721	0.00109593	0.00283018
FBgn0031319	0.422432	5.18151	0.00109619	0.00283018
FBgn0004462	0.404427	5.0181	0.00109686	0.00283018
FBgn0033052	0.348025	7.42781	0.0011058	0.00285123
FBgn0039186	-0.388756	5.69093	0.00110798	0.00285482
FBgn0036446	0.340843	6.15613	0.00111096	0.00286046
FBgn0034577	-0.340166	5.81405	0.0011157	0.00287064
FBgn0027951	-0.345078	6.69351	0.00111874	0.00287642
FBgn0032876	-0.380767	5.67236	0.00112232	0.0028836
FBgn0040064	-0.630756	7.38935	0.00112685	0.00289318
FBgn0085758	0.59518	5.92337	0.00114371	0.00293439
FBgn0037607	-0.478901	7.78919	0.00114609	0.00293842
FBgn0032899	0.42438	6.67438	0.00115383	0.00295618
FBgn0015320	-0.480363	5.23794	0.00115907	0.00296752
FBgn0261885	-0.35484	7.73711	0.00116502	0.00298064
FBgn0263864	-0.422787	5.55868	0.00117964	0.00301594
FBgn0003067	-0.698623	5.14021	0.0011931	0.00304819
FBgn0041210	0.397428	5.60771	0.00119561	0.00305246
FBgn0004893	-0.682791	5.2604	0.00119742	0.0030537
FBgn0086736	-0.550956	5.16556	0.00119778	0.0030537
FBgn0260746	-0.405985	6.42914	0.00121642	0.00309904
FBgn0032694	-0.37631	6.35237	0.00122206	0.00311123
FBgn0033738	-0.378675	5.12013	0.00123423	0.00313968
FBgn0034718	0.493805	6.10984	0.00123528	0.00313968
FBgn0034071	0.358642	5.66806	0.00123582	0.00313968
FBgn0000261	-0.401378	5.72459	0.00125239	0.00317955
FBgn0005278	0.387795	7.41112	0.00125692	0.00318883
FBgn0034400	-0.322367	6.96351	0.00126271	0.00320127
FBgn0036921	-0.41533	7.78593	0.00126965	0.00321663
FBgn0250843	-0.485556	6.06205	0.00128763	0.0032599
FBgn0085400	0.404677	6.3049	0.00129627	0.00327949
FBgn0027280	0.408184	7.98518	0.00130295	0.0032941
FBgn0033250	0.521586	8.10692	0.00131747	0.00332849
FBgn0039560	-0.535283	4.83197	0.00132535	0.00334607
FBgn0052425	0.382649	5.34272	0.001342	0.00338575
FBgn0050420	0.504865	4.82581	0.00135499	0.00341614
FBgn0052626	0.335276	6.60505	0.0013568	0.00341835
FBgn0261477	-0.39192	5.59916	0.00137281	0.00345628
FBgn0261458	-0.335974	6.38026	0.00137388	0.00345659
FBgn0033906	-0.406795	6.31145	0.00138944	0.0034933
FBgn0030485	0.42082	7.09667	0.00139747	0.00351106
FBgn0032363	-0.326803	6.11562	0.0014149	0.00355028
FBgn0030796	0.504749	6.78055	0.00141503	0.00355028
FBgn0031497	-0.433477	5.32949	0.00141774	0.00355463
FBgn0031011	-0.431321	6.37341	0.00144092	0.00361024
FBgn0028954	0.387316	6.54013	0.00144847	0.00362665
FBgn0035452	0.459284	6.04213	0.00147848	0.00369925
FBgn0024365	-0.378963	5.79425	0.00148342	0.00370905
FBgn0011361	0.404073	4.97698	0.00148546	0.0037116
FBgn0033918	0.414053	4.91861	0.00150169	0.00374958
FBgn0051663	0.52204	7.33337	0.00152597	0.0038076
FBgn0030266	-0.403067	5.00929	0.00155168	0.00386908
FBgn0250876	-0.385848	5.63775	0.00157366	0.00392121
FBgn0034742	0.39561	6.88069	0.00158213	0.00393848
FBgn0010194	-0.484397	4.84902	0.00158276	0.00393848
FBgn0037236	-0.46086	4.86909	0.0016014	0.00398212
FBgn0037760	-0.429621	5.74876	0.00160601	0.00399086
FBgn0011725	-0.373501	5.21268	0.00161169	0.00400224
FBgn0027338	-0.316532	6.935	0.00163236	0.0040508
FBgn0032884	-0.446924	5.01687	0.00164091	0.00406906
FBgn0063127	-0.634692	6.09708	0.00164196	0.00406906
FBgn0086902	-0.404346	10.5177	0.0016518	0.00409066
FBgn0011596	0.393287	5.02675	0.00165336	0.00409172
FBgn0024326	-0.32846	6.05279	0.00169558	0.00419335
FBgn0010328	-0.384316	6.30865	0.00169875	0.00419834
FBgn0000042	-0.417361	11.2554	0.00170007	0.00419876
FBgn0019662	0.412436	5.00974	0.00171112	0.00422316
FBgn0031049	-0.446901	5.03959	0.00171742	0.00423583
FBgn0032681	-0.348971	5.72999	0.00172116	0.00424107
FBgn0030529	-0.347693	5.50855	0.00172262	0.00424107
FBgn0026250	-0.355086	6.88916	0.00172305	0.00424107
FBgn0020412	-0.35409	6.01879	0.0017269	0.00424768
FBgn0019948	0.329752	6.15142	0.0017499	0.00430135
FBgn0000053	0.475218	4.90902	0.00176013	0.00432109
FBgn0037094	-0.361682	6.04536	0.00176031	0.00432109
FBgn0028473	0.328453	7.37897	0.00178539	0.00437969
FBgn0031637	0.355936	5.7784	0.00180379	0.00442185
FBgn0000229	-0.399002	5.58972	0.00181812	0.00445397
FBgn0034087	-0.39587	6.45488	0.00183777	0.00449907
FBgn0052264	-0.30519	7.42034	0.00184891	0.0045233
FBgn0031186	0.340192	6.73297	0.00185608	0.00453777
FBgn0030052	0.353313	6.64134	0.00188261	0.00459954
FBgn0085757	0.621561	12.4787	0.0018861	0.00460497
FBgn0027329	-0.43851	6.95348	0.00190143	0.00463928
FBgn0085769	0.496309	6.1822	0.00190768	0.00465142
FBgn0261602	-0.412684	8.79342	0.00192429	0.00468876
FBgn0026259	-0.358486	5.901	0.00193641	0.00471513
FBgn0034142	-0.498687	5.11656	0.00194659	0.00473675
FBgn0027532	0.403267	5.28087	0.00194943	0.00474036
FBgn0039140	0.336252	5.49966	0.00195068	0.00474036
FBgn0085376	-0.346013	7.12674	0.00197088	0.00478623
FBgn0037848	-0.409786	4.90748	0.00198018	0.00480561
FBgn0030362	-0.446552	6.04926	0.00204038	0.0049484
FBgn0032901	0.501902	5.82893	0.00205848	0.00498896
FBgn0029941	-0.342973	6.23462	0.00206183	0.00499111
FBgn0260745	0.427305	8.4488	0.00206211	0.00499111
FBgn0083919	0.518691	5.12126	0.00207117	0.00500969
FBgn0030366	-0.29174	7.34579	0.00207842	0.00502388
FBgn0027081	-0.323936	6.26946	0.00210726	0.0050902
FBgn0027084	-0.392811	5.41887	0.00215348	0.0051984
FBgn0001961	-0.5209	4.69484	0.00216652	0.00522641
FBgn0053144	-0.328242	5.88331	0.00217197	0.00523539
FBgn0031376	-0.385223	5.739	0.00217313	0.00523539
FBgn0086253	-0.469483	4.50569	0.00217802	0.0052437
FBgn0262617	0.345446	7.69002	0.00219095	0.00527087
FBgn0020621	-0.326488	7.56652	0.00219221	0.00527087
FBgn0053978	0.800585	5.89352	0.00221184	0.00531281
FBgn0004595	0.487898	10.1	0.00221347	0.00531281
FBgn0027866	0.319713	6.77285	0.00221403	0.00531281
FBgn0051660	0.487729	5.115	0.00223896	0.00536907
FBgn0031544	-0.46199	5.89272	0.0022483	0.00538792
FBgn0013686	0.550661	16.795	0.00225294	0.00539547
FBgn0027055	-0.376972	5.2033	0.00225928	0.0054071
FBgn0027090	-0.437295	5.0216	0.00226423	0.00541538
FBgn0036862	0.374334	7.31516	0.0022697	0.00542489
FBgn0033212	-0.434947	7.06813	0.00228655	0.00546156
FBgn0004567	-0.462409	5.86861	0.00229921	0.00548819
FBgn0035726	-0.383769	7.33225	0.00234895	0.00560324
FBgn0020261	-0.434003	4.87739	0.00238993	0.00569311
FBgn0263197	-0.341849	7.78482	0.00239104	0.00569311
FBgn0029893	-0.331423	5.7579	0.00239133	0.00569311
FBgn0262735	0.376976	7.4527	0.00241305	0.00574108
FBgn0023081	-0.325167	5.92169	0.00243815	0.00579344
FBgn0051057	0.505413	4.70188	0.00243907	0.00579344
FBgn0033844	0.420193	8.48828	0.00243985	0.00579344
FBgn0043884	-0.342289	9.26773	0.00245408	0.00582344
FBgn0025836	-0.310122	7.5727	0.00246845	0.00585371
FBgn0038965	-0.442802	5.34628	0.00247487	0.0058651
FBgn0025608	-0.38199	4.83615	0.00248471	0.00588458
FBgn0037924	-0.680369	6.03894	0.00250719	0.00593049
FBgn0023023	0.42425	5.9037	0.00250736	0.00593049
FBgn0085432	0.367906	9.24577	0.00251014	0.00593321
FBgn0031752	-0.354433	5.82724	0.00254183	0.00600213
FBgn0026239	-0.376632	6.35827	0.00254265	0.00600213
FBgn0027499	0.345147	6.84471	0.00254425	0.00600213
FBgn0034491	0.384654	4.93634	0.00255033	0.00601257
FBgn0030305	-0.494033	4.71036	0.00256734	0.00604873
FBgn0264357	0.289807	6.99643	0.00258936	0.00609665
FBgn0040752	-0.418821	9.20324	0.00261462	0.00615216
FBgn0038660	-0.441536	4.64752	0.00269513	0.00633749
FBgn0039936	0.350249	8.59899	0.00271727	0.00638542
FBgn0028500	-0.444811	4.62125	0.00275612	0.00647251
FBgn0050183	-0.453556	4.71383	0.00277033	0.00650169
FBgn0036745	-0.371243	5.47394	0.00277679	0.00651265
FBgn0032015	-0.348132	6.04967	0.00278996	0.00653692
FBgn0037533	0.50252	9.50185	0.00279074	0.00653692
FBgn0011740	-0.400269	5.09124	0.00280256	0.00656037
FBgn0042134	-0.317379	6.57231	0.00281295	0.00658044
FBgn0050372	-0.337838	5.91627	0.00281685	0.00658533
FBgn0262636	0.422488	6.10682	0.00283827	0.00663115
FBgn0033741	-0.369372	5.55359	0.00285286	0.0066571
FBgn0031681	-0.297587	7.30455	0.00285395	0.0066571
FBgn0031990	0.315655	7.28189	0.00285487	0.0066571
FBgn0005630	0.3442	10.4442	0.00286721	0.00668158
FBgn0021764	0.397673	8.02094	0.00290549	0.00676645
FBgn0031256	-0.48612	5.04891	0.00291598	0.00678652
FBgn0031878	0.467143	5.08462	0.00293279	0.00682127
FBgn0000416	0.391714	10.1889	0.0029414	0.00683691
FBgn0039508	-0.387477	4.80086	0.00294502	0.00684096
FBgn0003268	0.372289	5.58802	0.00298262	0.00692387
FBgn0261259	-0.361451	6.34872	0.00298666	0.00692883
FBgn0086782	0.386915	5.05298	0.00299094	0.00693432
FBgn0086779	-0.276302	6.72465	0.00301633	0.00698873
FBgn0020493	0.358939	6.10044	0.00304821	0.00705809
FBgn0030766	0.299543	6.40354	0.00309009	0.00715051
FBgn0033339	-0.303082	7.27828	0.00314244	0.00726701
FBgn0033286	0.45644	5.40866	0.00314483	0.00726791
FBgn0037027	-0.349968	5.36839	0.00315572	0.00728845
FBgn0015625	-0.43308	4.80704	0.00318952	0.00736183
FBgn0004198	0.37398	7.89856	0.00319658	0.00737344
FBgn0029969	0.546421	5.29418	0.00320871	0.00739673
FBgn0004915	-0.406765	4.78762	0.00321878	0.00741525
FBgn0051716	-0.298425	6.9578	0.00324137	0.00746254
FBgn0263395	0.331093	6.21719	0.00324864	0.00747456
FBgn0003205	-0.407724	6.66092	0.00326406	0.00750526
FBgn0052177	0.359137	5.33498	0.00327783	0.00753217
FBgn0030603	0.410236	5.42873	0.00331568	0.00761433
FBgn0013676	0.490879	11.8505	0.00332103	0.0076218
FBgn0027603	-0.306808	6.90853	0.00337685	0.007745
FBgn0035262	0.542206	4.72151	0.00338471	0.00775814
FBgn0038286	-0.318072	6.32583	0.00339292	0.00777204
FBgn0003969	-0.291045	6.82733	0.00340364	0.00779169
FBgn0013684	0.532517	11.9515	0.00341605	0.00781517
FBgn0250907	0.487452	8.05442	0.0034304	0.00784307
FBgn0027094	-0.324866	6.12828	0.00346561	0.00791859
FBgn0039938	-0.526744	4.54504	0.00348904	0.00796713
FBgn0010379	-0.276256	6.76515	0.00349387	0.00797313
FBgn0015577	-0.426405	7.57483	0.00352677	0.00804315
FBgn0038504	0.416346	5.90343	0.00354023	0.0080688
FBgn0039874	0.3648	5.21866	0.00356638	0.00812329
FBgn0010909	-0.315485	8.04184	0.00361601	0.00823117
FBgn0029771	0.393136	5.69849	0.00362286	0.00824161
FBgn0039043	-0.391761	5.27914	0.00363731	0.0082693
FBgn0036365	-0.344399	5.00648	0.00365264	0.00829896
FBgn0003328	0.361229	7.59686	0.00367099	0.00833499
FBgn0025391	0.361242	6.13	0.00367308	0.00833499
FBgn0031492	-0.416174	4.7345	0.00370628	0.00840506
FBgn0038881	0.335429	8.73125	0.00371799	0.00842637
FBgn0260749	-0.370194	5.98743	0.00372134	0.00842869
FBgn0259178	0.427209	5.039	0.0037369	0.00845866
FBgn0037012	-0.407816	5.66193	0.00375845	0.00850214
FBgn0036511	-0.274344	6.66838	0.00376894	0.00852057
FBgn0066101	-0.373776	6.71363	0.00377879	0.00853754
FBgn0030685	-0.336316	6.0482	0.00382582	0.00863622
FBgn0008654	-1.35301	10.8527	0.00382723	0.00863622
FBgn0038349	0.464776	5.71872	0.00384133	0.00866267
FBgn0030077	-0.458652	4.5828	0.00385807	0.00869503
FBgn0002643	-0.372278	6.71724	0.00386748	0.00871081
FBgn0022960	-0.372159	5.6413	0.00388526	0.00874545
FBgn0259220	-0.334118	8.55216	0.00389928	0.00877156
FBgn0033127	0.366492	5.99871	0.00392477	0.00882344
FBgn0029506	0.364469	9.79993	0.00392811	0.0088255
FBgn0261710	-0.293082	7.4974	0.00393421	0.00883375
FBgn0028523	0.348658	8.2368	0.00394743	0.00885795
FBgn0260990	-0.335195	5.88586	0.00398301	0.00893227
FBgn0000052	0.368505	5.68315	0.00404182	0.00905857
FBgn0263979	-0.386271	5.89798	0.00404976	0.00907076
FBgn0020513	-0.382497	6.78175	0.00406392	0.00909687
FBgn0036888	-0.385717	5.06685	0.00409138	0.00915269
FBgn0051992	0.312217	9.07484	0.00409949	0.00916521
FBgn0011692	0.38808	5.18573	0.00416255	0.00930045
FBgn0031814	0.372156	5.78921	0.0041746	0.00932165
FBgn0010235	-0.348376	5.88691	0.00417937	0.00932656
FBgn0034261	-0.399294	4.83002	0.00418623	0.00933613
FBgn0039466	-0.325292	5.42818	0.0041974	0.00935531
FBgn0038279	-0.447736	8.23165	0.0042403	0.00944215
FBgn0004889	-0.302377	6.9769	0.00424156	0.00944215
FBgn0041092	0.316849	7.75446	0.00425322	0.0094623
FBgn0262081	-0.32536	6.83993	0.00426522	0.0094832
FBgn0030521	-0.311935	7.63171	0.00427407	0.00949705
FBgn0037513	0.485434	5.36416	0.00431838	0.0095855
FBgn0030850	0.324146	6.10565	0.00431915	0.0095855
FBgn0039045	-0.385011	6.19393	0.00432453	0.0095916
FBgn0085397	-0.492869	5.88346	0.00434862	0.00963913
FBgn0032859	-0.330612	6.69511	0.00437045	0.00968161
FBgn0051673	0.378083	5.52381	0.00439958	0.00974021
FBgn0039132	0.340654	5.79795	0.00448493	0.00992311
FBgn0036299	-0.297313	6.06894	0.00449864	0.0099474
FBgn0029092	-0.3258	6.90448	0.00451032	0.00996715
FBgn0085408	-0.528252	5.15083	0.00453156	0.010008
FBgn0004368	0.336214	6.31544	0.0045559	0.0100556
FBgn0035270	0.398668	4.76569	0.00463024	0.0102135
FBgn0000636	0.405677	7.33791	0.0046333	0.0102141
FBgn0044452	-0.358743	5.18676	0.00464659	0.0102372
FBgn0033224	0.313016	6.61649	0.00468273	0.0103105
FBgn0011661	-0.302204	8.2851	0.00476424	0.0104767
FBgn0263397	0.418295	5.96888	0.00476449	0.0104767
FBgn0036547	-0.515699	4.72461	0.00476687	0.0104767
FBgn0047135	-0.346839	5.68591	0.00476974	0.0104767
FBgn0028955	0.373388	4.84345	0.00479863	0.0105338
FBgn0022708	0.340259	5.82346	0.00483646	0.0106104
FBgn0000658	0.674753	5.54886	0.0048496	0.0106328
FBgn0005198	0.368953	4.97393	0.0048639	0.0106578
FBgn0050203	0.385911	6.42922	0.00489355	0.0107163
FBgn0029167	1.07089	5.27392	0.00499745	0.0109372
FBgn0029887	0.340791	5.11449	0.00501054	0.0109592
FBgn0032497	-0.323878	7.40075	0.00505541	0.0110507
FBgn0036837	-0.378941	5.06097	0.00515005	0.0112508
FBgn0038738	-0.419837	6.49594	0.00521015	0.0113753
FBgn0034300	0.348163	5.76403	0.00524195	0.0114378
FBgn0013305	0.311077	7.7006	0.00526617	0.0114838
FBgn0020386	-0.260979	7.10732	0.00532604	0.0116074
FBgn0012058	-0.356052	5.36799	0.00533309	0.0116158
FBgn0085797	0.433801	14.4484	0.00535107	0.011648
FBgn0038464	-0.403996	5.12031	0.00543128	0.0118155
FBgn0023458	-0.293331	6.73322	0.00547458	0.0119025
FBgn0033402	-0.323862	5.63288	0.00547949	0.0119061
FBgn0250732	0.360526	5.38982	0.00550123	0.0119462
FBgn0039349	0.526881	6.60845	0.00551698	0.0119732
FBgn0262511	0.296936	7.35628	0.00553679	0.0120091
FBgn0037697	-0.403024	6.21581	0.00562955	0.012203
FBgn0030479	0.387924	5.51112	0.00563978	0.0122178
FBgn0029837	0.499949	6.161	0.00565547	0.0122445
FBgn0024329	-0.280882	6.09886	0.00568777	0.0123071
FBgn0003410	0.342185	5.94728	0.0057169	0.0123628
FBgn0263740	-0.303753	5.9126	0.00575411	0.0124359
FBgn0264694	-0.339404	5.10458	0.00579292	0.0124962
FBgn0037344	-0.289141	7.09912	0.00579498	0.0124962
FBgn0032465	0.328137	5.25424	0.00579556	0.0124962
FBgn0035715	0.308431	5.48706	0.00579579	0.0124962
FBgn0086697	0.320677	5.71718	0.00581482	0.0125298
FBgn0005386	-0.314958	6.10613	0.00583118	0.0125576
FBgn0002413	-0.302435	6.4835	0.00597197	0.0128498
FBgn0031233	0.335095	4.82792	0.00597394	0.0128498
FBgn0039904	-0.74361	10.4183	0.00598082	0.012857
FBgn0033846	-0.614362	6.71967	0.00600011	0.0128908
FBgn0000527	0.487341	4.63798	0.00601876	0.0129233
FBgn0035437	-0.36758	5.11339	0.00602284	0.0129244
FBgn0020497	-0.256945	7.24377	0.00607142	0.0130209
FBgn0015799	-0.322827	5.05298	0.0060857	0.0130439
FBgn0011763	-0.310848	6.36376	0.00614304	0.0131516
FBgn0034025	-0.334819	4.87653	0.0061432	0.0131516
FBgn0028579	0.301703	5.39181	0.00617731	0.0132168
FBgn0003074	0.464509	8.19928	0.00620213	0.0132621
FBgn0037188	-0.333461	5.36348	0.00622821	0.0133101
FBgn0035388	-0.338947	5.22552	0.00623497	0.0133155
FBgn0000394	-0.325207	5.4453	0.00623809	0.0133155
FBgn0032160	-0.422186	4.97239	0.00626165	0.0133579
FBgn0087008	-0.297812	6.77814	0.00630782	0.0134485
FBgn0013279	0.616489	5.14433	0.00634232	0.0135142
FBgn0030797	0.418637	4.84877	0.00636305	0.0135504
FBgn0036428	0.410054	6.65871	0.00643713	0.0137001
FBgn0037556	-0.275693	6.37882	0.00645686	0.0137341
FBgn0027786	-0.35928	5.68881	0.00647039	0.0137548
FBgn0016126	0.332682	8.03252	0.00647638	0.0137595
FBgn0002932	-0.375788	5.3683	0.00652465	0.0138539
FBgn0260632	0.399955	6.32388	0.00661087	0.0140233
FBgn0039406	-0.355023	5.65972	0.00661217	0.0140233
FBgn0058191	0.274485	6.61651	0.00664152	0.0140774
FBgn0031057	-0.253546	7.30664	0.00675021	0.0142994
FBgn0030486	-0.317775	5.09858	0.00678634	0.0143676
FBgn0262103	-0.272841	6.7819	0.00679324	0.0143738
FBgn0034128	-0.427264	7.86265	0.00680841	0.0143975
FBgn0038220	-0.31336	5.73259	0.00682093	0.0144156
FBgn0264270	0.356451	7.99917	0.00689646	0.0145668
FBgn0015509	-0.274579	6.84197	0.00694904	0.0146635
FBgn0040493	-0.346776	5.35004	0.00695032	0.0146635
FBgn0028341	-0.338138	6.8824	0.00697321	0.0147032
FBgn0061492	-0.439876	5.03502	0.00700226	0.0147559
FBgn0015903	-0.323823	5.68052	0.0070325	0.014811
FBgn0038438	-0.410502	4.8639	0.00709226	0.0149283
FBgn0040529	0.392114	5.11644	0.00712003	0.0149733
FBgn0250786	0.299029	6.21773	0.00712188	0.0149733
FBgn0053087	0.337369	10.4039	0.00713515	0.0149925
FBgn0026418	-0.302083	7.30534	0.00715667	0.015029
FBgn0003277	-0.25481	6.95972	0.00717664	0.0150622
FBgn0051717	-0.326143	4.82789	0.00720062	0.0151038
FBgn0082582	0.270772	7.65845	0.00721488	0.015125
FBgn0003744	-0.357646	5.46445	0.00722736	0.0151424
FBgn0026199	-0.323587	9.00298	0.00724809	0.0151771
FBgn0032453	-0.390394	5.84492	0.00731031	0.0152924
FBgn0033260	-0.317714	5.54338	0.00731154	0.0152924
FBgn0022069	-0.311238	5.09409	0.00747319	0.0156215
FBgn0261793	0.339008	7.58397	0.00756124	0.0157964
FBgn0003301	0.314038	6.22095	0.00760368	0.015876
FBgn0037167	-0.469295	5.2811	0.00761851	0.0158978
FBgn0004636	-0.272865	6.52969	0.0077006	0.0160599
FBgn0053095	-0.341259	5.72943	0.00772176	0.0160947
FBgn0037242	-0.413026	4.66019	0.00785476	0.0163626
FBgn0085799	0.449318	13.1668	0.00786505	0.0163746
FBgn0015542	0.300585	7.8979	0.00789011	0.0164174
FBgn0020240	-0.294155	8.02295	0.00795858	0.0165504
FBgn0005624	-1.44356	11.7332	0.00796795	0.0165604
FBgn0028342	0.360666	5.1673	0.0079771	0.0165699
FBgn0044323	-0.300209	6.00943	0.00808577	0.0167861
FBgn0036565	0.305282	5.4285	0.00810273	0.0168117
FBgn0036030	0.292268	7.21048	0.00811749	0.0168327
FBgn0040985	0.335694	5.42145	0.00812565	0.01684
FBgn0004859	0.352608	8.31853	0.0082371	0.0170612
FBgn0013343	0.316026	7.47075	0.00835405	0.0172936
FBgn0028325	0.364538	5.59922	0.00842231	0.017425
FBgn0035989	-0.355657	5.49483	0.00858476	0.017751
FBgn0264561	-0.297312	6.24163	0.00872805	0.018037
FBgn0001219	-0.288016	10.9862	0.00879122	0.0181572
FBgn0029113	-0.325074	5.75279	0.00891174	0.0183956
FBgn0013997	-0.300689	8.15054	0.0089614	0.0184877
FBgn0004607	0.297533	10.543	0.00909895	0.0187608
FBgn0051729	-0.275638	7.51072	0.0091372	0.0188289
FBgn0001218	-0.327793	10.0666	0.00916614	0.0188779
FBgn0029738	0.38406	6.68628	0.00922001	0.0189781
FBgn0031187	0.305891	6.357	0.00924557	0.0190199
FBgn0016078	0.273874	6.02985	0.00925665	0.0190319
FBgn0003090	-0.301317	5.08381	0.00932152	0.0191545
FBgn0033452	-0.328389	4.73605	0.00940802	0.0193213
FBgn0036929	-0.568765	5.33532	0.00942211	0.0193393
FBgn0011289	-0.333374	4.93722	0.00943326	0.0193415
FBgn0020306	0.315222	8.69724	0.00943382	0.0193415
FBgn0011726	-0.350713	8.38725	0.00948005	0.0194253
FBgn0019650	0.483512	6.3239	0.00956421	0.0195867
FBgn0051195	-0.307153	7.66925	0.00959143	0.0196314
FBgn0086855	-0.331849	4.83503	0.00967985	0.0198012
FBgn0036058	-0.284651	5.82899	0.00979803	0.0200316
FBgn0034432	-0.358242	6.43242	0.00991207	0.0202534
FBgn0031769	-0.331281	6.57115	0.00998954	0.0204002
FBgn0028539	-0.259087	7.4115	0.0104657	0.0213607
FBgn0030809	-0.243871	7.45903	0.0105364	0.0214929
FBgn0034716	0.441053	5.63331	0.01055	0.0215086
FBgn0035997	-0.30066	5.14865	0.0106042	0.0216069
FBgn0030018	0.313104	5.80824	0.0106152	0.0216072
FBgn0033268	0.464915	13.054	0.0106163	0.0216072
FBgn0004227	-0.257768	6.5946	0.0106245	0.0216074
FBgn0032451	-0.319688	4.7625	0.0106282	0.0216074
FBgn0053182	-0.33201	4.99126	0.0107005	0.0217422
FBgn0003463	-0.414751	5.07112	0.0107772	0.0218858
FBgn0030158	0.380458	7.38248	0.010827	0.0219746
FBgn0033028	0.256035	6.40142	0.0108468	0.0220024
FBgn0021872	-0.265973	7.44621	0.0108571	0.0220111
FBgn0022382	0.302336	6.31161	0.0109882	0.0222644
FBgn0039300	0.302755	8.36791	0.011015	0.0223063
FBgn0027616	-0.31414	5.71023	0.0110562	0.0223773
FBgn0039890	0.407518	7.00551	0.0111619	0.0225786
FBgn0031395	-0.28355	5.45037	0.0111844	0.0226116
FBgn0261584	-0.430399	4.91508	0.0112156	0.022662
FBgn0036279	-0.310995	7.85673	0.0112371	0.0226928
FBgn0261547	0.256695	6.23374	0.0112824	0.0227717
FBgn0037445	0.356006	4.84665	0.0113044	0.0227934
FBgn0035600	0.340751	6.02749	0.0113057	0.0227934
FBgn0263933	-0.31445	5.51972	0.0113445	0.0228554
FBgn0037551	-0.359987	6.17489	0.011349	0.0228554
FBgn0030258	0.512719	6.85371	0.0113856	0.0229163
FBgn0045035	0.348281	6.01899	0.0114317	0.0229963
FBgn0082598	-0.318968	6.17015	0.0115211	0.0231634
FBgn0000117	-0.263485	7.8704	0.0116448	0.0233991
FBgn0032018	-0.268117	5.45863	0.0116872	0.0234713
FBgn0261703	0.371925	5.09958	0.0118425	0.02377
FBgn0003178	0.37032	8.18961	0.0118507	0.0237703
FBgn0263977	0.441357	6.49871	0.0118557	0.0237703
FBgn0027515	-0.319581	5.11631	0.0119605	0.0239671
FBgn0033897	0.282754	6.12084	0.0122254	0.0244846
FBgn0037016	-0.311171	7.15105	0.0122662	0.0245527
FBgn0034308	-0.342641	5.38149	0.0122908	0.0245884
FBgn0028985	-0.271069	6.15218	0.0124825	0.0249582
FBgn0050362	0.352524	5.15595	0.0125192	0.0250177
FBgn0039016	-0.275327	5.43886	0.0126224	0.0251975
FBgn0046687	-0.323576	5.45472	0.012623	0.0251975
FBgn0023095	0.297519	6.38642	0.0127448	0.0254266
FBgn0020304	0.339554	7.55724	0.0128463	0.025615
FBgn0005410	0.293994	5.86103	0.0128693	0.0256467
FBgn0259176	-0.286708	9.56778	0.0129077	0.0257092
FBgn0030719	-0.264829	7.15305	0.0129229	0.0257184
FBgn0029688	-0.252741	6.44851	0.0129264	0.0257184
FBgn0025742	-0.311777	5.02934	0.0129759	0.0258026
FBgn0052638	0.27529	5.61642	0.0130136	0.0258635
FBgn0025631	-0.346042	8.7464	0.0130607	0.0259428
FBgn0261794	-0.315825	7.10497	0.0130902	0.0259873
FBgn0021765	-0.312399	6.93772	0.0131024	0.0259973
FBgn0039528	-0.285196	5.65831	0.0133111	0.0263866
FBgn0023174	-0.308017	5.78169	0.0133131	0.0263866
FBgn0001324	-0.296091	5.01026	0.013489	0.0267205
FBgn0034967	-0.308524	8.44835	0.013722	0.0271674
FBgn0033236	-0.331121	5.36227	0.0137403	0.0271888
FBgn0015321	-0.326767	5.38495	0.0138449	0.0273807
FBgn0263773	0.332334	5.40715	0.013925	0.0275242
FBgn0004370	0.27782	7.47344	0.0140015	0.0276599
FBgn0030056	0.300654	5.48422	0.0140088	0.0276599
FBgn0010704	-0.329135	5.63443	0.0140175	0.0276618
FBgn0051368	-0.292668	5.44998	0.0140705	0.0277514
FBgn0039214	-0.255414	6.99137	0.0142397	0.0280699
FBgn0030734	-0.288805	6.18268	0.0142529	0.0280807
FBgn0003964	-0.33578	5.09235	0.0143622	0.0282807
FBgn0038244	0.265402	5.8709	0.014449	0.0284362
FBgn0029979	-0.334658	7.00794	0.0145593	0.0286287
FBgn0030894	-0.277069	5.27456	0.0145626	0.0286287
FBgn0036522	-0.310494	5.65216	0.0145795	0.0286332
FBgn0013681	-0.527294	5.91089	0.0145817	0.0286332
FBgn0034072	0.304891	8.57929	0.0145885	0.0286332
FBgn0001255	-0.437552	4.7313	0.0147007	0.0288378
FBgn0086910	-0.402419	8.41893	0.0147158	0.0288518
FBgn0003866	-0.43708	5.57657	0.0149953	0.029384
FBgn0036980	0.259531	7.12459	0.0152021	0.0297731
FBgn0028554	-0.360102	5.12979	0.015221	0.0297942
FBgn0250867	0.315145	7.73916	0.0152492	0.0298333
FBgn0000179	0.396953	7.00111	0.0153618	0.0300374
FBgn0036318	0.270881	5.51973	0.0154558	0.0302048
FBgn0037166	-0.290773	6.22946	0.0154989	0.0302729
FBgn0022959	-0.352254	6.30843	0.0156292	0.030511
FBgn0026777	0.255862	6.66516	0.0156764	0.0305866
FBgn0000562	-0.279177	5.92509	0.015703	0.0306221
FBgn0015609	-0.329058	8.55212	0.015767	0.0307234
FBgn0023407	0.297608	7.09627	0.0157719	0.0307234
FBgn0000454	0.334545	5.59247	0.0159555	0.0310644
FBgn0051324	-0.369972	5.33091	0.0161276	0.0313828
FBgn0052528	-0.283171	5.10758	0.016204	0.0315145
FBgn0036967	0.295971	5.25408	0.016312	0.0317076
FBgn0028475	-0.300779	5.65028	0.0163871	0.0318366
FBgn0031266	-0.321455	5.36139	0.0164361	0.031909
FBgn0036333	-0.249346	6.01397	0.0164478	0.031909
FBgn0260742	0.246531	5.88699	0.0164507	0.031909
FBgn0030466	-0.316207	5.26258	0.0164762	0.0319414
FBgn0085743	-0.416311	8.41472	0.016511	0.0319917
FBgn0034223	-0.282659	4.88247	0.0165317	0.0320148
FBgn0050286	-0.398106	4.89367	0.0165555	0.0320438
FBgn0045073	0.251817	6.9072	0.0165859	0.0320854
FBgn0053547	0.394085	5.56767	0.0166257	0.0321455
FBgn0035132	0.27825	6.1011	0.0166478	0.032171
FBgn0028474	-0.287625	4.98215	0.0167981	0.0324293
FBgn0036734	0.272465	6.03155	0.0167993	0.0324293
FBgn0022764	-0.275357	8.2031	0.0170159	0.0328299
FBgn0013303	0.371962	4.91864	0.0170608	0.0328991
FBgn0261836	0.309542	12.5489	0.0170906	0.0329391
FBgn0000578	-0.289736	6.34692	0.0171317	0.0330007
FBgn0011225	0.28336	6.50631	0.0171566	0.0330312
FBgn0028494	0.289506	8.33894	0.0171911	0.0330722
FBgn0061515	-0.300459	5.31175	0.0171961	0.0330722
FBgn0032156	0.277549	6.48873	0.0173927	0.0334327
FBgn0015754	-0.239281	6.84495	0.017532	0.0336765
FBgn0260965	-0.61543	8.24905	0.0175381	0.0336765
FBgn0036505	0.301322	5.16185	0.0176151	0.0338064
FBgn0035753	-0.323984	7.69461	0.0176277	0.0338128
FBgn0034259	0.382749	4.89196	0.0177464	0.0340225
FBgn0031377	-0.306581	5.3015	0.0178041	0.0341152
FBgn0031897	-0.315234	6.88177	0.0178472	0.0341796
FBgn0259876	-0.329831	5.59043	0.0179064	0.0342751
FBgn0035995	-0.384719	5.53666	0.0179642	0.0343675
FBgn0016075	0.493426	6.60428	0.0180463	0.0345064
FBgn0038149	-0.243087	7.85469	0.0180936	0.0345786
FBgn0034641	0.2592	5.84957	0.0182196	0.0347847
FBgn0001942	-0.275295	9.50762	0.0182206	0.0347847
FBgn0036844	-0.267135	7.16679	0.0182901	0.0348992
FBgn0000283	-0.248735	6.83634	0.018387	0.0350657
FBgn0039450	-0.290199	4.88073	0.0187261	0.0356792
FBgn0037240	-0.257292	7.94447	0.0187337	0.0356792
FBgn0050421	0.27022	6.92668	0.0187382	0.0356792
FBgn0010380	-0.284935	5.97162	0.018761	0.0356962
FBgn0039213	-0.255071	7.09726	0.0187668	0.0356962
FBgn0010226	-0.419225	10.4609	0.0188775	0.035888
FBgn0033929	0.336865	5.62791	0.0190042	0.03611
FBgn0264542	0.352163	6.17402	0.019173	0.0364117
FBgn0262518	-0.276382	5.94835	0.0192317	0.036504
FBgn0035630	-0.243118	7.0557	0.019341	0.0366924
FBgn0261556	0.290433	6.40287	0.0194027	0.0367901
FBgn0029976	-0.272258	5.56612	0.0194824	0.036922
FBgn0024556	0.291161	4.85765	0.0195494	0.0370297
FBgn0262872	0.257751	6.96169	0.0196359	0.0371742
FBgn0011582	0.384922	4.95223	0.0196521	0.0371839
FBgn0034914	-0.252259	6.73674	0.0196615	0.0371839
FBgn0032683	-0.317918	4.95484	0.0196989	0.0372168
FBgn0011207	-0.293797	5.02563	0.0196994	0.0372168
FBgn0039260	0.270614	5.97681	0.0197672	0.0373149
FBgn0010411	0.278185	8.15477	0.0197718	0.0373149
FBgn0029512	-0.386339	4.90283	0.0199239	0.0375822
FBgn0013746	-0.277816	5.40972	0.0199416	0.0375961
FBgn0039914	0.315695	4.9035	0.020035	0.0377526
FBgn0025741	0.347178	10.1878	0.0201921	0.0380289
FBgn0037636	0.322304	9.95948	0.0202061	0.0380355
FBgn0031030	-0.248649	7.37699	0.0202332	0.038067
FBgn0034049	-0.237122	6.55038	0.0202657	0.038105
FBgn0259113	0.301488	5.42948	0.0202744	0.038105
FBgn0037949	-0.267572	5.49836	0.020332	0.0381935
FBgn0004197	-0.396993	4.92146	0.0204193	0.0383347
FBgn0004885	-0.430185	4.89006	0.0204283	0.0383347
FBgn0035438	-0.288247	7.11269	0.020457	0.0383687
FBgn0032514	-0.271674	5.56866	0.0205207	0.0384684
FBgn0039790	0.241777	5.6908	0.0206315	0.0386561
FBgn0034886	0.280163	5.9073	0.0206936	0.0387525
FBgn0033109	-0.273101	6.28454	0.0207187	0.0387794
FBgn0000352	-0.295545	4.98997	0.0207721	0.0388594
FBgn0015806	0.246665	6.11813	0.0207988	0.0388893
FBgn0053653	0.347848	7.71737	0.0210838	0.039402
FBgn0053523	-0.27257	5.58519	0.0212411	0.0396756
FBgn0024187	-0.258328	5.74063	0.0213286	0.0398185
FBgn0004401	-0.270312	8.09393	0.0213576	0.0398522
FBgn0039265	0.304554	5.41199	0.0214825	0.0400646
FBgn0011236	0.323983	5.09245	0.021523	0.0401197
FBgn0032388	0.239679	5.84902	0.0218411	0.0406916
FBgn0260945	-0.263002	5.15478	0.0218692	0.0407232
FBgn0038369	-0.314401	4.76769	0.0219585	0.0408685
FBgn0025637	-0.267011	7.13258	0.0220297	0.04098
FBgn0034419	0.297555	5.5055	0.0220888	0.0410689
FBgn0034176	-0.263931	6.92436	0.0221165	0.0410993
FBgn0086686	-0.26534	7.84977	0.0221294	0.0411023
FBgn0053123	-0.251333	5.91548	0.0223006	0.0413991
FBgn0086346	-0.241361	6.70326	0.0224474	0.0416504
FBgn0052311	0.270213	8.57973	0.0225005	0.0417277
FBgn0039261	-0.266471	5.47626	0.0225443	0.0417875
FBgn0030429	0.377416	5.091	0.022726	0.0421028
FBgn0262476	0.356255	4.88328	0.0227727	0.0421679
FBgn0030329	-0.369763	6.27581	0.0228042	0.0422045
FBgn0261270	-0.373581	4.78195	0.0228655	0.0422966
FBgn0005355	0.331878	4.86208	0.0229449	0.0424217
FBgn0031201	0.482366	5.92883	0.0231591	0.0427961
FBgn0014007	-0.264249	7.38363	0.0232482	0.0429389
FBgn0027529	-0.291896	5.47296	0.0232919	0.0429978
FBgn0028984	-0.309331	7.96969	0.0234362	0.0432421
FBgn0029996	0.286312	5.4567	0.0234819	0.0433044
FBgn0038195	-0.27188	5.72092	0.0235483	0.0434049
FBgn0002431	-0.234211	8.05039	0.0235855	0.0434514
FBgn0038922	0.282788	5.8574	0.0237237	0.0436838
FBgn0011703	0.258287	5.54716	0.0238699	0.0439307
FBgn0029094	0.324972	4.89455	0.0240824	0.0442994
FBgn0028687	-0.246782	6.59653	0.0241576	0.0444152
FBgn0021796	-0.235594	6.13327	0.0243406	0.0447291
FBgn0264389	-0.302251	4.96908	0.0244749	0.0449444
FBgn0014133	-0.25085	6.52903	0.0244825	0.0449444
FBgn0026196	-0.266207	5.4638	0.0245207	0.0449918
FBgn0041781	-0.250544	5.28548	0.0245378	0.0450005
FBgn0020249	0.2603	5.96533	0.0246543	0.0451912
FBgn0034145	0.259429	5.73618	0.0247161	0.0452817
FBgn0051151	-0.265237	6.56294	0.0248685	0.0455379
FBgn0000099	-0.371341	5.04951	0.0249238	0.0456162
FBgn0261283	0.241102	7.28178	0.0249498	0.0456408
FBgn0000404	-0.267398	6.26704	0.0251512	0.045986
FBgn0033539	-0.239339	5.84896	0.0252046	0.0460605
FBgn0000633	0.334548	4.97423	0.0254	0.0463943
FBgn0051998	0.291474	8.67837	0.0256308	0.0467923
FBgn0052038	0.31352	4.82139	0.0259156	0.0472885
FBgn0039590	-0.267032	5.68254	0.0259822	0.0473862
FBgn0036897	0.365872	4.76608	0.0260028	0.0474
FBgn0037098	-0.221615	7.54719	0.0260512	0.0474643
FBgn0052380	-0.333765	5.36548	0.0261466	0.0476144
FBgn0037814	0.340042	4.83527	0.0261697	0.0476326
FBgn0017558	0.349062	6.74595	0.0262481	0.0477512
FBgn0003598	-0.259621	5.27404	0.0265454	0.048268
[truncated: 1,635 more rows]

## Sheet: KEY
logFC: log2-fold-change
logCPM: log2 counts-per-million
PValue: p-value
FDR: false discovery rate
