# Supplementary material for: Transcriptome Profiling Identifies Multiplexin as a Target of SAGA Deubiquitinase Activity in Glia Required for Precise Axon Guidance During Drosophila Visual Development
Source: G3 (Bethesda). 2016 Jun 1;6(8):2435–45. doi: 10.1534/g3.116.031310 (PMC4978897; doi:10.1534/g3.116.031310)
Supplement: Supplemental Material [file supp_g3.116.031310_TableS10.xlsx]

## Sheet: Table S10
Table S10: Primer sequences for qRT-PCR used in this study
Gene name	F-Primer	R-Primer
CG11897	5'-CTGGGCATGATACGCTACCT-3'	5’-AGACCCTGGAAGGTTTGGTT-3'
pvr	5'-GCATGTCCGACAACTACGAA-3'	5’-CCGAATTTCTGCGATGAGTT-3'
Cyp28d1	5'-TGAGGCCTGGAAAGAAAGAC-3'	5'-CCTTCGCATTTAGTCCTTGG-3'
Ret	5'-TGGATCGCAATGATAATGGA-3'	5'-GGCGTAGACAAGGTGAGCAT-3'
ref(2)P	5'-GATGCCCTCCCAGAATTACA-3'	5'-ACTTGGCCAGGAAAATCTCA-3'
bdl	5'-TACAATCTCACGGCCAACAG-3'	5'-TTTTATCCAACACGCGAAGC-3'
ras	5'-GCAACTCCGTCTACCAGGTG-3'	5'-CCGGCATCAATGAGATTTTT-3'
elF-2a	5'-ATCGTACTCGCTGGTCTTGG-3'	5'-TCGCATCAACCTGATAGCAC-3’
eff	5'-TCTGGCAATCTCTGGAACAA-3'	5'-AGTGGTCGCCAGCATTAACT-3'
Rpn2	5'-GCAACAAGCACGAAGATGTG-3'	5'-GGGACTGCAGGGACAGAGTA-3'
shg	5'-CTCCCGCAGAATCTCGTATT-3'	5'-GAATCCATGTCGGAAAATGC-3'
dock	5'-ACGTGCCAAGCAACTATGTG-3'	5'-GGCGAACAATTAGGCAGTGT-3'
Sra1	5'-GAGGATCGCAATGGATTTGT-3'	5'-GCATTACTGCGTGTTTCTGC-3'
dac	5'-GGGACTTGTCCGATTTTTCA-3'	5’-GCGGTGATGCCAAGTGTAAC-3'
egh	5'-CTTTCGGGTCTCCGATGATA-3'	5'-GACACTGAACGCTCAGCACT-3'
Cdc42	5'-CCTTCGAGAACGTCAAGGAG-3'	5'-GTGATGGGCTTCTGCTTGTT-3'
Rac1	5'-TCGGTCTGGGGATAAGACAG-3'	5'-AACTACTCGGCCAACGTGAT-3'
tsr	5'-GCCGAGTACGACCAGTTTCT-3'	5'-TATCGGGACACCACGACATA-3'
Mp	5'-GATCATCCTGTGCGTGGAG-3'	5'-ATACTCATCGGCCGTCTTGA-3'
Hsp27	5'-GACTGGGTCGTCGTCGTTAT-3'	5'-TTGAACTGCGACACATCCAT-3'
nonstop	5'-ATCAAACGATCGGACTGAGG-3'	5'-CGAGACATTTGTGCGATGAC-3'
sgf11	5'-CATCAGTGCCTCCGGTATTT-3'	TGGACATATTCGGCATCTCA-3'
