# Supplementary material for: Transcriptome Profiling Identifies Multiplexin as a Target of SAGA Deubiquitinase Activity in Glia Required for Precise Axon Guidance During Drosophila Visual Development
Source: G3 (Bethesda). 2016 Jun 1;6(8):2435–45. doi: 10.1534/g3.116.031310 (PMC4978897; doi:10.1534/g3.116.031310)
Supplement: Supplemental Material [file supp_g3.116.031310_TableS11.xlsx]

## Sheet: Table S11. edgeR_count_table
Table S11: Raw counts RNA-seq data for wild-type (wt), nonstop and sgf11 mutant glia. Biological replicates 1 - 4 shown.
ID	wt_1	wt_2	wt_3	wt_4	nonstop_1	nonstop_2	nonstop_3	nonstop_4	sgf11_1	sgf11_2	sgf11_3	sgf11_4
FBgn0000008	222	185	288	150	138	98	163	163	200	103	116	120
FBgn0000014	74	92	154	98	75	55	71	108	117	32	44	63
FBgn0000015	15	13	15	12	8	16	5	23	15	12	14	15
FBgn0000017	1730	1583	2014	1638	1618	1213	1142	2096	1758	1119	1298	1185
FBgn0000018	63	48	46	55	52	37	40	91	51	45	49	48
FBgn0000022	9	4	12	8	7	4	2	8	5	5	5	3
FBgn0000024	9809	10405	12351	8593	7070	7985	3968	7838	7502	5261	5591	5187
FBgn0000028	26	38	44	25	36	36	59	89	40	17	31	39
FBgn0000032	611	457	520	501	400	400	229	457	457	327	293	286
FBgn0000036	134	89	156	127	126	117	108	216	173	102	105	147
FBgn0000037	63	71	82	118	132	113	120	192	129	104	102	118
FBgn0000038	107	100	160	124	130	164	157	258	161	130	123	146
FBgn0000039	65	49	74	62	53	79	50	155	100	44	70	79
FBgn0000042	31907	29927	36297	23506	14824	13959	12786	24561	24625	13548	12688	16640
FBgn0000043	5738	4251	4797	4313	1608	1658	1431	2646	2942	1506	1450	1842
FBgn0000044	173	28	62	30	24	70	48	59	96	73	73	110
FBgn0000045	64	0	0	0	0	0	2	4	0	0	0	1
FBgn0000046	28	22	21	17	8	14	17	16	19	16	9	8
FBgn0000047	37	14	11	18	13	14	22	34	17	9	6	11
FBgn0000052	448	400	419	373	488	502	341	551	497	349	368	331
FBgn0000053	321	171	236	206	295	268	184	350	293	199	220	226
FBgn0000054	391	312	299	290	206	150	192	345	287	146	138	229
FBgn0000055	13	15	14	13	4	2	4	8	2	3	4	6
FBgn0000056	0	0	0	0	0	0	0	0	0	0	0	0
FBgn0000057	107	65	130	60	59	60	55	87	105	76	67	61
FBgn0000061	84	58	112	63	26	9	21	35	43	6	5	34
FBgn0000063	131	96	102	103	96	65	94	145	135	78	73	92
FBgn0000064	3197	2463	2846	3279	5717	5073	4685	7149	5333	5097	4717	5900
FBgn0000071	6838	6338	6635	4769	4575	4416	2787	4788	5790	4609	5023	3675
FBgn0000075	13	0	6	0	9	5	15	7	32	5	15	21
FBgn0000077	70	60	77	67	37	26	35	45	58	32	29	43
FBgn0000078	0	2	0	0	0	0	0	0	0	0	0	0
FBgn0000079	0	1	0	0	1	0	0	0	1	0	0	0
FBgn0000083	4895	4215	4317	3900	3585	3007	2104	4821	4244	2887	2918	3237
FBgn0000084	268	146	165	161	97	75	56	101	125	75	67	83
FBgn0000092	4	3	2	2	13	8	8	15	25	7	10	18
FBgn0000094	0	0	0	0	0	0	1	0	0	0	0	0
FBgn0000097	1739	1839	2134	1337	1349	1073	1193	2044	1780	793	1028	1233
FBgn0000099	413	333	378	351	198	176	284	405	319	155	163	212
FBgn0000100	3485	2101	2282	2303	1869	1442	1564	2400	2343	1308	1350	1904
FBgn0000108	889	775	1261	780	1225	1104	1285	2205	1959	1088	1196	1374
FBgn0000109	32	37	37	44	19	27	31	30	51	38	37	43
FBgn0000114	177	140	248	167	115	143	145	266	196	99	122	163
FBgn0000115	289	267	226	232	97	143	82	113	181	121	117	118
FBgn0000116	6283	4964	5344	5190	4937	4836	3635	7018	5625	4774	4064	4407
FBgn0000117	3071	2342	2896	2294	1646	1578	1435	2274	2274	1335	1404	1477
FBgn0000119	1637	1479	1846	1623	1120	1190	1031	1464	1455	1062	1053	854
FBgn0000120	16	0	2	2	2	0	3	5	5	0	4	3
FBgn0000121	18	7	0	1	3	2	0	1	6	0	1	0
FBgn0000137	152	116	129	103	87	68	88	148	103	44	41	79
FBgn0000139	248	202	194	197	186	177	223	283	241	147	177	180
FBgn0000140	558	374	561	568	452	390	405	601	578	320	275	400
FBgn0000146	18	11	16	12	23	16	32	34	18	18	11	17
FBgn0000147	106	92	66	80	103	76	92	220	106	75	89	105
FBgn0000150	906	628	609	671	374	296	300	442	444	275	296	348
FBgn0000152	105	90	101	106	95	78	81	138	148	106	126	76
FBgn0000153	7	19	13	23	10	1	13	18	30	7	1	12
FBgn0000157	246	263	375	313	301	168	222	288	255	127	136	187
FBgn0000158	2	0	0	2	1	0	2	5	7	4	1	4
FBgn0000163	325	283	302	258	190	150	221	285	267	126	144	189
FBgn0000166	2	5	7	4	11	12	7	15	14	7	6	6
FBgn0000173	722	672	708	566	380	355	477	690	642	364	410	527
FBgn0000179	801	1057	1359	774	1064	920	1246	1583	1508	744	884	793
FBgn0000180	850	864	813	778	588	631	468	762	606	517	570	538
FBgn0000181	3148	2626	2905	2748	2045	2047	1786	3147	2923	1802	1794	2446
FBgn0000182	2	2	1	3	0	0	0	4	1	0	0	0
FBgn0000183	1144	918	1039	888	687	622	656	988	954	592	592	621
FBgn0000206	1	1	0	1	2	0	1	0	1	1	1	6
FBgn0000210	13570	14664	17130	12540	8512	6648	7944	12919	10010	4841	5724	6732
FBgn0000212	1192	836	1017	935	572	454	472	821	826	411	484	525
FBgn0000216	12	10	9	3	14	13	24	16	14	10	8	22
FBgn0000221	69	48	45	64	27	41	28	45	42	25	25	41
FBgn0000227	0	0	0	0	0	0	0	0	0	0	0	0
FBgn0000228	456	434	429	397	386	295	324	504	412	307	302	282
FBgn0000229	624	487	558	633	314	307	248	491	449	241	254	348
FBgn0000233	79	65	81	63	52	30	52	60	58	25	23	27
FBgn0000239	959	737	715	699	555	512	513	831	746	504	468	537
FBgn0000241	42	24	29	23	11	15	19	18	22	20	19	13
FBgn0000242	387	382	449	363	322	276	301	454	451	235	243	270
FBgn0000244	320	258	224	249	264	212	205	327	266	202	214	214
FBgn0000246	47	45	48	33	75	106	95	98	121	45	54	72
FBgn0000247	579	491	536	549	508	433	347	732	556	385	364	378
FBgn0000250	728	564	633	591	460	405	374	580	591	389	400	449
FBgn0000251	0	0	0	0	0	0	1	6	1	0	0	0
FBgn0000253	3484	2819	3712	2478	2267	2191	2083	4059	3485	2180	1967	2748
FBgn0000256	554	616	715	636	755	619	498	998	856	577	625	722
FBgn0000257	112	106	90	82	60	56	56	118	80	65	50	62
FBgn0000259	1604	1339	1622	1249	1045	929	918	1716	1443	751	909	1013
FBgn0000261	863	603	605	534	335	289	293	493	524	312	300	315
FBgn0000273	8991	8233	9046	6497	4118	4051	3362	5961	4658	2788	3536	3493
FBgn0000274	1	0	1	0	10	2	0	6	1	0	3	1
FBgn0000276	0	0	0	1	0	0	0	0	0	0	0	0
FBgn0000277	0	0	0	0	0	0	0	0	0	0	0	0
FBgn0000278	0	0	0	0	0	1	0	0	2	1	0	1
FBgn0000279	1	1	1	0	0	4	2	3	4	4	1	2
FBgn0000280	0	0	0	0	0	0	0	1	0	0	0	0
FBgn0000281	0	0	0	0	0	0	0	0	0	0	0	0
FBgn0000283	1437	1037	1325	1260	838	803	691	1171	1147	652	578	776
FBgn0000286	744	761	830	648	590	489	452	709	669	493	448	546
FBgn0000287	98	74	99	75	71	41	68	92	95	41	48	67
FBgn0000289	1363	1188	1526	1241	961	772	948	1548	1381	760	834	979
FBgn0000299	1214	1195	1594	1473	1918	2372	1287	2037	1390	2272	1893	1767
FBgn0000303	109	88	110	104	111	80	95	161	107	62	66	105
FBgn0000307	1549	1299	1539	1280	1031	849	888	1428	1220	641	650	792
FBgn0000308	7258	6197	6985	5532	4441	3894	3792	6969	7880	3805	4382	4414
FBgn0000313	59	55	106	65	109	69	100	185	107	79	78	86
FBgn0000316	1	0	0	0	0	2	0	0	3	1	1	0
FBgn0000317	663	490	516	556	407	313	358	472	477	296	310	350
FBgn0000318	366	278	269	279	235	209	188	277	310	223	260	187
FBgn0000319	7397	5979	6312	5975	3190	3087	2484	4299	4676	3097	2909	3123
FBgn0000320	285	268	294	215	175	139	239	216	343	140	166	166
FBgn0000326	141	116	121	124	106	73	83	112	102	111	82	67
FBgn0000330	235	226	197	243	97	84	109	221	162	62	102	111
FBgn0000337	10	7	5	4	8	11	11	21	6	15	22	11
FBgn0000339	658	575	619	543	324	298	303	414	446	323	328	380
FBgn0000346	91	52	110	96	117	91	86	188	136	66	66	85
FBgn0000351	14	12	16	13	17	6	10	25	12	8	8	11
FBgn0000352	361	302	406	326	250	205	218	323	305	147	174	215
FBgn0000355	1	1	1	0	5	4	3	6	5	6	6	1
FBgn0000356	0	0	0	0	0	0	0	0	0	0	0	0
FBgn0000357	1	1	2	1	3	1	2	5	11	4	5	3
FBgn0000358	0	0	0	0	0	0	0	0	0	0	0	0
FBgn0000359	0	0	0	0	0	0	0	0	0	0	0	0
FBgn0000360	0	0	0	0	0	0	0	0	0	0	0	0
FBgn0000370	4520	3392	3749	3301	3567	3079	3460	5543	6024	3435	3423	4033
FBgn0000376	196	165	224	183	162	148	133	223	196	113	107	143
FBgn0000377	295	198	197	206	129	139	122	189	193	117	126	99
FBgn0000382	776	731	835	706	711	503	633	1141	839	473	501	633
FBgn0000384	602	473	597	474	667	664	621	1074	948	597	654	544
FBgn0000392	0	0	0	0	0	0	0	0	0	0	0	0
FBgn0000394	602	444	619	438	274	281	216	372	417	279	270	259
FBgn0000395	142	183	171	131	146	101	111	287	288	247	156	232
FBgn0000404	939	716	905	841	599	490	542	737	794	374	399	539
FBgn0000405	502	349	394	480	340	264	301	432	455	256	235	378
FBgn0000406	1	0	0	0	0	2	0	3	2	0	4	2
FBgn0000409	324	272	246	308	293	286	238	396	418	295	333	276
FBgn0000411	286	222	218	189	117	94	126	178	141	76	68	124
FBgn0000412	2193	1604	2056	1543	909	842	694	1285	1298	751	676	793
FBgn0000413	676	684	788	585	403	325	355	580	505	320	329	346
FBgn0000414	905	904	1155	879	705	597	533	900	969	610	678	714
FBgn0000416	10331	10056	12150	9642	8488	7897	6383	11256	14418	9319	9743	7287
FBgn0000422	501	411	471	403	543	517	217	489	328	267	246	308
FBgn0000426	25	24	24	30	22	15	19	24	15	9	20	10
FBgn0000427	2	0	2	2	6	6	3	10	1	2	1	0
FBgn0000439	25	35	21	29	7	9	15	6	9	9	9	6
FBgn0000442	1	0	0	0	0	0	2	3	0	0	0	0
FBgn0000447	202	123	143	140	94	65	46	99	120	69	86	95
FBgn0000448	240	315	357	212	31	26	34	54	60	25	18	35
FBgn0000449	21	17	20	10	3	9	7	10	2	0	5	9
FBgn0000451	6	9	8	8	2	1	1	8	7	2	1	6
FBgn0000454	503	343	385	390	364	451	344	508	499	311	282	406
FBgn0000455	498	396	395	317	258	246	191	339	310	261	215	222
FBgn0000459	93	102	113	86	124	52	86	151	110	40	76	70
FBgn0000463	500	507	774	460	518	439	467	831	766	292	356	411
FBgn0000464	976	933	1312	1060	863	787	938	1500	1211	690	767	868
FBgn0000473	31	12	12	2	22	9	4	17	8	9	5	12
FBgn0000477	564	444	509	381	159	199	101	193	134	82	120	85
FBgn0000479	1220	1127	1527	1317	1837	1805	1592	2813	1714	1402	1332	1471
FBgn0000482	457	338	368	436	259	259	188	412	355	213	230	229
FBgn0000489	19	30	30	26	18	21	36	60	64	43	39	42
FBgn0000490	749	630	693	753	450	540	514	702	544	495	447	437
FBgn0000492	172	199	211	165	166	67	63	93	134	90	127	143
FBgn0000497	972	814	1369	941	538	337	762	945	1029	449	356	639
FBgn0000499	251	179	252	188	131	126	115	200	188	104	107	119
FBgn0000500	37	10	22	24	14	17	17	23	26	17	30	11
FBgn0000504	148	125	190	145	57	30	58	127	101	37	36	50
FBgn0000520	94	72	108	80	45	67	54	103	103	54	71	59
FBgn0000524	624	501	646	419	295	280	260	383	374	251	294	285
FBgn0000527	198	245	265	224	188	141	94	149	290	250	204	208
FBgn0000529	14	20	17	12	8	16	20	20	21	9	5	15
FBgn0000533	30	7	8	12	24	30	14	26	31	24	25	33
FBgn0000535	62	71	117	56	146	154	173	315	208	104	163	163
FBgn0000536	179	121	138	160	170	126	164	259	170	91	107	142
FBgn0000541	4630	4408	5557	4454	3531	3281	3201	5047	4878	2597	2835	3098
FBgn0000542	485	446	600	403	336	200	397	495	586	214	235	256
FBgn0000543	114	72	118	113	47	56	43	77	66	39	40	79
FBgn0000546	2561	2418	2890	2364	2289	1818	1961	3147	2650	1653	1692	1898
FBgn0000547	1328	1169	1654	1043	763	673	1047	1467	1312	674	634	719
FBgn0000551	0	1	1	0	4	4	1	8	0	0	0	1
FBgn0000552	0	0	0	0	0	2	0	0	0	0	0	0
FBgn0000556	63773	49377	53602	48016	37411	34656	31324	51475	56994	36081	35528	43347
FBgn0000557	2356	1844	2819	1765	1114	1068	814	1941	1915	973	1034	1382
FBgn0000559	19728	12971	13263	14452	9962	8611	7681	12764	14828	9425	8795	9244
FBgn0000560	9	3	11	5	13	12	20	22	15	3	3	7
FBgn0000562	799	666	676	615	384	423	385	582	526	374	407	346
FBgn0000564	33	13	19	53	6	9	14	8	130	36	194	14
FBgn0000565	502	324	364	428	558	445	305	660	417	314	371	328
FBgn0000566	498	316	306	331	132	127	131	148	191	185	139	163
FBgn0000567	2222	2287	2584	2128	1232	932	961	1790	1500	824	857	931
FBgn0000568	3892	4101	4618	3652	1804	1395	1595	2805	2436	1346	1396	1687
FBgn0000575	3551	3551	3884	3063	1890	1526	1590	2678	2285	1167	1350	1718
FBgn0000576	100	68	123	77	26	13	38	34	57	23	10	26
FBgn0000577	43	45	44	27	13	17	13	26	25	12	13	30
FBgn0000578	851	907	1183	796	595	476	484	803	747	427	499	572
FBgn0000579	4934	3654	3606	4018	3763	3301	2578	4044	3479	3469	3332	3481
FBgn0000581	1732	1730	2135	1733	1557	1349	1267	1958	1896	1122	1133	1445
FBgn0000588	86	41	83	91	90	72	89	141	112	56	79	88
FBgn0000591	42	39	51	32	17	21	20	32	33	8	8	23
FBgn0000592	10	0	0	1	1	1	1	4	1	3	0	6
FBgn0000594	33	32	30	24	24	23	24	60	54	34	36	32
FBgn0000606	1	2	2	6	1	2	1	2	0	0	0	4
FBgn0000611	1443	1035	1142	1110	678	577	614	1134	1014	589	476	801
FBgn0000615	7	6	5	8	29	24	35	43	24	14	13	26
FBgn0000617	165	101	100	107	44	42	37	57	58	55	60	43
FBgn0000618	3	4	7	5	7	7	5	3	4	6	3	2
FBgn0000625	23	31	33	30	4	8	16	13	26	8	8	3
FBgn0000629	344	251	273	241	228	192	165	288	269	174	132	239
FBgn0000633	226	231	353	242	240	219	242	404	287	207	228	240
FBgn0000635	1952	2204	2714	1674	1611	1729	1552	2527	2435	1404	1407	1242
FBgn0000636	1243	1416	1804	1092	1106	1039	1258	1762	2134	1149	1130	1085
FBgn0000639	585	172	227	155	15	11	0	24	135	9	23	22
FBgn0000640	96	38	35	34	13	13	13	50	74	10	33	22
FBgn0000644	30	25	28	38	35	36	35	54	65	30	18	39
FBgn0000658	291	247	412	238	384	340	663	578	572	186	256	413
FBgn0000659	97	86	81	84	56	47	52	78	84	34	36	50
FBgn0000662	527	414	565	450	360	334	332	444	463	261	307	319
FBgn0000667	1029	730	839	783	662	610	542	813	712	407	439	592
FBgn0000709	368	308	298	281	241	177	208	280	298	169	219	196
FBgn0000711	807	752	812	718	635	503	562	861	785	493	525	646
FBgn0000715	19	50	42	105	64	47	95	97	219	59	63	184
FBgn0000719	9839	9201	8653	7377	4430	4333	4059	6589	6330	4464	4641	3895
FBgn0000721	806	707	779	813	629	663	599	1028	849	593	554	629
FBgn0000723	2272	1960	1987	1807	1628	1553	1325	2195	3718	2532	2491	2341
FBgn0000808	7	9	7	13	11	10	6	19	14	5	10	5
FBgn0000810	151	171	233	198	129	115	138	167	159	110	113	132
FBgn0000826	0	3	1	1	2	4	3	2	7	5	4	10
FBgn0000927	1	0	0	0	0	0	4	6	3	0	3	2
FBgn0000928	4	0	0	1	19	19	4	21	15	12	9	6
FBgn0000964	20	13	8	18	7	4	6	14	18	6	13	14
FBgn0000996	350	237	279	283	239	221	196	399	368	198	173	217
FBgn0001075	795	614	1106	709	603	423	990	1090	931	386	456	603
FBgn0001077	0	0	1	0	0	0	0	1	0	0	0	0
FBgn0001078	400	410	536	420	938	803	793	1279	718	479	455	635
FBgn0001079	157	137	132	118	100	110	101	174	106	104	74	96
FBgn0001083	73	42	61	27	32	26	55	55	81	27	21	45
FBgn0001084	69	49	34	53	32	18	46	35	43	36	23	48
FBgn0001085	2281	1782	2280	1909	1510	1389	1241	2017	1592	963	1044	1079
FBgn0001086	322	182	240	219	173	163	173	230	255	173	130	192
FBgn0001087	633	550	703	518	429	343	408	605	646	372	378	342
FBgn0001089	160	159	138	119	110	107	63	156	135	55	78	50
FBgn0001090	4592	4514	6260	3912	2925	3092	1479	2882	4173	2992	3378	2737
FBgn0001091	3189	2147	2181	2534	1668	1510	999	1717	1695	1662	1498	1518
FBgn0001092	7065	4910	4556	5584	4464	4107	2776	4591	4652	4833	4281	4289
FBgn0001098	1430	1381	1726	1433	1824	1426	1493	2573	2331	1563	1830	1741
FBgn0001099	0	2	1	0	1	1	2	1	3	1	0	1
FBgn0001104	1586	1396	1730	1306	757	626	536	855	1137	728	646	650
FBgn0001105	4913	4217	4653	2988	3028	2836	2586	4500	3983	3096	2441	2846
FBgn0001108	751	561	642	568	348	262	232	398	448	291	281	245
FBgn0001112	13	20	14	52	15	15	17	22	13	4	16	8
FBgn0001114	72	62	95	47	88	84	122	229	133	59	23	152
FBgn0001120	1	1	2	1	4	1	1	0	4	0	1	4
FBgn0001122	2910	2796	3287	2232	1994	1520	1579	2573	2547	1872	1799	2011
FBgn0001123	729	607	777	707	417	359	359	608	542	300	366	401
FBgn0001124	1208	1032	827	884	1162	1011	849	1372	1071	1096	1039	1078
FBgn0001125	483	371	422	434	388	383	372	538	508	440	396	436
FBgn0001128	359	288	325	331	393	263	250	482	375	210	228	250
FBgn0001133	82	41	58	65	46	40	33	48	60	36	35	38
FBgn0001134	15	22	14	14	73	56	49	73	53	59	48	43
FBgn0001137	265	304	236	237	273	220	211	492	289	173	201	221
FBgn0001138	253	225	281	207	70	65	111	141	134	50	62	92
FBgn0001139	1197	1112	1382	1072	980	721	821	1139	1171	681	625	721
FBgn0001142	881	579	560	550	398	460	302	550	601	465	428	493
FBgn0001145	1890	1604	2091	3084	3681	2001	1443	2150	2602	4544	3591	4468
FBgn0001147	29	14	25	15	7	4	2	26	6	4	5	3
FBgn0001148	11	3	7	13	2	3	0	2	9	1	1	0
FBgn0001149	2513	2116	2517	2165	2431	2218	1995	3464	2391	1493	1572	1645
FBgn0001150	7	9	9	11	29	28	34	58	36	23	34	33
FBgn0001168	554	640	701	521	618	417	422	1172	595	443	427	634
FBgn0001169	791	725	802	701	489	376	442	675	666	413	406	438
FBgn0001170	4	2	3	1	1	8	1	7	0	0	4	3
FBgn0001174	0	0	2	1	2	1	1	0	0	0	0	3
FBgn0001179	236	144	225	171	136	159	89	233	238	127	136	125
FBgn0001180	6	3	3	6	4	3	1	2	9	2	3	3
FBgn0001185	152	114	159	151	100	106	87	143	144	67	75	101
FBgn0001186	652	602	691	731	908	883	848	1251	847	793	706	811
FBgn0001187	29	22	45	29	25	27	16	21	29	14	16	26
FBgn0001189	684	635	809	687	564	466	365	569	605	429	525	454
FBgn0001197	1855	1582	1998	1608	839	733	669	1247	1138	591	650	949
FBgn0001202	461	330	393	331	261	218	207	306	348	205	196	230
FBgn0001206	280	236	295	234	187	157	187	327	259	151	154	175
FBgn0001208	9	0	1	4	1	1	0	6	5	2	5	1
FBgn0001215	1997	1837	2137	1713	1297	1177	1570	2091	2050	1092	1406	1317
FBgn0001216	6	4	11	1	6	7	5	20	3	10	7	11
FBgn0001217	0	4	3	4	98	52	64	127	2	2	3	9
FBgn0001218	13111	11943	14834	13098	6955	6609	4554	8707	10599	6558	7340	6552
FBgn0001219	26626	21292	24357	21676	13977	12923	11421	20241	18723	11886	11750	14002
FBgn0001220	876	724	981	1063	968	857	773	1345	1226	898	912	736
FBgn0001222	651	576	617	639	454	403	597	980	646	398	467	378
FBgn0001223	0	0	0	0	0	0	0	0	0	0	0	0
FBgn0001224	7315	5812	5060	5283	1773	1770	2182	3957	3406	2066	2054	1610
FBgn0001225	1417	1455	1635	1474	1338	1448	1988	3408	1945	1240	1284	931
FBgn0001226	8599	6831	7197	5178	1132	1278	1348	2580	2269	1356	1172	878
FBgn0001227	801	641	668	534	190	145	165	325	343	166	184	176
FBgn0001228	0	0	0	0	1	0	0	4	0	0	0	0
FBgn0001229	414	309	360	421	224	242	322	698	508	252	218	188
FBgn0001230	1512	1643	1980	1886	1773	1931	2488	4819	2903	1986	2072	1460
FBgn0001233	15845	11618	12860	14678	10797	11962	10366	17942	14354	9691	10817	8663
FBgn0001234	50865	53397	59745	65788	152966	143818	270442	382940	179797	162295	181291	114160
FBgn0001235	1777	1799	2578	1610	1300	1115	1267	1988	1792	936	1034	1335
FBgn0001247	706	514	604	685	563	562	462	746	837	560	562	523
FBgn0001248	3423	2126	2070	2298	1828	1898	1515	2425	2084	1642	1700	1520
FBgn0001250	255	307	356	315	397	509	404	762	524	298	332	408
FBgn0001253	3974	4629	5684	3985	1006	812	515	1046	1550	715	790	718
FBgn0001254	873	917	1289	824	17	6	7	18	171	17	11	39
FBgn0001255	264	262	422	353	194	164	142	193	307	126	153	141
FBgn0001256	10	22	31	5	6	8	10	6	10	5	3	5
FBgn0001257	1972	2408	2710	2645	1270	1020	1218	2009	1105	929	898	929
FBgn0001258	219	180	169	348	484	417	364	571	384	424	474	479
FBgn0001259	40	39	43	18	23	28	33	61	32	21	16	25
FBgn0001263	68	53	47	66	43	34	57	132	57	38	36	48
FBgn0001269	71	50	99	56	34	32	44	48	68	15	33	26
FBgn0001276	81	54	68	58	44	43	23	61	63	26	36	32
FBgn0001280	159	76	61	102	67	56	71	94	109	49	64	80
FBgn0001281	1	0	0	0	0	0	1	0	0	1	0	1
FBgn0001285	0	0	2	0	0	0	0	0	0	0	1	0
FBgn0001291	276	249	300	263	176	151	138	251	250	175	187	201
FBgn0001296	1004	910	1181	1098	1221	1260	761	1538	1226	1153	982	1084
FBgn0001297	2107	2084	2211	1882	1560	1166	1264	2549	1980	1414	1394	1578
FBgn0001301	633	569	593	625	531	405	524	962	617	344	320	466
FBgn0001308	1129	754	1025	778	394	404	263	493	602	446	371	373
FBgn0001311	187	195	224	173	107	72	159	221	226	105	88	143
FBgn0001313	0	0	0	0	0	0	0	0	0	3	0	0
FBgn0001314	0	0	0	0	0	0	0	0	1	0	1	0
FBgn0001315	0	2	0	1	0	6	2	5	6	2	8	1
FBgn0001316	2810	2407	3403	2620	2420	2114	2303	3378	2870	1522	1549	1842
FBgn0001319	58	33	60	34	51	19	32	44	68	18	18	45
FBgn0001320	27	21	20	17	10	5	8	11	21	6	3	9
FBgn0001321	66	48	83	45	29	26	62	60	67	14	13	35
FBgn0001323	29	19	29	9	8	5	5	2	19	7	3	6
FBgn0001324	385	339	376	323	258	217	196	329	311	155	177	215
FBgn0001325	179	167	164	150	257	225	145	278	199	94	93	180
FBgn0001330	82	57	61	53	62	39	74	64	69	51	73	37
FBgn0001332	413	354	444	316	351	314	220	378	345	219	238	227
FBgn0001337	1258	1067	1248	1067	730	662	629	957	1005	535	599	641
FBgn0001341	320	236	286	239	190	166	135	294	296	152	159	176
FBgn0001404	1419	1396	1594	1379	590	675	552	915	1029	534	619	729
FBgn0001491	121	86	84	104	78	44	57	92	110	48	67	105
FBgn0001565	407	271	295	314	263	219	228	324	350	225	212	273
FBgn0001612	208	208	219	236	366	340	284	510	327	263	233	315
FBgn0001624	2368	2170	2648	1938	2623	2431	2369	3847	3085	2132	2103	1950
FBgn0001941	1746	1835	2161	1881	1142	1041	971	1502	1572	1148	1125	1135
FBgn0001942	11036	7516	8278	7614	4701	4383	4073	6690	6879	4632	4308	4928
FBgn0001961	335	240	227	222	321	254	156	338	174	100	121	127
FBgn0001965	305	323	390	300	229	212	188	305	294	177	179	171
FBgn0001967	5	4	3	5	1	1	0	3	9	0	10	6
FBgn0001970	1	0	0	0	0	1	0	0	0	1	0	0
FBgn0001974	171	90	118	142	67	64	55	105	107	56	61	80
FBgn0001977	317	319	348	321	326	278	187	388	426	328	306	290
FBgn0001978	387	360	422	358	318	257	263	493	446	260	284	314
FBgn0001981	210	195	196	186	117	87	129	188	153	71	87	134
FBgn0001983	167	114	111	116	73	60	64	91	118	44	41	76
FBgn0001986	244	161	214	218	132	123	114	171	191	124	100	144
FBgn0001987	1305	1104	1206	947	1084	822	932	1283	1408	1045	910	1002
FBgn0001989	239	180	177	195	160	135	113	194	199	132	135	169
FBgn0001990	86	57	86	64	58	46	59	78	75	49	54	67
FBgn0001991	109	92	108	123	153	87	165	302	197	129	106	172
FBgn0001992	33	49	47	41	47	55	40	85	59	42	48	36
FBgn0001994	712	625	861	645	615	510	492	893	743	426	455	482
FBgn0001995	83	54	63	73	50	39	40	60	55	47	51	58
FBgn0002021	90	57	96	99	64	40	52	73	64	50	45	43
FBgn0002022	385	326	375	344	291	265	213	268	432	229	237	268
FBgn0002023	77	71	66	56	52	31	49	68	84	17	41	43
FBgn0002031	928	689	633	667	650	488	444	821	707	550	556	611
FBgn0002036	39	31	41	32	27	24	18	27	29	20	32	18
FBgn0002044	773	702	832	669	605	558	508	806	803	536	562	565
FBgn0002069	710	650	667	598	501	481	571	778	755	471	483	501
FBgn0002121	2831	2562	3025	2616	3876	3334	3738	5860	5195	3057	3365	3343
FBgn0002174	75	53	52	65	49	32	29	43	41	38	27	23
FBgn0002183	887	758	903	808	709	617	692	1075	866	508	497	584
FBgn0002283	112	80	83	77	54	46	42	78	89	55	58	74
FBgn0002284	798	536	575	552	276	249	226	355	395	293	314	332
FBgn0002306	288	271	345	268	212	175	313	485	412	156	134	224
FBgn0002354	19	19	12	9	512	451	477	634	23	24	24	19
FBgn0002413	1085	1024	1181	941	615	456	556	801	789	589	521	601
FBgn0002431	3174	2641	3082	2914	1951	1822	1613	2499	2547	1616	1564	1665
FBgn0002440	5	1	7	5	3	2	0	7	3	3	2	11
FBgn0002441	2206	1967	1070	1329	1185	1129	540	585	1772	696	626	811
FBgn0002466	650	498	508	587	372	323	384	652	551	284	265	442
FBgn0002521	377	306	368	378	426	343	449	631	529	277	310	388
FBgn0002522	16	19	19	13	13	22	12	31	13	13	14	16
FBgn0002524	1796	1611	1693	1691	1273	1287	913	1538	1640	1097	1146	1072
FBgn0002525	1152	1014	1397	1092	636	583	534	925	954	480	482	679
FBgn0002526	2496	2372	2980	2718	4311	5004	4294	5751	6937	5418	5096	5062
FBgn0002528	777	787	1062	773	2008	2077	1622	2579	1326	1196	1078	1010
FBgn0002531	10	3	10	15	8	1	14	6	3	5	6	6
FBgn0002533	7	6	6	3	2	7	4	6	8	2	2	1
FBgn0002534	12	2	2	3	2	4	1	2	1	4	0	1
FBgn0002535	1	8	5	1	9	0	24	9	2	2	7	3
FBgn0002542	344	268	351	290	229	241	237	373	370	205	178	263
FBgn0002543	560	425	716	537	468	434	601	840	603	214	282	347
FBgn0002552	266	136	204	181	130	102	80	125	139	102	101	104
FBgn0002561	24	21	25	23	17	18	14	26	19	8	11	14
FBgn0002562	112	33	49	57	25	38	45	67	112	59	186	140
FBgn0002563	232	106	119	167	105	62	95	229	372	157	359	278
FBgn0002564	297	142	145	192	55	64	113	69	89	111	130	114
FBgn0002565	245	124	98	93	56	66	94	165	401	137	277	194
FBgn0002566	726	669	828	699	1275	1141	1133	1916	1684	619	1115	978
FBgn0002567	164	115	89	107	43	49	67	137	49	47	32	59
FBgn0002569	0	1	0	0	0	0	0	0	0	0	1	1
FBgn0002570	0	2	0	3	4	3	0	11	0	3	1	0
FBgn0002571	3	3	2	0	0	1	0	0	0	0	0	0
FBgn0002573	26	23	21	22	5	13	5	4	8	4	2	3
FBgn0002576	34	31	54	25	10	7	18	13	37	4	16	14
FBgn0002577	6	7	14	8	4	3	2	5	2	3	0	7
FBgn0002578	8	8	5	12	7	8	38	5	22	10	9	20
FBgn0002579	1521	939	1001	964	754	595	661	974	898	597	612	653
FBgn0002590	4214	2749	2640	2965	2268	1853	1777	2884	2984	1827	1709	2214
FBgn0002592	277	309	264	188	46	38	49	69	69	18	31	32
FBgn0002593	1332	842	887	851	838	740	644	991	894	681	618	695
FBgn0002607	5365	3276	3650	3790	2552	2382	2174	3408	3928	2658	2438	3080
FBgn0002609	429	368	387	333	261	215	199	379	247	203	227	274
FBgn0002622	13463	11280	12677	10640	8210	7802	6837	11165	10975	7623	7287	9566
FBgn0002626	1975	1386	1427	1326	1132	921	909	1284	1369	874	913	1122
FBgn0002629	66	49	54	51	23	31	30	54	32	16	29	27
FBgn0002631	24	23	17	18	9	6	17	8	9	3	2	5
FBgn0002632	48	25	32	35	21	14	16	22	31	14	5	21
FBgn0002633	152	110	131	139	81	52	60	102	86	32	46	55
FBgn0002638	361	250	267	300	248	174	229	311	324	205	118	184
FBgn0002641	107	86	94	96	108	99	87	164	148	90	99	95
FBgn0002643	1165	1163	1324	973	819	637	811	1255	1024	436	574	639
FBgn0002645	4803	3775	4572	3536	2151	2067	1975	3244	3306	1969	1913	2230
FBgn0002652	111	105	182	138	79	72	78	127	167	81	88	99
FBgn0002673	21	12	21	25	31	16	20	42	25	17	13	23
FBgn0002707	143	72	90	78	141	91	104	148	166	95	80	61
FBgn0002709	12	10	19	12	22	17	34	23	41	19	14	21
FBgn0002715	96	65	80	69	53	51	47	93	112	45	38	57
FBgn0002716	142	111	139	141	61	78	101	82	109	65	82	71
FBgn0002719	2324	1795	1950	1807	2068	2357	1342	2541	1127	1186	1102	1142
FBgn0002723	131	129	135	137	133	101	115	209	154	100	132	99
FBgn0002732	68	48	60	43	14	24	11	12	16	3	11	15
FBgn0002733	1038	965	1112	847	546	450	369	646	778	602	636	576
FBgn0002734	43	51	58	49	17	26	39	56	45	27	24	16
FBgn0002735	34	30	42	22	29	15	34	38	54	15	38	32
FBgn0002736	192	158	143	160	72	66	77	121	132	60	58	95
FBgn0002772	26	3	0	6	3	5	2	5	9	5	9	5
FBgn0002773	140	16	28	14	30	36	33	56	40	22	25	38
FBgn0002774	636	401	541	494	352	338	292	500	528	296	305	345
FBgn0002775	216	131	175	165	186	158	135	198	248	124	146	150
FBgn0002778	1259	1072	1155	1098	1633	1712	921	1582	1469	1190	1221	1367
FBgn0002780	2935	1845	2322	2184	1847	1589	1434	2379	2570	1583	1404	1663
FBgn0002781	3373	2790	3356	2899	3300	2783	3058	4466	4564	2553	2704	2570
FBgn0002783	984	806	942	826	467	402	403	626	614	344	394	433
FBgn0002787	709	535	640	492	216	208	160	279	355	223	200	266
FBgn0002789	23	2	9	0	0	3	0	11	9	10	10	26
FBgn0002791	277	172	197	212	217	188	223	291	290	157	158	154
FBgn0002838	0	0	0	0	4	0	0	1	0	0	0	0
FBgn0002842	105	89	60	88	87	96	105	256	138	85	87	138
FBgn0002855	1	0	0	0	0	0	0	0	0	0	0	0
FBgn0002856	0	0	0	0	0	0	0	0	0	0	2	0
FBgn0002862	2	0	0	1	5	2	7	5	2	2	0	0
FBgn0002863	0	0	0	0	0	0	0	0	0	0	0	0
FBgn0002865	0	0	0	0	0	0	5	0	3	1	2	0
FBgn0002868	581	528	329	492	466	462	255	415	317	401	386	440
FBgn0002869	0	1	0	0	0	0	0	0	0	0	0	6
FBgn0002872	290	166	247	208	269	179	201	304	257	199	164	187
FBgn0002873	604	445	637	565	675	633	707	850	897	517	558	604
FBgn0002878	159	133	115	133	122	68	68	154	127	82	61	89
FBgn0002887	0	0	0	0	0	0	0	0	0	0	0	0
FBgn0002891	144	120	133	135	266	213	239	351	397	308	271	300
FBgn0002899	107	71	98	80	103	97	81	98	139	67	79	97
FBgn0002901	70	71	88	61	64	38	41	72	80	28	48	47
FBgn0002905	306	288	326	324	159	144	143	257	216	158	133	143
FBgn0002906	102	110	117	164	101	127	135	172	142	77	65	103
FBgn0002909	0	0	0	0	0	0	0	0	0	0	0	0
FBgn0002914	822	636	647	607	436	386	386	619	596	358	390	412
FBgn0002917	111	90	132	106	119	122	113	170	181	107	99	120
FBgn0002921	18581	17109	22135	18020	21397	21270	15353	25654	24311	18878	19571	18133
FBgn0002922	0	0	1	0	0	3	0	0	0	0	0	0
FBgn0002924	190	143	194	195	106	134	112	199	192	102	96	153
FBgn0002926	1	12	5	4	5	13	15	32	11	10	15	10
FBgn0002930	121	81	87	113	211	218	141	250	154	167	183	151
FBgn0002931	202	179	161	143	204	136	210	366	219	181	172	213
FBgn0002932	560	536	472	349	320	243	252	407	320	245	229	277
FBgn0002933	1	1	1	1	0	2	1	1	0	0	0	1
FBgn0002936	6	4	1	7	9	8	9	28	14	5	11	10
FBgn0002937	14	16	8	10	33	7	25	26	22	14	11	12
FBgn0002938	28	25	25	15	7	16	22	77	38	17	10	21
FBgn0002939	0	6	1	1	0	1	2	7	0	2	0	4
FBgn0002940	81	4	0	2	7	7	4	8	9	5	6	8
FBgn0002941	30	22	12	25	15	10	10	29	7	10	12	19
FBgn0002945	961	1040	1360	861	978	806	715	1196	1032	515	502	619
FBgn0002948	102	54	81	93	103	94	121	135	102	79	78	94
FBgn0002962	2	0	0	0	0	0	0	0	0	0	0	0
FBgn0002968	7988	8028	9071	6762	5748	5369	5186	8116	8447	5270	5590	4524
FBgn0002973	433	382	466	349	212	184	211	341	322	150	133	217
FBgn0002985	30	53	65	29	19	11	24	30	25	7	17	16
FBgn0002989	53	37	23	27	39	38	20	46	53	26	30	34
FBgn0003002	270	204	247	194	271	151	212	393	326	132	162	199
FBgn0003008	167	94	97	87	66	67	68	88	103	79	62	88
FBgn0003009	0	0	0	2	1	0	0	0	0	0	0	0
FBgn0003011	0	0	3	0	0	0	6	3	3	0	0	5
FBgn0003015	3	0	0	5	1	1	0	1	5	1	2	4
FBgn0003016	1874	1691	1852	1468	846	731	804	1272	1117	574	633	643
FBgn0003022	201	107	105	124	145	124	100	210	209	119	116	125
FBgn0003023	0	0	0	0	0	1	2	1	6	2	1	0
FBgn0003028	351	324	432	341	293	174	427	540	452	199	190	258
FBgn0003034	0	0	0	2	2	0	0	3	0	0	0	1
FBgn0003041	858	806	921	806	1175	1048	1067	1357	816	513	544	537
FBgn0003042	265	249	269	232	184	159	239	291	217	137	105	193
FBgn0003044	7347	4394	3870	3847	907	544	470	594	1343	514	485	531
FBgn0003046	44	22	42	35	34	33	30	23	21	16	8	9
FBgn0003048	1045	1084	1523	1048	608	580	492	805	710	442	601	503
FBgn0003053	73	68	97	57	43	30	31	39	38	28	15	19
FBgn0003057	0	0	0	0	0	0	0	0	0	0	0	0
FBgn0003060	0	0	0	1	2	0	1	0	0	0	2	1
FBgn0003062	430	253	319	324	230	204	250	370	397	212	272	316
FBgn0003065	3	3	6	3	2	3	0	3	0	1	0	0
FBgn0003067	363	303	387	649	224	203	258	452	287	145	148	209
FBgn0003068	10	10	9	10	5	7	8	17	5	7	9	3
FBgn0003071	6703	4334	4259	4543	1985	2026	1251	2175	2485	2524	2303	2164
FBgn0003074	3048	2062	1874	2803	2413	2400	1809	2775	2429	2523	2368	2289
FBgn0003076	551	373	319	385	391	370	273	438	480	513	501	499
FBgn0003079	246	192	244	228	186	160	195	281	216	202	148	201
FBgn0003082	163	105	91	107	124	100	90	174	105	58	66	79
FBgn0003086	5	28	15	28	30	16	28	44	11	20	9	26
FBgn0003087	80	59	76	108	67	76	102	127	117	42	45	84
FBgn0003089	166	114	139	219	160	129	193	395	221	145	185	93
FBgn0003090	380	344	453	343	255	215	222	329	302	196	189	217
FBgn0003091	156	139	182	178	473	433	341	555	570	401	428	421
FBgn0003093	557	548	687	516	372	379	280	552	511	290	329	360
FBgn0003114	0	0	0	0	0	0	0	4	0	0	1	0
FBgn0003116	25	17	26	26	30	15	31	24	34	16	18	26
FBgn0003117	20	20	29	32	22	13	21	21	23	8	9	34
FBgn0003118	803	795	1186	910	1313	1109	924	1603	1093	638	640	677
FBgn0003124	733	481	574	714	452	429	502	717	759	352	371	570
FBgn0003129	12	25	17	12	4	0	8	7	4	1	3	11
FBgn0003130	7	7	12	4	10	8	3	8	26	12	8	5
FBgn0003132	2	3	2	13	3	3	6	18	8	3	0	4
FBgn0003134	525	518	580	466	363	383	322	535	478	341	312	428
FBgn0003137	1037	999	1573	945	188	223	349	397	526	235	156	624
FBgn0003138	870	769	914	745	588	490	529	921	853	455	464	587
FBgn0003139	313	260	263	218	175	156	155	270	203	129	130	166
FBgn0003140	0	0	2	0	0	0	1	0	0	0	0	0
FBgn0003141	235	176	197	193	189	180	134	194	243	177	171	204
FBgn0003145	0	0	1	0	0	0	0	0	0	0	0	0
FBgn0003149	35	1	0	3	1	2	2	1	8	7	5	6
FBgn0003159	183	201	241	167	92	73	89	138	116	59	69	78
FBgn0003162	79	54	61	72	77	59	58	108	85	34	46	54
FBgn0003165	6546	7127	7841	6265	7825	5709	5945	10008	7916	4876	5256	5334
FBgn0003169	709	592	691	563	429	423	454	632	685	418	424	422
FBgn0003174	149	152	231	154	105	86	152	207	189	73	84	85
FBgn0003175	1514	1347	1539	1256	821	738	714	1197	1056	663	693	787
FBgn0003178	3108	2185	2239	2480	2443	2428	1795	2901	2398	2414	2277	2109
FBgn0003187	23	21	35	15	6	29	35	8	39	8	12	23
FBgn0003189	412	277	354	363	337	351	255	438	420	287	247	279
FBgn0003204	1749	1226	1280	1373	591	575	410	742	855	583	562	617
FBgn0003205	1791	1143	1173	1025	634	439	596	885	1084	575	584	618
FBgn0003206	399	383	403	301	289	234	279	386	414	209	243	239
FBgn0003209	908	870	926	745	412	342	311	578	514	314	335	406
FBgn0003210	607	436	523	473	349	313	292	479	394	229	280	241
FBgn0003218	532	461	525	462	701	584	474	805	612	512	490	567
FBgn0003227	88	62	74	53	46	44	35	62	47	18	16	30
FBgn0003231	1134	872	890	798	1034	1174	1168	1775	1684	1207	1257	948
FBgn0003248	0	0	1	0	12	12	6	26	1	4	2	3
FBgn0003249	0	0	0	0	0	0	0	0	1	0	0	0
FBgn0003250	9	3	3	4	4	3	7	5	0	4	1	0
FBgn0003254	3	1	5	7	8	3	6	3	5	3	0	5
FBgn0003255	100	95	133	85	16	33	16	65	90	54	67	46
FBgn0003256	1224	1420	1453	1352	2737	2334	3718	5173	3840	2457	3171	2441
FBgn0003257	215	219	131	204	427	310	327	1046	373	266	245	298
FBgn0003261	6575	5641	6790	5482	7254	5905	6990	11147	9530	4921	4745	6509
FBgn0003267	18	15	19	10	12	23	9	7	13	4	5	12
FBgn0003268	444	286	357	393	469	421	380	609	534	297	268	323
FBgn0003270	0	1	1	3	7	2	10	12	2	10	4	1
FBgn0003274	1666	1088	1179	1094	969	806	659	1056	1170	770	721	934
FBgn0003275	46	21	21	33	17	14	10	28	30	25	18	19
FBgn0003277	1553	1331	1478	1351	898	711	746	1164	1105	737	796	855
FBgn0003278	164	104	116	112	129	101	110	182	162	99	83	118
FBgn0003279	11602	6572	6757	7133	5024	4196	4141	6946	6758	4135	4074	5221
FBgn0003285	366	351	425	367	398	280	419	458	663	363	394	401
FBgn0003292	28	26	34	31	26	18	32	38	55	14	14	30
FBgn0003295	37	29	47	31	11	10	14	21	51	18	10	28
FBgn0003300	59	42	44	44	27	11	34	53	39	23	25	20
FBgn0003301	607	564	759	679	562	545	530	801	708	474	573	604
FBgn0003302	52	25	42	47	19	26	21	23	39	22	22	35
FBgn0003308	512	333	289	323	671	748	545	937	208	255	173	209
FBgn0003310	927	887	1187	985	752	647	693	1156	967	575	647	728
FBgn0003312	238	184	274	162	50	56	75	137	185	64	82	148
FBgn0003313	0	0	0	0	0	0	0	0	0	0	0	0
FBgn0003317	463	332	446	367	287	269	310	425	467	234	276	267
FBgn0003319	63	77	80	52	56	43	55	135	79	42	39	64
FBgn0003321	624	520	668	637	845	687	793	1168	1108	656	762	797
FBgn0003326	124	121	203	148	102	79	103	140	145	48	65	102
FBgn0003328	2081	1838	1692	1508	1422	1371	917	1888	2026	1534	1579	1487
FBgn0003330	678	351	273	292	143	97	40	78	209	95	96	89
FBgn0003334	553	433	591	417	281	220	272	473	340	243	206	242
FBgn0003339	278	228	256	230	38	39	56	82	109	28	29	72
FBgn0003345	1925	1799	2341	1784	1664	1513	1665	2741	2249	1248	1362	1578
FBgn0003346	525	294	396	440	239	217	210	340	333	189	214	264
FBgn0003353	96	65	113	100	115	91	110	127	127	103	62	109
FBgn0003356	1	5	1	0	0	5	0	0	0	1	0	0
FBgn0003357	0	4	0	0	0	4	0	0	0	0	0	0
FBgn0003358	0	3	0	0	2	7	0	5	2	3	3	7
FBgn0003360	1796	1720	1871	1900	1349	1467	1239	1911	1869	1336	1374	1543
FBgn0003366	868	686	709	648	564	604	381	681	480	433	420	426
FBgn0003371	2225	2036	2629	1860	1710	1499	1574	2809	2145	1411	1463	1490
FBgn0003372	29	94	8	92	24	7	5	10	9	5	10	6
FBgn0003373	543	509	12	24	2	1	15	23	11	7	215	85
FBgn0003374	285	347	34	33	46	56	29	60	37	17	43	60
FBgn0003375	923	855	19	23	0	0	29	47	20	0	270	158
FBgn0003377	144	132	5	8	2	3	10	8	4	0	51	18
FBgn0003378	329	251	15	12	18	14	14	23	29	20	85	32
FBgn0003380	368	388	543	368	496	486	677	1228	716	380	412	620
FBgn0003382	0	1	1	6	2	6	1	6	3	0	2	3
FBgn0003386	96	65	107	77	74	74	113	153	136	80	66	98
FBgn0003388	160	149	209	160	100	98	114	165	125	70	84	60
FBgn0003390	392	473	601	425	690	769	527	865	631	370	453	284
FBgn0003391	1888	1549	1841	1654	740	646	779	1126	1181	658	601	591
FBgn0003392	2102	1644	1923	1590	1311	1079	1081	1726	1633	1016	1101	1085
FBgn0003396	2069	2059	2247	1914	1811	1706	1336	2695	2073	1372	1331	1701
FBgn0003401	35	36	21	30	43	51	58	92	83	55	48	66
FBgn0003410	510	474	547	470	591	428	475	784	677	334	371	502
FBgn0003411	0	0	0	0	0	0	0	1	1	0	0	0
FBgn0003415	1772	1747	1984	1609	1243	1030	1019	1745	1411	889	812	953
FBgn0003416	466	363	419	384	279	230	229	409	338	266	289	282
FBgn0003423	878	645	880	887	926	902	720	1236	1009	687	750	858
FBgn0003429	89	58	116	91	173	182	213	329	252	177	182	219
FBgn0003430	428	293	273	281	114	109	86	200	158	78	127	118
FBgn0003435	2434	2630	3569	2385	2289	2151	2425	3989	3364	1380	2004	2147
FBgn0003444	473	395	472	414	274	286	303	401	455	285	247	310
FBgn0003447	1231	1054	1351	1046	493	468	481	879	959	464	433	614
FBgn0003448	58	45	50	45	40	22	19	30	39	8	21	28
FBgn0003449	252	130	189	176	94	86	83	154	144	59	86	111
FBgn0003450	0	0	0	1	1	0	2	14	0	1	0	1
FBgn0003459	305	238	338	232	281	266	234	380	259	167	131	207
FBgn0003460	62	86	77	67	40	31	52	52	55	24	39	37
FBgn0003462	1606	1014	931	990	718	774	573	928	897	766	753	759
FBgn0003463	327	378	505	374	241	218	217	283	260	174	253	176
FBgn0003464	331	281	379	280	285	222	211	388	312	176	177	259
FBgn0003475	1419	1604	1694	1471	1054	834	924	1527	1738	1063	1163	1139
FBgn0003479	74	61	56	57	40	24	19	44	45	36	57	35
FBgn0003480	102	113	136	138	98	85	133	165	110	83	104	105
FBgn0003482	0	5	13	6	17	13	21	13	17	16	12	19
FBgn0003483	44	33	38	41	114	101	100	171	191	121	101	143
FBgn0003486	3	9	8	5	5	1	4	21	4	0	0	3
FBgn0003495	1336	1545	1833	1331	1499	1444	975	1814	2323	1946	1859	1830
FBgn0003499	74	101	91	74	116	55	86	104	123	82	76	94
FBgn0003502	1946	1792	2131	1864	1393	1305	1362	2212	2146	1104	1173	1304
FBgn0003507	39	45	49	44	14	15	30	44	46	11	22	64
FBgn0003510	22	31	22	27	29	14	17	53	28	19	26	10
FBgn0003511	58	48	67	36	31	36	25	30	45	25	11	25
FBgn0003512	129	65	81	83	59	58	74	74	107	57	48	50
FBgn0003513	24	32	37	24	26	21	40	48	40	12	12	37
FBgn0003514	1473	1059	1090	994	668	524	554	1089	1019	597	610	684
FBgn0003515	2	2	2	5	5	8	3	10	12	8	1	5
FBgn0003517	2212	1352	1197	1478	1112	937	971	1597	1486	969	1005	1101
FBgn0003520	1119	884	1138	951	915	804	841	1323	1121	581	617	850
FBgn0003525	747	588	582	596	561	427	644	760	703	356	405	521
FBgn0003527	0	2	2	6	0	5	5	17	2	1	4	6
FBgn0003545	119	59	87	101	80	91	103	131	132	60	41	83
FBgn0003557	363	373	478	410	382	323	316	573	488	374	375	381
FBgn0003559	652	422	552	477	432	414	438	575	695	440	470	436
FBgn0003567	414	237	299	270	271	238	239	348	379	218	199	239
FBgn0003575	348	232	296	295	484	431	427	703	534	348	395	336
FBgn0003598	422	388	468	390	308	258	254	418	375	193	198	267
FBgn0003607	1096	652	814	791	573	521	516	811	895	409	380	566
FBgn0003612	1052	911	1103	1146	754	721	821	1206	1159	500	649	792
FBgn0003638	1711	1739	2459	1778	3149	2615	2336	3648	3899	2109	2394	2104
FBgn0003651	925	783	665	650	374	287	272	415	351	306	292	314
FBgn0003654	189	185	205	220	134	154	146	189	218	124	165	149
FBgn0003655	0	0	0	0	2	1	0	3	1	2	2	0
FBgn0003656	902	825	906	712	476	400	362	587	585	381	425	340
FBgn0003660	582	469	497	470	418	347	315	522	582	367	320	380
FBgn0003676	1910	1388	1492	1271	829	758	625	936	1138	696	687	723
FBgn0003683	0	1	0	0	0	0	0	0	0	0	1	0
FBgn0003687	119	67	86	87	45	48	59	81	68	41	40	59
FBgn0003701	154	151	103	183	176	105	141	296	243	149	174	196
FBgn0003710	60	36	68	50	51	51	25	83	67	41	23	53
FBgn0003714	66	63	60	77	89	66	66	89	101	52	90	73
FBgn0003715	132	93	121	106	71	56	47	83	105	44	36	64
FBgn0003716	1031	897	1085	881	912	922	862	1285	1089	690	732	726
FBgn0003719	69	41	53	46	38	23	50	79	63	17	17	35
FBgn0003720	127	88	101	88	51	40	31	46	48	14	34	44
FBgn0003721	4947	4392	5119	4045	2964	2581	2959	4567	3800	2575	2670	2688
FBgn0003731	1092	975	1145	955	409	468	566	813	626	391	384	405
FBgn0003732	2309	1553	1999	1876	1103	966	915	1517	1583	874	816	1090
FBgn0003733	19	12	12	15	16	14	14	24	20	11	20	11
FBgn0003741	96	72	57	69	59	56	65	70	82	58	56	51
FBgn0003742	179	133	189	167	153	119	127	236	185	93	119	173
FBgn0003744	659	469	482	469	306	244	279	429	453	269	202	279
FBgn0003747	8	3	5	2	13	7	20	28	21	8	5	3
FBgn0003748	2091	2072	2827	2687	4254	3062	2407	4145	3701	3133	3196	2589
FBgn0003751	3	10	3	13	7	11	12	13	15	6	10	13
FBgn0003861	5	0	8	1	0	0	0	1	0	0	0	2
FBgn0003862	3866	3309	3916	3411	3792	2917	3338	5737	4720	2486	2772	2831
FBgn0003863	1	27	0	1	2	6	0	14	1	0	0	1
FBgn0003865	1	0	0	0	0	0	0	0	0	0	0	0
FBgn0003866	552	640	637	439	396	226	332	421	566	214	216	286
FBgn0003867	252	180	196	164	100	118	96	199	144	69	69	89
FBgn0003870	1388	1236	1635	1142	1113	923	841	1497	1219	741	814	805
FBgn0003882	420	329	290	303	238	257	210	329	317	241	213	249
FBgn0003884	19452	13591	13018	13969	7158	6316	5802	9642	10655	6436	5958	7482
FBgn0003885	1218	882	1110	1165	603	532	517	819	827	552	519	597
FBgn0003886	64	55	59	60	29	40	25	159	41	20	13	48
FBgn0003887	16270	12090	12584	12945	6297	5912	5757	9464	9759	6570	6314	7374
FBgn0003888	1208	1170	1336	997	644	765	577	1389	1104	720	752	634
FBgn0003889	18	15	9	13	11	10	21	43	11	10	14	14
FBgn0003890	261	189	228	204	145	147	100	169	153	146	195	118
FBgn0003891	4811	4022	4515	3836	3516	3199	3364	5014	4387	2892	2885	3075
FBgn0003892	381	356	499	354	321	279	402	542	504	278	292	282
FBgn0003896	114	110	106	95	97	70	112	135	136	59	46	70
FBgn0003900	11	14	15	12	4	5	6	8	4	5	5	11
FBgn0003916	0	0	0	0	0	0	0	0	0	0	0	0
FBgn0003920	0	2	0	1	6	0	2	2	0	0	0	1
FBgn0003922	0	0	0	0	0	0	0	0	0	0	0	1
FBgn0003923	0	0	0	0	0	0	0	0	0	0	0	1
FBgn0003926	0	0	0	0	0	0	0	2	1	0	0	0
FBgn0003930	4	10	9	2	5	6	13	8	7	4	8	6
FBgn0003931	0	2	1	1	0	0	0	2	0	0	2	1
FBgn0003933	0	0	3	1	7	4	4	4	3	1	1	1
FBgn0003934	0	0	0	0	0	0	1	0	0	0	0	0
FBgn0003935	0	0	0	0	0	0	0	0	0	0	0	0
FBgn0003936	0	0	0	0	0	0	0	0	0	0	0	0
FBgn0003938	0	0	0	0	0	0	0	0	0	0	0	0
FBgn0003941	2836	1771	1811	1900	1541	1584	1571	2240	2341	1505	1435	1816
FBgn0003942	5293	3332	3335	3468	3096	2822	2783	4347	4397	2848	2947	3457
FBgn0003943	826	776	798	605	708	575	613	1098	983	814	727	649
FBgn0003944	108	117	141	137	74	50	47	97	126	95	60	69
FBgn0003950	1	3	1	2	11	13	9	14	13	2	8	11
FBgn0003961	0	1	0	0	0	0	0	0	1	2	0	2
FBgn0003963	210	205	301	217	314	253	306	509	330	221	225	318
FBgn0003964	455	366	468	341	206	206	196	306	256	236	236	197
FBgn0003965	0	1	0	1	1	0	3	4	2	1	0	2
FBgn0003969	1661	1226	1255	1191	757	666	684	1029	1102	672	676	750
FBgn0003975	39	41	45	36	30	34	40	67	66	27	40	46
FBgn0003977	304	247	228	231	154	136	131	208	171	108	93	148
FBgn0003978	98	77	81	83	64	38	38	84	81	61	32	52
FBgn0003979	2	8	19	18	16	11	20	74	13	12	24	16
FBgn0003980	0	1	0	3	2	0	2	6	1	2	2	0
FBgn0003983	3	1	1	1	3	3	2	6	4	2	7	2
FBgn0003984	121	170	202	163	240	237	250	414	327	223	236	298
FBgn0003996	9975	8596	9782	9339	7113	7564	8199	12742	10308	8420	8942	5530
FBgn0003997	168	167	209	162	171	118	170	269	304	100	104	171
FBgn0004003	47	65	80	52	8	19	18	49	16	9	22	19
FBgn0004009	49	50	79	35	57	27	51	76	72	15	26	39
FBgn0004028	53	3	5	2	12	9	7	30	7	14	8	9
FBgn0004034	23	21	28	13	19	32	25	29	33	21	34	23
FBgn0004045	4	9	2	0	2	4	0	9	14	5	2	3
FBgn0004047	1	9	4	7	11	3	1	14	11	6	3	4
FBgn0004049	360	303	424	317	339	228	285	430	363	199	214	240
FBgn0004050	210	156	211	170	142	134	125	232	206	74	114	133
FBgn0004052	0	0	0	0	2	2	6	3	3	2	3	2
FBgn0004053	0	0	0	2	0	0	0	4	0	0	0	0
FBgn0004054	0	0	0	0	0	0	0	0	0	0	0	0
FBgn0004055	1541	1500	1444	1349	789	694	667	960	977	749	729	799
FBgn0004057	46	32	44	46	21	10	18	57	35	14	27	23
FBgn0004066	791	511	485	567	226	185	198	311	280	193	190	292
FBgn0004087	49	29	26	29	15	19	17	22	32	19	27	23
FBgn0004101	138	143	202	179	119	103	108	162	135	89	128	112
FBgn0004102	139	146	180	115	103	73	152	171	200	63	72	124
FBgn0004103	2782	2134	2348	1954	1074	1018	993	1781	1607	1022	1052	1341
FBgn0004106	279	280	254	272	186	142	120	200	251	129	129	200
FBgn0004107	241	183	217	224	170	138	118	195	236	123	91	146
FBgn0004108	4225	3684	4446	3126	1653	1982	1420	2334	2918	1713	1749	1654
FBgn0004110	1	1	1	1	5	2	2	6	2	0	5	1
FBgn0004117	53	15	11	11	25	21	28	60	47	40	16	51
FBgn0004118	113	68	149	99	162	168	193	277	259	149	117	188
FBgn0004132	202	185	209	195	130	86	68	186	153	103	108	108
FBgn0004133	1590	1322	1435	1314	783	693	762	1275	1198	788	927	783
FBgn0004143	0	0	2	0	0	1	0	2	0	0	0	1
FBgn0004167	3951	3216	3416	2830	1212	1063	1134	1713	1974	1055	973	1010
FBgn0004168	84	39	70	70	81	62	70	147	79	40	46	89
FBgn0004169	47	7	7	11	12	10	12	43	18	3	13	8
FBgn0004170	45	45	47	35	11	7	16	24	19	12	10	9
FBgn0004171	0	0	0	0	0	1	2	0	1	0	1	0
FBgn0004172	0	0	0	0	0	0	0	0	0	0	0	0
FBgn0004173	0	0	0	0	0	0	2	0	0	0	1	0
FBgn0004174	0	0	0	0	0	0	4	0	0	0	0	0
FBgn0004175	0	0	0	0	0	0	0	0	0	0	0	0
FBgn0004177	2554	2188	2253	1985	1258	1063	1051	1710	1663	1098	1029	1231
FBgn0004179	1900	1656	1895	1681	1264	1098	1153	1754	1842	1061	1083	1377
FBgn0004181	0	0	0	0	0	0	2	0	0	0	0	0
FBgn0004183	1	2	0	0	1	2	0	4	5	2	8	3
FBgn0004185	0	0	0	1	0	0	0	1	0	0	0	0
FBgn0004186	10	12	5	4	0	0	0	0	2	1	0	0
FBgn0004187	5	6	13	10	0	0	3	3	7	1	0	1
FBgn0004188	0	1	6	0	2	0	0	0	1	0	0	0
FBgn0004189	0	1	0	0	0	0	1	1	1	0	0	0
FBgn0004190	0	0	0	0	0	0	0	0	0	0	0	0
FBgn0004191	0	0	0	1	1	0	0	2	0	0	0	2
FBgn0004192	0	0	0	0	0	0	0	1	0	0	1	0
FBgn0004197	350	327	493	266	193	157	211	307	301	151	141	215
FBgn0004198	1496	1740	2214	1537	2664	2121	1983	3163	2162	1405	1462	1608
FBgn0004227	1303	928	1195	1015	615	588	601	956	1003	567	564	608
FBgn0004228	1	1	2	2	7	7	10	20	25	10	7	15
FBgn0004237	1457	1322	1655	1204	619	581	573	831	1029	488	536	667
FBgn0004240	0	0	0	0	0	0	0	0	0	0	0	0
FBgn0004242	512	448	732	542	677	684	649	1084	873	579	582	716
FBgn0004244	261	199	292	270	313	336	333	579	350	273	243	364
FBgn0004359	433	304	350	313	493	488	353	546	470	336	330	283
FBgn0004360	84	57	95	59	26	9	17	24	33	9	10	25
FBgn0004362	3652	2369	3149	2445	1314	1217	1262	2216	2022	961	1062	1472
FBgn0004363	2036	1725	2010	1930	1531	1527	1185	1938	1828	1468	1311	1659
FBgn0004364	742	784	909	610	429	442	410	671	750	417	464	354
FBgn0004366	59	49	52	50	86	102	109	156	113	72	43	99
FBgn0004367	262	198	246	265	183	141	152	208	224	89	135	163
FBgn0004368	611	644	758	644	678	563	611	947	929	505	575	488
FBgn0004369	1887	2020	2604	1938	1488	1185	1232	2103	1990	1192	1243	1391
FBgn0004370	1447	1384	1917	1474	1436	1267	1349	1923	1895	1258	1240	1146
FBgn0004372	0	0	1	0	0	0	0	2	1	0	0	0
FBgn0004373	3622	3200	3391	3187	2215	1836	1926	3014	2677	1579	1734	1784
FBgn0004374	67	57	71	51	79	67	53	89	79	40	64	55
FBgn0004378	302	149	197	242	274	276	213	323	376	211	236	255
FBgn0004379	299	170	168	280	170	142	124	243	191	121	131	135
FBgn0004380	186	112	159	142	126	99	92	216	131	106	129	111
FBgn0004381	231	204	308	189	171	137	121	218	227	161	120	161
FBgn0004387	633	643	827	632	368	258	365	668	612	275	396	312
FBgn0004389	2	1	1	1	2	0	2	1	2	1	0	0
FBgn0004390	727	602	654	552	537	468	462	822	647	410	417	439
FBgn0004391	367	265	321	323	208	164	182	280	233	155	211	193
FBgn0004394	14	21	26	20	5	8	13	11	21	6	2	15
FBgn0004395	902	815	903	700	1269	1007	1378	2066	1436	865	855	925
FBgn0004396	984	972	1080	730	404	391	298	578	518	302	301	530
FBgn0004397	708	648	652	542	403	307	277	500	503	390	427	347
FBgn0004400	3	2	6	6	1	0	1	5	9	3	0	2
FBgn0004401	3527	2510	3760	3019	1992	1697	1470	2357	2905	1587	1663	1704
FBgn0004403	1768	1078	957	1082	818	636	633	1047	1040	772	634	775
FBgn0004404	1291	868	805	822	547	490	558	866	780	593	547	625
FBgn0004406	80	61	78	73	59	45	50	80	82	48	58	60
FBgn0004407	0	0	0	0	0	0	0	0	0	0	0	0
FBgn0004414	0	0	0	0	0	0	2	1	0	0	0	0
FBgn0004419	1878	1371	1486	1427	722	650	594	1009	1149	667	572	701
FBgn0004425	3	6	0	1	2	6	1	1	2	0	0	0
FBgn0004426	0	0	0	0	0	1	0	1	1	0	0	0
FBgn0004427	1	3	0	1	1	3	1	1	1	0	0	0
FBgn0004428	1	2	1	3	0	1	0	0	0	0	0	0
FBgn0004429	0	0	0	0	0	0	0	0	0	0	0	1
FBgn0004430	2	1	0	0	2	6	3	2	0	0	0	2
FBgn0004431	0	0	0	0	1	3	2	3	1	5	1	0
FBgn0004432	5883	4381	4365	4217	2011	1879	1770	3076	3061	1710	1545	2214
FBgn0004435	1914	1747	2098	1473	1473	1291	1441	2259	2242	1102	1236	1339
FBgn0004436	982	926	963	894	918	812	916	1472	1421	727	797	1027
FBgn0004449	4659	4465	5820	4327	2517	2238	2512	3729	3405	1820	2014	2230
FBgn0004456	315	261	371	312	191	170	245	312	345	174	214	265
FBgn0004462	286	238	339	243	262	221	206	360	345	253	215	254
FBgn0004463	221	171	197	204	152	139	110	201	254	117	142	156
FBgn0004465	162	101	88	102	71	67	59	93	148	76	78	86
FBgn0004507	3603	2561	2531	3205	3491	3478	2370	4016	3028	3541	3138	3268
FBgn0004509	595	686	793	596	851	675	707	1114	1090	713	691	617
FBgn0004510	115	95	135	97	111	82	73	135	127	44	63	72
FBgn0004511	4	3	9	5	6	3	2	2	4	0	3	3
FBgn0004512	229	249	319	211	95	151	84	143	224	148	160	100
FBgn0004513	33398	24311	22167	24624	20262	22489	14881	24934	23261	22028	19875	16549
FBgn0004514	25	26	40	30	22	29	33	42	44	25	20	33
FBgn0004516	96	107	144	138	292	193	209	343	257	181	155	235
FBgn0004552	41	9	15	10	13	10	16	35	45	12	10	21
FBgn0004554	0	0	0	0	0	0	1	0	0	0	0	0
FBgn0004556	88	65	62	75	50	47	42	53	75	52	66	54
FBgn0004567	937	721	592	631	459	335	262	568	535	387	289	325
FBgn0004569	601	491	584	377	334	334	297	512	489	284	276	244
FBgn0004573	42	56	62	52	50	48	60	70	82	63	56	61
FBgn0004574	666	516	567	457	321	289	296	501	423	324	329	329
FBgn0004575	255	264	352	289	250	220	233	382	338	173	236	305
FBgn0004577	0	0	3	4	1	0	0	6	0	0	0	2
FBgn0004580	124	115	200	206	267	234	206	368	281	231	144	313
FBgn0004581	18	7	3	16	8	11	15	7	14	8	11	8
FBgn0004583	929	730	1098	775	781	562	1111	1169	1325	364	461	652
FBgn0004584	861	501	626	639	455	408	361	674	637	344	278	412
FBgn0004587	4103	3484	4889	3674	3161	2855	2598	3627	3615	2110	2387	2137
FBgn0004588	0	3	0	0	0	1	0	0	2	0	0	0
FBgn0004589	1	1	0	0	0	0	0	0	1	0	0	0
FBgn0004590	0	0	0	0	0	0	1	1	2	0	0	0
FBgn0004591	3	0	0	0	0	0	0	0	0	0	0	0
FBgn0004592	481	622	22	28	0	3	2	5	2	0	46	111
FBgn0004593	0	0	0	0	0	0	0	0	0	0	0	0
FBgn0004594	0	2	0	0	0	0	0	0	0	0	0	0
FBgn0004595	7867	9321	11037	7019	8901	6198	8892	13738	13399	6734	7383	9295
FBgn0004597	193	102	130	99	81	67	39	61	98	77	35	65
FBgn0004598	844	734	919	791	682	716	559	773	909	568	585	592
FBgn0004603	2008	1722	2071	1567	1005	810	1001	1520	1461	839	744	954
FBgn0004606	1645	1935	2180	1503	976	741	730	1628	1190	785	877	958
FBgn0004607	12461	11992	14072	11664	13440	12549	9970	17343	14865	9886	10189	10238
FBgn0004611	660	605	771	728	851	743	747	1200	1039	637	726	838
FBgn0004618	75	64	84	76	35	31	46	58	77	23	31	41
FBgn0004619	37	43	35	42	33	33	36	66	73	26	32	47
FBgn0004620	15	9	10	16	15	10	11	22	9	7	2	4
FBgn0004622	310	269	374	348	392	449	281	533	524	382	421	359
FBgn0004623	2	0	2	0	2	1	1	1	3	0	0	0
FBgn0004629	854	568	393	481	299	296	239	343	408	363	376	254
FBgn0004635	508	690	779	506	1500	937	766	1774	1840	1335	1370	1347
FBgn0004636	1192	972	1101	864	746	601	543	937	892	497	549	579
FBgn0004638	1335	1127	1337	1008	871	687	774	1373	1084	574	588	755
FBgn0004643	378	315	286	304	176	176	159	225	214	148	142	169
FBgn0004644	112	73	107	69	27	22	56	80	80	47	27	49
FBgn0004646	9814	7938	8845	8442	4337	4780	3429	5465	5896	3976	4012	3556
FBgn0004647	3931	3071	3575	2981	2163	2062	2030	2972	2416	1629	1589	1591
FBgn0004648	3471	2977	3409	3174	2456	2890	2055	3622	3407	2431	2252	2115
FBgn0004649	0	1	0	1	0	5	3	2	4	0	1	0
FBgn0004650	1	3	2	11	8	5	7	10	15	9	15	7
FBgn0004652	908	1024	1284	1074	3039	2669	2470	3678	2544	1885	2203	2407
FBgn0004654	256	207	159	224	101	79	90	155	147	111	155	109
FBgn0004655	500	422	525	454	337	295	300	498	453	304	304	263
FBgn0004656	2278	2270	2701	2021	1665	1345	1553	2284	2053	1225	1454	1409
FBgn0004657	2920	2942	3730	2699	2081	1923	1704	2885	2882	1832	1987	1927
FBgn0004666	86	66	72	63	42	53	41	84	47	33	33	35
FBgn0004687	769	627	754	763	469	467	419	735	771	492	544	487
FBgn0004698	725	570	727	640	801	744	773	1273	1222	654	632	758
FBgn0004777	0	0	0	0	0	0	0	0	0	0	0	0
FBgn0004778	0	0	1	0	0	0	0	0	0	0	0	0
FBgn0004779	0	0	0	0	0	0	0	0	0	0	0	0
FBgn0004780	0	1	0	0	0	0	0	0	0	0	0	0
FBgn0004781	0	0	0	0	0	0	0	0	0	0	0	0
FBgn0004782	1	0	1	0	0	0	0	0	0	0	0	0
FBgn0004783	0	1	0	0	0	0	0	2	0	0	0	0
FBgn0004784	11	10	8	6	0	3	6	9	5	2	2	4
FBgn0004795	20	72	57	37	17	14	22	28	37	15	10	13
FBgn0004797	398	458	478	389	132	111	110	162	154	100	127	96
FBgn0004811	456	314	375	352	182	135	160	240	279	143	132	193
FBgn0004828	8303	7579	9023	6442	4192	3790	4117	6566	5807	3492	2974	4545
FBgn0004832	56	26	39	34	28	14	24	35	37	17	14	33
FBgn0004837	187	112	132	112	84	88	81	119	130	54	62	100
FBgn0004838	10445	9185	10191	7952	8452	6765	7682	12841	10557	6123	5953	7441
FBgn0004839	671	543	834	566	312	250	341	516	476	293	243	287
FBgn0004841	25	20	15	26	11	17	35	30	34	17	12	34
FBgn0004842	21	28	14	21	7	12	11	33	14	6	14	11
FBgn0004852	252	237	327	363	608	477	407	646	592	518	518	485
FBgn0004854	41	33	42	34	12	22	24	13	28	14	11	7
FBgn0004855	115	71	102	95	70	53	52	99	129	60	47	97
FBgn0004856	585	316	378	301	197	197	185	357	302	218	189	208
FBgn0004858	343	322	383	259	374	308	282	493	366	192	218	289
FBgn0004859	2239	2649	3313	2163	2883	2593	2511	3571	3496	1837	2140	2342
FBgn0004860	17347	12862	7925	8866	3514	2898	1134	587	5428	1947	1744	2332
FBgn0004861	18159	13500	8506	9505	4037	3971	1206	1031	6058	2058	1869	2723
FBgn0004862	1	1	0	1	0	0	0	0	1	2	0	2
FBgn0004863	6	3	8	9	7	3	2	18	9	3	6	10
FBgn0004864	415	291	392	411	242	244	236	390	308	195	226	209
FBgn0004865	391	439	432	321	23	31	16	63	113	54	53	60
FBgn0004867	11398	8056	7545	8042	4991	4856	4836	7124	7771	5018	4681	6415
FBgn0004868	6296	4527	4763	4368	2185	2039	1723	2672	3184	2160	2261	2153
FBgn0004870	99	58	86	76	58	61	69	124	135	62	65	77
FBgn0004872	7	9	11	9	15	25	17	60	42	16	15	39
FBgn0004875	843	804	1024	910	672	593	691	1126	860	425	499	687
FBgn0004876	521	507	589	496	510	433	441	705	640	370	327	455
FBgn0004878	220	189	208	168	316	273	313	375	282	177	190	256
FBgn0004880	528	467	596	372	496	415	499	923	555	282	268	436
FBgn0004882	62	60	72	80	124	87	100	156	166	73	82	130
FBgn0004885	371	277	474	278	175	159	256	275	297	171	132	169
FBgn0004888	1344	836	969	966	786	667	575	1015	918	750	662	733
FBgn0004889	1592	1325	1693	1200	814	789	782	1313	1140	730	691	882
FBgn0004892	79	54	69	58	36	16	37	66	58	7	7	49
FBgn0004893	505	441	601	417	226	165	300	411	422	130	146	239
FBgn0004895	0	0	2	2	0	0	0	3	0	0	0	5
FBgn0004896	50	58	45	52	41	36	37	66	45	24	14	47
FBgn0004897	17	12	21	25	6	2	3	10	21	2	2	9
FBgn0004898	95	46	67	67	52	28	56	105	62	33	23	42
FBgn0004901	192	149	171	192	100	101	83	175	159	100	83	130
FBgn0004903	507	408	487	396	328	286	272	416	432	281	285	314
FBgn0004907	9153	7924	9273	7530	6098	5960	5548	9861	9187	5584	5626	7115
FBgn0004908	72	69	64	56	30	34	28	44	60	30	29	36
FBgn0004910	34	24	26	14	5	0	7	19	17	6	2	6
FBgn0004911	0	0	0	1	0	0	3	7	1	1	0	0
FBgn0004913	258	159	205	208	144	151	128	223	210	98	109	153
FBgn0004914	386	431	472	354	293	231	231	388	317	233	239	221
FBgn0004915	346	312	306	301	198	219	147	277	263	163	131	151
FBgn0004919	210	177	233	168	128	119	164	286	198	104	136	168
FBgn0004921	1605	1395	1644	1225	1116	1013	1040	1901	1516	912	876	1166
FBgn0004924	2172	1991	2427	1803	1263	1011	992	1576	1996	1130	1250	1271
FBgn0004926	765	516	409	523	343	310	344	503	572	358	345	401
FBgn0004956	14	7	17	13	19	19	31	41	29	24	18	41
FBgn0004957	104	74	61	85	77	38	79	114	101	45	52	59
FBgn0004959	111	76	134	78	19	33	43	25	66	24	42	82
FBgn0005198	268	272	281	265	252	216	187	356	385	193	204	263
FBgn0005278	1595	1155	1512	1411	1293	1162	1417	1956	1793	1081	1074	1491
FBgn0005322	329	257	246	281	229	235	201	320	316	206	195	217
FBgn0005355	262	218	235	265	315	191	188	302	280	206	207	207
FBgn0005386	775	703	816	780	549	425	411	775	709	358	358	423
FBgn0005390	5	3	0	1	7	5	12	11	10	10	5	7
FBgn0005391	16	5	3	12	1	2	2	1	13	4	6	4
FBgn0005410	554	449	550	507	484	342	448	612	655	355	417	437
FBgn0005411	524	255	331	331	240	194	243	336	368	240	184	249
FBgn0005427	1175	1080	1404	1105	1531	1134	1485	2082	1854	1046	1182	1134
FBgn0005533	1167	696	687	660	560	436	452	667	677	441	391	424
FBgn0005536	1994	1804	2291	1948	1665	1386	1696	2370	2494	1556	1499	1365
FBgn0005558	206	144	172	166	156	119	197	298	280	132	127	153
FBgn0005561	35	56	83	53	111	72	97	234	140	95	112	122
FBgn0005564	113	84	114	119	114	84	133	227	112	74	69	112
FBgn0005585	5038	3839	4200	3876	1707	1621	1097	1939	2649	1506	1752	1521
FBgn0005586	596	375	567	542	402	424	428	760	608	300	363	499
FBgn0005590	4	4	6	17	2	3	3	12	9	4	2	5
FBgn0005592	9	7	11	14	8	2	13	48	13	12	13	10
FBgn0005593	6163	4335	4409	4567	2824	2603	2494	4173	4058	2769	2616	3618
FBgn0005596	187	174	193	144	115	102	98	122	134	64	92	88
FBgn0005612	1056	1170	1412	1017	387	395	348	636	602	308	389	325
FBgn0005613	37	32	27	26	27	12	35	84	20	14	13	27
FBgn0005614	2	4	3	4	3	5	1	5	8	2	6	0
FBgn0005616	226	194	175	215	149	131	112	197	197	140	128	139
FBgn0005617	662	496	604	529	422	407	362	547	564	315	335	316
FBgn0005619	12	37	17	16	33	18	30	105	19	28	33	35
FBgn0005624	97380	63297	44792	48295	24823	17759	4397	1777	38788	13964	10849	9624
FBgn0005626	31	8	32	8	13	12	10	38	43	7	10	16
FBgn0005630	11149	10459	13271	10586	12194	10253	10758	17993	14209	8721	9058	10413
FBgn0005631	1208	1353	1760	1325	990	907	965	1442	1389	839	906	927
FBgn0005632	2809	2266	2644	2709	1699	1589	1501	2211	2402	1388	1489	1426
FBgn0005633	42	45	49	66	520	450	317	478	509	543	571	430
FBgn0005634	4331	3528	4154	3310	1666	1445	1794	2352	2481	1236	1175	1425
FBgn0005636	72	54	73	60	96	89	62	108	91	60	38	79
FBgn0005638	0	1	4	1	1	1	0	1	0	0	2	1
FBgn0005640	1452	1377	1727	1341	2155	1629	1702	2759	1346	796	944	998
FBgn0005642	253	185	193	213	154	125	143	225	181	125	102	112
FBgn0005648	1168	823	1055	960	676	576	670	1062	995	592	511	675
FBgn0005649	1037	863	1126	902	469	399	412	714	670	352	356	420
FBgn0005654	0	0	0	0	0	0	0	0	0	0	0	0
FBgn0005655	848	615	724	703	445	405	387	551	729	429	364	529
FBgn0005658	164	134	175	111	111	94	105	201	165	98	73	128
FBgn0005659	29	17	35	25	28	21	47	44	43	14	17	23
FBgn0005660	302	316	365	251	294	256	179	560	464	338	338	365
FBgn0005664	0	0	40	0	0	1	0	0	0	0	0	0
FBgn0005666	312	74	157	91	142	126	122	250	167	78	212	182
FBgn0005670	1	1	1	3	7	2	4	8	7	6	6	5
FBgn0005671	5298	4039	4213	4137	2985	3102	2590	3863	3773	3053	3114	2866
FBgn0005672	1900	1647	2049	1582	1597	1421	1399	2157	2179	1097	1227	1232
FBgn0005674	1087	895	1035	1081	580	546	504	831	842	506	599	637
FBgn0005677	531	421	489	424	254	188	274	369	383	137	162	205
FBgn0005683	57	33	21	32	78	74	48	105	81	49	38	73
FBgn0005694	384	334	391	295	271	188	215	324	380	181	182	226
FBgn0005695	178	170	156	118	133	90	125	143	156	113	118	108
FBgn0005696	74	52	50	44	33	42	29	72	63	29	22	44
FBgn0005771	1091	811	817	751	533	377	355	544	450	325	329	379
FBgn0005775	246	286	433	309	228	233	232	297	256	163	186	159
FBgn0005777	649	524	617	562	288	294	262	426	463	271	297	284
FBgn0005778	0	0	0	0	0	0	0	0	0	0	0	0
FBgn0005779	7	7	2	2	6	7	6	9	11	6	12	6
FBgn0008635	1133	919	1049	971	447	417	292	526	594	359	386	350
FBgn0008636	62	40	22	54	22	31	23	41	20	9	16	24
FBgn0008646	29	25	21	18	4	4	6	13	22	4	6	15
FBgn0008651	81	53	77	90	32	22	33	62	40	14	26	34
FBgn0008654	51363	34336	24361	24181	13135	10245	2739	1760	20527	7630	6066	6623
FBgn0010014	493	260	326	296	253	199	192	420	329	187	198	258
FBgn0010015	102	90	126	103	70	62	44	76	48	65	51	64
FBgn0010019	17	5	13	21	27	16	15	47	32	18	15	19
FBgn0010038	3	4	1	2	14	11	6	34	3	9	5	5
FBgn0010039	256	195	195	210	224	149	151	289	248	143	153	179
FBgn0010040	12	7	5	4	10	9	14	20	13	9	20	46
FBgn0010041	0	6	2	1	31	19	26	59	35	52	43	45
FBgn0010042	1	5	0	0	6	8	7	29	15	18	13	15
FBgn0010043	1	0	0	3	2	2	4	5	1	2	1	1
FBgn0010044	0	0	0	0	0	0	0	3	0	0	0	1
FBgn0010051	686	552	772	645	919	815	748	1311	995	726	700	727
FBgn0010052	0	2	0	0	0	2	0	3	0	0	0	0
FBgn0010053	40	29	49	36	70	97	48	85	47	34	63	64
FBgn0010078	3056	1719	1718	1840	1455	1169	1255	2013	2015	1364	1285	1636
FBgn0010097	7	11	7	10	3	12	7	8	9	2	4	3
FBgn0010100	1600	1299	1391	1494	1169	1100	837	1357	1408	1127	1042	1144
FBgn0010105	107	71	126	107	98	89	87	129	189	63	67	88
FBgn0010109	174	133	165	136	103	68	108	158	105	53	72	88
FBgn0010113	3554	3840	4973	3796	6673	4917	7196	10848	7852	3309	4848	5326
FBgn0010114	137	108	201	151	254	224	243	405	302	180	186	251
FBgn0010173	601	372	523	484	585	479	389	725	827	505	519	577
FBgn0010194	362	286	460	305	189	147	168	312	272	128	150	196
FBgn0010197	16	14	38	24	50	41	33	81	28	22	19	30
FBgn0010198	3466	2430	2378	2569	1799	1561	1543	2300	2418	1474	1487	1748
FBgn0010213	168	141	103	113	117	116	100	151	167	127	109	124
FBgn0010215	1540	1283	1722	1343	1478	1260	1240	1888	1979	919	1086	1080
FBgn0010217	10572	7211	6912	7722	8948	8200	6596	10606	10248	8040	7334	7897
FBgn0010220	144	87	83	120	104	103	76	126	129	54	75	82
FBgn0010222	420	332	302	354	410	360	271	476	459	323	354	368
FBgn0010223	56	88	96	109	213	223	250	493	190	187	151	211
FBgn0010225	711	574	698	620	2017	1791	1294	2432	1998	1179	1401	1131
FBgn0010226	25267	16556	14109	14017	10497	9026	7166	11156	9136	10080	8401	9212
FBgn0010228	953	841	1100	755	652	607	540	1090	983	480	492	676
FBgn0010235	807	611	731	624	428	451	314	486	529	346	316	402
FBgn0010238	2992	2733	3031	2323	1222	1375	1013	1650	1830	1240	1233	966
FBgn0010240	59	42	49	69	42	43	61	90	84	56	51	49
FBgn0010241	4	8	1	4	4	18	18	66	9	9	18	3
FBgn0010246	72	65	48	71	62	43	77	135	96	39	23	70
FBgn0010247	1374	1247	1554	1427	1732	1627	1600	2588	2511	986	1730	1435
FBgn0010258	12	12	4	19	2	6	9	19	21	11	7	21
FBgn0010263	58	43	45	48	47	46	71	73	73	40	52	45
FBgn0010265	1711	1270	1280	1291	978	876	738	1276	1328	789	889	965
FBgn0010269	269	244	246	221	157	101	132	204	234	134	120	168
FBgn0010278	425	333	371	350	345	270	278	424	490	274	244	297
FBgn0010280	10100	8777	5534	5596	3016	2652	1770	2000	4242	2084	2099	2547
FBgn0010282	281	266	264	237	175	148	146	197	250	142	142	153
FBgn0010287	46	35	32	44	40	22	26	58	55	26	29	33
FBgn0010288	1218	765	794	734	382	379	279	537	557	378	338	464
FBgn0010292	124	97	107	91	88	69	64	97	98	62	58	70
FBgn0010294	2	1	0	3	0	2	1	1	4	0	5	1
FBgn0010295	1	22	41	36	16	9	8	5	0	3	99	45
FBgn0010296	3	2	3	0	2	0	3	4	3	2	3	3
FBgn0010300	5947	5971	6849	5538	4382	3271	4623	7319	6032	2618	2892	4204
FBgn0010303	730	667	877	618	541	473	451	776	734	409	463	499
FBgn0010309	174	146	166	170	140	114	131	231	187	94	89	121
FBgn0010313	1507	1654	1830	1595	1309	1154	1132	1929	1611	1054	1169	1208
FBgn0010314	116	82	87	109	141	123	192	259	258	113	110	159
FBgn0010315	550	451	560	518	357	306	328	449	445	265	232	338
FBgn0010316	446	318	417	340	256	234	276	444	421	140	220	279
FBgn0010317	6	1	5	3	2	1	1	3	7	3	5	1
FBgn0010323	2	1	4	2	5	4	5	10	6	2	10	9
FBgn0010328	971	849	933	921	529	501	485	888	838	393	376	510
FBgn0010329	45	30	37	50	61	65	76	103	81	45	50	51
FBgn0010333	716	587	624	545	314	260	274	476	375	208	240	315
FBgn0010339	299	169	179	205	132	106	92	171	218	115	122	133
FBgn0010340	130	90	111	112	87	41	45	93	74	70	47	63
FBgn0010341	1771	1554	1614	1312	732	705	643	1125	1215	766	766	864
FBgn0010342	425	298	335	325	135	138	125	243	216	122	118	174
FBgn0010348	4543	4087	4688	3637	1802	1725	1612	2540	2841	1784	1640	1921
FBgn0010350	726	594	837	780	677	766	534	931	871	750	706	633
FBgn0010352	2427	2329	2877	2715	2677	2334	2164	3742	3403	2734	2716	2649
FBgn0010355	880	704	844	771	674	527	521	933	866	570	582	529
FBgn0010356	132	107	125	117	49	69	63	89	106	64	60	77
FBgn0010357	0	30	1	0	3	27	4	5	3	1	0	0
FBgn0010358	0	0	0	0	0	0	0	0	0	0	0	1
FBgn0010359	0	0	0	0	0	0	0	0	0	0	0	0
FBgn0010379	1352	1252	1355	1114	734	652	628	989	1085	621	620	768
FBgn0010380	863	717	700	714	448	385	272	533	630	406	349	427
FBgn0010381	26	22	26	17	28	11	31	62	13	13	19	21
FBgn0010382	422	326	402	359	241	254	221	308	332	209	202	279
FBgn0010383	5	5	2	1	9	5	4	17	8	3	3	13
FBgn0010385	12	5	15	13	29	12	10	19	10	8	6	5
FBgn0010387	80	83	77	75	128	136	88	144	177	158	164	149
FBgn0010388	4	0	0	0	0	0	6	0	0	0	1	0
FBgn0010389	466	400	421	459	496	465	302	580	536	342	344	347
FBgn0010391	643	405	512	473	245	244	201	302	278	229	183	215
FBgn0010395	2	9	7	5	2	9	7	38	10	5	1	8
FBgn0010397	537	410	536	396	333	340	349	492	427	279	311	329
FBgn0010398	71	52	37	35	45	40	46	60	66	37	37	47
FBgn0010399	58	28	60	29	62	41	61	111	81	54	42	70
FBgn0010401	6	0	1	1	0	0	1	0	5	1	0	0
FBgn0010403	0	0	0	0	2	0	0	1	0	0	0	0
FBgn0010406	479	472	516	453	614	572	572	857	723	504	471	472
FBgn0010407	194	126	147	167	162	140	172	279	257	143	172	168
FBgn0010408	3943	2401	2303	2397	1832	1336	1573	2310	2225	1312	1363	1633
FBgn0010409	2760	1792	1741	1870	1130	1063	917	1539	1698	1059	1165	1334
FBgn0010411	3378	2404	2382	2375	2055	2005	1828	2807	2752	2127	2088	2251
FBgn0010412	3059	1890	1835	1948	1455	1192	1177	1792	1764	1189	1051	1298
FBgn0010414	30	11	18	28	28	28	12	55	39	36	15	23
FBgn0010415	1735	1809	2263	1522	1526	1506	1370	2052	1794	1414	1260	1356
FBgn0010416	470	334	298	342	228	209	177	293	403	153	164	197
FBgn0010417	199	185	231	185	101	113	120	175	154	79	101	115
FBgn0010421	122	88	77	62	52	60	55	65	73	55	44	63
FBgn0010422	409	279	291	273	222	173	164	342	254	178	142	182
FBgn0010423	1	2	2	1	15	8	10	13	9	3	7	3
FBgn0010424	18	15	26	25	23	20	7	38	135	117	111	83
FBgn0010425	2	7	0	0	1	14	0	1	0	0	0	2
FBgn0010431	19	17	10	11	13	20	7	50	33	18	13	22
FBgn0010433	41	22	34	38	19	14	13	16	22	7	7	10
FBgn0010434	6411	5781	6552	5397	5221	4524	3680	7346	6148	4512	4846	4323
FBgn0010435	201	137	188	144	94	103	151	203	185	89	89	100
FBgn0010438	67	35	37	46	51	43	44	81	59	55	49	46
FBgn0010441	159	121	137	133	102	74	69	147	145	68	82	69
FBgn0010452	508	440	508	373	304	275	346	471	429	186	245	282
FBgn0010453	1848	1605	1947	1133	1107	1144	629	1344	1012	694	661	646
FBgn0010470	1661	1542	1420	1296	454	461	273	511	644	346	354	359
FBgn0010473	483	499	766	524	433	409	459	676	616	255	357	465
FBgn0010482	69	65	57	49	229	284	167	380	476	280	310	222
FBgn0010488	8508	7201	8699	6325	3722	3233	2792	5474	5881	3864	3687	3372
FBgn0010497	479	479	528	408	111	127	84	166	254	225	183	193
FBgn0010501	233	147	216	193	100	95	82	170	187	90	82	127
FBgn0010504	159	125	189	129	109	67	135	144	133	116	99	106
FBgn0010516	1150	757	710	789	657	613	443	801	746	631	560	575
FBgn0010520	59	36	27	38	17	11	9	32	25	24	24	21
FBgn0010531	101	57	62	68	78	70	55	98	65	71	49	43
FBgn0010548	2448	1927	2468	2298	1814	1481	1373	2248	2382	1525	1647	1569
FBgn0010549	13	3	1	11	12	16	34	27	44	40	19	34
FBgn0010551	920	804	922	954	792	676	563	1058	1005	607	688	747
FBgn0010575	3842	3535	4749	3951	3299	2820	2774	4264	3940	2249	2815	2790
FBgn0010583	956	782	1019	752	523	385	436	652	629	399	403	445
FBgn0010590	699	569	428	484	245	162	163	218	308	186	200	227
FBgn0010591	187	179	189	173	117	122	100	181	180	109	99	111
FBgn0010602	629	434	436	434	339	373	307	601	589	287	269	505
FBgn0010607	82	66	66	55	91	74	42	101	94	50	59	67
FBgn0010611	447	382	395	401	473	357	371	683	536	413	437	408
FBgn0010612	173	118	104	123	133	144	117	159	168	116	123	133
FBgn0010620	296	214	318	230	157	175	210	289	276	122	117	214
FBgn0010621	2345	1917	1785	1838	858	657	650	966	1190	744	678	790
FBgn0010622	146	113	94	81	53	51	60	64	97	70	68	86
FBgn0010638	782	580	594	583	229	265	250	399	360	262	219	308
FBgn0010651	802	764	855	731	454	535	400	878	640	620	518	520
FBgn0010660	758	655	761	764	608	522	525	678	829	455	415	511
FBgn0010704	632	590	675	490	302	278	270	474	434	273	266	414
FBgn0010741	447	358	373	330	345	266	281	420	434	281	246	316
FBgn0010747	443	314	289	331	185	187	172	302	244	184	180	216
FBgn0010750	152	132	178	134	136	104	84	174	174	83	76	105
FBgn0010762	1180	1112	1357	1084	854	636	689	1154	1170	697	720	754
FBgn0010768	137	83	120	108	104	68	51	134	103	58	59	79
FBgn0010770	121	42	83	65	67	43	40	63	83	45	54	36
FBgn0010772	744	542	711	591	571	467	466	708	636	409	453	432
FBgn0010774	712	654	684	612	480	446	449	660	726	395	440	547
FBgn0010786	131	95	80	78	54	74	72	145	129	67	83	73
FBgn0010803	163	131	155	173	167	107	167	211	289	196	197	206
FBgn0010808	207	165	162	160	162	147	122	187	176	139	126	149
FBgn0010812	225	124	166	164	119	128	100	197	218	114	124	130
FBgn0010825	2217	1979	2407	1998	1203	1056	1083	1727	1586	867	986	1058
FBgn0010830	153	102	139	112	94	87	96	154	125	60	94	95
FBgn0010877	1273	1057	964	895	539	438	468	877	784	552	477	516
FBgn0010894	1300	959	1141	970	691	704	812	1022	1069	670	621	679
FBgn0010905	3318	2607	3300	2690	2050	1619	1465	2350	3159	1589	1837	1721
FBgn0010909	3055	2933	3588	2763	1749	1551	1559	2663	2532	1525	1547	1704
FBgn0010926	147	111	137	159	119	110	101	136	164	90	74	89
FBgn0011016	2094	1793	1769	1858	854	823	683	1112	1090	782	730	806
FBgn0011020	96	66	57	84	73	79	62	83	115	56	45	64
FBgn0011202	395	277	352	310	252	253	219	381	382	202	171	252
FBgn0011204	595	519	651	746	685	800	461	796	769	765	656	666
FBgn0011205	105	90	90	121	70	46	80	146	93	85	83	73
FBgn0011206	124	55	106	55	184	163	218	342	192	130	160	231
FBgn0011207	420	319	381	378	240	172	201	311	294	181	222	197
FBgn0011211	6028	4733	5188	5078	4135	3987	2678	4941	4705	3966	3847	3907
FBgn0011217	1439	1304	1513	1145	702	626	730	1163	1083	576	643	646
FBgn0011224	5780	5443	7113	5986	4651	4021	4404	7003	6797	4301	4476	4688
FBgn0011225	758	700	973	836	820	581	550	964	939	662	617	690
FBgn0011227	14	3	3	3	5	6	1	8	6	8	1	5
FBgn0011230	7774	6363	7268	6967	4634	4168	3380	5694	5887	3814	4023	3870
FBgn0011232	157	136	112	115	93	90	88	147	132	70	76	97
FBgn0011236	293	260	307	221	302	226	292	510	319	186	239	244
FBgn0011239	0	0	0	0	0	0	0	0	0	0	0	0
FBgn0011241	50	39	43	41	43	50	30	44	68	41	29	27
FBgn0011244	0	0	0	0	2	0	1	0	2	0	1	2
FBgn0011259	4216	4389	5339	3915	4889	5413	5392	8050	6210	3978	3911	3886
FBgn0011260	1187	1047	1456	1041	802	835	1007	1294	1303	727	652	854
FBgn0011270	6	2	0	3	1	1	1	0	3	3	2	3
FBgn0011272	6072	3433	3520	3722	2701	2330	2144	3383	3802	2484	2308	2585
FBgn0011273	0	0	0	0	2	0	0	0	0	2	0	0
FBgn0011274	426	429	479	352	598	521	497	1006	742	465	476	632
FBgn0011276	5	4	8	12	9	3	4	10	6	2	5	6
FBgn0011277	3	3	2	8	4	0	2	6	0	3	5	5
FBgn0011278	24	9	10	14	6	8	7	9	10	1	7	3
FBgn0011279	2	3	6	3	11	6	7	14	5	0	1	6
FBgn0011280	10	0	0	1	4	0	3	2	2	3	2	1
FBgn0011281	0	0	0	0	0	1	0	3	1	0	0	0
FBgn0011282	1	1	0	1	1	1	0	0	1	0	1	1
FBgn0011283	1	0	3	0	0	0	0	0	0	0	0	0
FBgn0011284	6792	4338	4120	4895	3136	2666	2664	4199	4308	2552	2437	3275
FBgn0011286	56	38	40	30	49	43	39	85	75	41	33	43
FBgn0011288	142	113	121	129	347	266	373	512	484	290	277	322
FBgn0011289	440	294	350	358	199	197	175	273	294	172	162	214
FBgn0011290	165	136	181	174	95	104	124	173	203	119	137	145
FBgn0011291	68	47	41	43	30	20	19	36	39	29	21	36
FBgn0011293	0	2	4	4	3	3	0	2	2	1	3	7
FBgn0011294	0	0	0	0	0	0	0	0	0	0	0	0
FBgn0011296	5	0	6	2	7	8	2	15	7	2	4	4
FBgn0011297	264	157	154	209	106	115	61	103	163	104	87	94
FBgn0011300	1873	1878	2446	1976	1988	1728	1790	2748	2670	1665	1877	1715
FBgn0011305	560	450	559	364	208	189	175	334	338	154	186	231
FBgn0011327	562	355	355	316	184	180	164	263	289	170	141	193
FBgn0011335	87	74	83	64	51	59	35	67	95	35	51	65
FBgn0011336	2341	1895	1900	2096	995	1012	799	1229	1369	970	1004	1016
FBgn0011361	296	235	263	288	238	214	194	354	328	254	209	254
FBgn0011455	359	242	252	277	237	167	171	262	245	231	197	270
FBgn0011474	484	402	485	422	288	260	276	438	459	248	220	306
FBgn0011476	12	18	12	11	20	6	11	11	16	14	12	10
FBgn0011481	772	784	1011	730	562	538	555	859	839	391	399	479
FBgn0011509	338	294	256	255	159	172	142	168	237	160	157	158
FBgn0011554	0	0	0	0	0	1	0	2	0	0	0	0
FBgn0011555	0	0	0	0	0	1	0	2	0	0	0	0
FBgn0011556	0	0	0	0	0	0	0	1	0	0	0	0
FBgn0011559	146	186	223	161	99	143	147	261	287	102	186	194
FBgn0011566	76	46	50	66	38	31	48	58	53	26	30	41
FBgn0011569	12	6	5	1	6	2	8	14	4	6	1	3
FBgn0011570	689	570	580	465	222	221	185	374	360	250	209	260
FBgn0011571	334	254	370	313	229	181	193	269	364	174	208	266
FBgn0011573	558	393	433	407	203	183	144	261	293	188	204	195
FBgn0011576	67	36	55	66	91	75	77	140	112	56	43	103
FBgn0011581	876	259	264	272	287	597	155	310	247	833	401	218
FBgn0011582	223	168	283	269	260	233	284	442	267	191	185	252
FBgn0011584	1652	1144	1212	1059	976	867	706	1091	1225	888	839	777
FBgn0011586	275	261	265	240	155	141	145	237	291	147	151	198
FBgn0011589	47	37	70	36	49	39	54	86	58	38	41	49
FBgn0011591	737	800	1116	860	510	525	548	807	818	456	418	502
FBgn0011592	3051	3346	3782	2560	3902	3795	3943	5207	5613	3110	3077	2811
FBgn0011596	244	216	294	266	311	248	241	428	318	214	216	233
FBgn0011603	369	240	360	389	708	768	407	670	523	434	435	487
FBgn0011604	854	695	817	707	599	461	468	701	743	384	371	480
FBgn0011606	257	215	205	238	180	160	153	259	226	131	135	168
FBgn0011638	426	330	414	397	390	364	270	511	616	356	301	437
FBgn0011640	941	662	833	582	443	407	367	588	623	373	421	469
FBgn0011642	763	737	1125	870	946	1011	877	1268	1256	443	743	805
FBgn0011648	371	296	301	311	272	188	237	334	283	189	164	208
FBgn0011653	57	69	104	68	48	44	85	98	113	31	23	59
FBgn0011655	280	284	268	253	162	121	131	212	177	111	156	137
FBgn0011656	643	596	705	684	792	746	740	1151	898	600	694	668
FBgn0011659	35	26	24	19	16	35	38	43	42	16	29	37
FBgn0011660	161	108	178	185	233	261	176	282	319	179	188	229
FBgn0011661	3818	3187	3796	2971	2524	2077	1948	3526	2714	1784	1691	1979
FBgn0011666	919	1082	1343	949	922	699	979	1507	1194	639	649	837
FBgn0011668	0	0	0	0	5	1	0	8	3	1	4	2
FBgn0011669	0	0	0	0	2	5	2	5	12	3	11	4
FBgn0011670	1	0	0	0	0	2	2	0	6	5	6	6
FBgn0011672	1155	1109	1350	1149	612	558	543	880	884	524	668	643
FBgn0011674	157	126	130	121	117	69	115	264	224	124	128	186
FBgn0011676	75	60	59	57	106	65	77	127	123	77	111	69
FBgn0011692	373	239	287	284	336	275	277	404	440	254	198	257
FBgn0011693	14	7	6	0	15	3	13	13	7	7	2	5
FBgn0011694	0	0	0	0	0	0	0	0	0	0	0	0
FBgn0011695	31	11	9	20	15	28	12	18	24	14	25	10
FBgn0011701	1697	1447	1509	1262	1108	1014	757	1227	1153	1021	875	887
FBgn0011703	515	393	481	404	330	322	255	419	585	346	336	317
FBgn0011704	406	357	380	366	222	205	197	270	336	186	182	245
FBgn0011705	24088	15925	13242	13762	2276	2528	1665	2826	3287	2010	2129	2168
FBgn0011706	71	57	58	23	53	41	34	79	38	9	19	33
FBgn0011708	239	196	212	202	148	121	88	141	178	140	152	102
FBgn0011710	1351	1113	1096	976	463	460	435	771	789	521	492	544
FBgn0011715	275	180	183	179	134	115	125	175	187	97	122	155
FBgn0011722	1109	1025	1155	1036	365	214	306	503	672	568	588	713
FBgn0011723	2	1	0	5	2	0	5	2	1	4	2	2
FBgn0011725	506	427	503	396	215	218	196	306	368	253	192	227
FBgn0011726	5855	3733	3512	3794	1973	1901	1735	2468	3352	2246	1995	2103
FBgn0011737	177	156	184	119	116	103	105	190	175	99	84	111
FBgn0011739	611	597	757	543	588	564	392	725	597	362	388	427
FBgn0011740	443	362	470	417	208	240	162	240	317	182	221	221
FBgn0011741	303	202	224	227	195	203	167	274	237	137	145	196
FBgn0011742	1441	1212	1431	1167	874	725	749	1132	1416	775	818	773
FBgn0011743	1	0	0	0	1	0	0	0	0	0	0	0
FBgn0011745	554	403	451	396	272	228	190	414	335	187	213	250
FBgn0011746	131	105	206	163	609	605	411	580	466	511	555	561
FBgn0011747	6636	5930	6816	5972	4976	4875	4395	6463	6683	3366	4236	4111
FBgn0011754	1284	1242	1501	1458	1254	1179	1097	1524	1562	1172	1274	1209
FBgn0011758	37	29	26	18	13	13	10	15	16	4	14	14
FBgn0011760	2042	1707	2197	1603	1262	1206	1298	2285	1797	1093	1000	1428
FBgn0011761	1	0	2	1	1	0	0	1	2	0	0	0
FBgn0011762	59	35	40	70	60	42	48	95	79	45	38	56
FBgn0011763	1185	810	936	842	581	477	560	832	813	430	473	528
FBgn0011764	1975	1454	1673	1491	1211	962	1331	1834	1636	835	816	1238
FBgn0011766	1556	1386	1585	1196	1196	841	1006	1786	1457	772	833	1009
FBgn0011768	1100	745	625	704	274	257	173	326	327	249	236	225
FBgn0011769	20	27	21	23	15	10	14	42	47	20	23	28
FBgn0011770	138	105	104	114	93	108	75	91	92	73	53	105
FBgn0011771	855	638	727	712	365	369	263	421	535	306	285	337
FBgn0011774	87	75	74	84	185	140	135	233	235	182	196	205
FBgn0011785	975	807	944	899	531	520	405	772	819	472	501	496
FBgn0011787	93	62	69	104	60	63	39	71	75	50	68	57
FBgn0011802	283	180	256	204	180	166	195	257	341	172	166	201
FBgn0011812	9	2	4	5	0	2	5	8	2	0	3	3
FBgn0011817	2654	2643	3103	2267	1458	1442	1562	2322	2529	1431	1438	1851
FBgn0011818	160	176	234	185	218	163	198	321	270	160	159	200
FBgn0011822	0	0	0	0	2	0	0	0	1	0	1	0
FBgn0011823	1605	1314	1480	1324	978	910	855	1339	1525	754	774	1054
FBgn0011824	38	21	30	25	14	12	42	48	26	16	17	26
FBgn0011826	347	367	364	311	247	213	293	380	356	188	218	201
FBgn0011828	115	81	123	63	45	74	86	132	140	36	33	176
FBgn0011829	239	190	178	274	391	396	300	501	394	342	337	308
FBgn0011832	0	0	0	0	0	0	0	0	0	0	0	0
FBgn0011834	0	0	0	0	0	0	0	0	0	0	0	0
FBgn0011836	379	242	291	264	192	161	154	235	266	129	145	167
FBgn0011837	655	707	773	545	652	583	600	973	655	523	473	556
FBgn0011840	0	0	0	0	0	0	0	0	0	0	0	0
FBgn0011844	8	10	7	9	3	4	1	7	11	6	8	3
FBgn0011845	2	1	6	2	3	1	0	2	1	1	0	2
FBgn0011848	0	0	0	0	0	0	0	0	0	0	0	0
FBgn0011849	0	0	0	0	0	0	0	0	0	0	0	0
FBgn0011850	0	0	0	0	0	0	0	0	0	0	0	0
FBgn0011851	0	0	0	0	0	0	0	0	0	0	0	0
FBgn0011852	0	0	0	0	0	0	0	0	0	0	0	0
FBgn0011853	0	0	0	0	0	0	0	0	0	0	0	0
FBgn0011854	0	0	0	0	0	0	0	0	0	0	0	0
FBgn0011855	0	0	0	0	0	0	0	0	0	0	0	0
FBgn0011858	6	7	14	14	5	9	8	10	8	5	7	8
FBgn0011859	13	17	27	15	11	9	7	7	15	1	7	10
FBgn0011860	0	0	0	0	0	0	0	0	0	0	0	0
FBgn0011861	0	0	0	0	0	0	0	0	0	0	0	0
FBgn0011862	0	0	0	0	0	0	0	0	0	0	0	0
FBgn0011863	0	0	0	0	1	0	0	0	0	0	0	1
FBgn0011864	2	0	0	0	1	1	0	2	2	2	2	1
FBgn0011865	0	3	0	1	0	0	0	0	0	0	0	0
FBgn0011866	0	0	0	0	0	0	0	0	0	0	0	0
FBgn0011867	0	0	0	0	0	0	0	0	0	0	0	0
FBgn0011868	0	0	0	0	0	0	0	0	0	0	0	0
FBgn0011869	0	0	0	0	0	0	0	0	0	0	0	0
FBgn0011870	0	0	0	0	0	0	0	0	0	0	0	0
FBgn0011871	0	0	0	0	0	0	0	0	0	0	0	0
FBgn0011872	0	0	0	1	0	0	0	0	0	0	0	0
FBgn0011877	0	2	0	0	0	0	1	1	0	0	1	0
FBgn0011878	4	0	1	0	3	0	1	1	2	1	3	1
FBgn0011879	0	0	0	0	0	0	0	0	0	0	0	0
FBgn0011880	1	0	1	0	0	0	2	2	1	1	0	1
FBgn0011881	0	0	0	0	0	0	0	1	0	0	0	0
FBgn0011882	1	0	1	0	1	0	0	0	0	0	1	0
FBgn0011883	1	0	0	0	0	0	0	0	4	0	5	2
FBgn0011884	0	3	2	2	1	1	1	2	1	2	5	4
FBgn0011885	9	5	12	2	9	6	3	2	10	1	6	6
FBgn0011887	0	0	0	0	2	0	1	0	1	0	0	1
FBgn0011888	2	0	1	0	1	3	3	4	1	3	1	3
FBgn0011889	1	1	0	0	1	1	2	3	0	2	1	3
FBgn0011890	0	0	0	0	0	0	0	0	0	0	0	0
FBgn0011891	18	12	21	11	21	24	19	34	45	10	16	16
FBgn0011892	14	15	15	17	12	14	9	11	27	15	25	14
FBgn0011893	7	12	9	16	5	7	11	14	15	5	12	16
FBgn0011894	14	13	6	16	8	9	9	6	12	9	6	4
FBgn0011895	30	35	43	35	29	27	21	23	59	31	33	31
FBgn0011896	0	0	0	1	0	0	0	0	0	0	0	0
FBgn0011897	0	0	0	0	0	0	0	0	0	0	0	0
FBgn0011902	23	14	18	23	21	13	21	22	18	20	14	8
FBgn0011904	0	0	0	0	0	0	0	0	0	0	0	0
FBgn0011905	0	0	0	0	0	0	0	0	0	0	0	0
FBgn0011906	0	0	4	6	0	0	2	3	0	1	2	2
FBgn0011909	0	1	0	0	0	0	0	0	0	0	0	0
FBgn0011910	1	2	13	9	2	3	2	2	6	3	4	1
FBgn0011915	0	0	0	0	0	0	0	0	0	0	0	0
FBgn0011916	5	5	5	3	1	1	7	4	4	4	1	7
FBgn0011919	0	0	0	0	0	0	0	0	0	0	0	0
FBgn0011921	12	16	22	22	9	4	13	26	28	6	9	7
FBgn0011927	0	0	0	0	0	0	0	1	0	0	0	0
FBgn0011928	0	0	0	0	1	0	0	0	0	0	0	0
FBgn0011931	0	1	0	0	0	2	0	3	0	1	0	2
FBgn0011932	0	0	0	0	0	0	0	0	0	0	0	0
FBgn0011933	0	0	0	0	0	0	0	0	0	0	0	0
FBgn0011934	0	0	0	0	0	0	0	0	1	0	0	0
FBgn0011935	0	0	0	0	0	0	0	0	0	0	0	0
FBgn0011936	0	0	0	0	0	0	0	0	0	0	0	0
FBgn0011937	1	0	0	0	0	0	0	0	0	0	1	0
FBgn0011938	1	0	0	1	0	0	0	2	0	0	1	0
FBgn0011944	0	0	0	0	0	0	0	0	0	0	0	0
FBgn0011945	0	0	0	0	0	0	0	0	0	0	0	0
FBgn0011948	0	0	0	0	0	0	0	0	0	0	0	0
FBgn0011949	0	0	0	0	0	0	0	0	0	0	0	0
FBgn0011950	0	0	0	0	0	0	0	0	0	0	0	0
FBgn0011951	0	0	0	0	0	0	0	0	0	0	0	0
FBgn0011952	0	0	0	0	0	0	0	0	0	0	0	0
FBgn0011953	0	0	0	0	0	0	0	0	0	0	0	0
FBgn0011954	7	7	15	14	25	34	12	33	21	16	20	11
FBgn0011955	0	0	0	0	0	0	0	0	0	0	0	0
FBgn0011956	0	0	1	0	6	0	3	5	4	0	2	0
FBgn0011957	3	4	4	6	8	7	7	17	10	4	5	1
FBgn0011958	18	12	24	13	21	28	23	41	25	13	9	13
FBgn0011959	0	1	0	0	0	0	0	1	0	0	0	0
FBgn0011960	0	0	0	0	0	0	2	0	0	0	0	0
FBgn0011961	0	0	0	0	0	0	1	1	0	0	0	0
FBgn0011962	0	1	0	0	0	0	0	4	0	0	0	0
FBgn0011963	0	2	0	0	1	0	0	0	0	0	0	0
FBgn0011965	0	7	8	6	1	1	2	8	10	7	7	3
FBgn0011966	16	24	35	13	25	26	10	36	41	18	38	26
FBgn0011970	64	36	31	70	44	46	49	85	23	16	13	27
FBgn0011971	0	0	0	0	0	0	0	0	0	0	0	0
FBgn0011974	0	0	0	0	0	0	0	0	0	0	0	0
FBgn0011975	0	0	0	0	0	0	0	0	0	0	0	0
FBgn0011976	0	0	0	0	0	0	0	0	0	0	0	0
FBgn0011977	0	0	0	0	0	0	0	0	0	0	0	0
FBgn0011980	0	0	0	1	0	0	0	0	0	0	0	0
FBgn0011981	0	0	0	0	0	0	0	0	0	0	0	0
FBgn0011982	0	0	0	1	0	0	0	0	0	0	0	0
FBgn0011983	0	0	0	0	0	0	0	0	0	0	0	0
FBgn0011984	0	0	0	0	1	0	0	0	0	0	0	0
FBgn0011985	0	0	1	1	0	0	1	0	0	0	0	0
FBgn0011986	5	1	1	2	9	3	6	26	5	2	5	3
FBgn0011987	0	0	0	0	0	0	0	0	0	0	1	1
FBgn0011993	0	0	0	1	0	0	0	0	0	0	0	0
FBgn0011994	1	0	0	0	0	0	0	0	0	0	0	0
FBgn0011998	0	0	0	0	0	0	0	0	0	0	0	0
FBgn0011999	0	0	0	0	0	0	0	0	0	0	0	0
FBgn0012000	0	0	0	0	0	0	0	0	0	0	0	0
FBgn0012001	0	0	0	0	0	0	0	1	0	0	0	0
FBgn0012002	0	0	0	0	0	0	0	0	0	0	0	0
FBgn0012003	1	3	6	4	7	1	3	5	3	0	6	4
FBgn0012004	0	0	0	0	0	0	0	1	0	0	0	0
FBgn0012009	0	0	1	0	0	0	0	0	0	1	0	0
FBgn0012010	0	0	0	0	0	0	0	0	0	0	0	0
FBgn0012011	8	9	6	3	9	1	7	5	5	11	12	8
FBgn0012016	1	0	0	2	1	1	1	1	2	0	1	2
FBgn0012017	0	1	1	0	3	1	2	7	1	1	1	1
FBgn0012018	0	0	0	0	0	0	0	0	0	0	0	0
FBgn0012024	1	0	0	0	0	2	0	0	0	0	0	1
FBgn0012025	0	0	0	0	0	0	0	0	0	0	0	0
FBgn0012026	0	0	1	0	0	0	0	0	0	0	0	0
FBgn0012027	0	0	0	0	0	0	0	0	0	0	0	0
FBgn0012028	0	0	0	0	0	0	0	2	0	1	0	0
FBgn0012034	115	92	115	139	131	121	127	224	178	175	108	188
FBgn0012036	591	379	412	605	1233	1202	841	1314	1163	1189	1138	1104
FBgn0012037	2788	2569	3024	2108	1552	1082	1594	1673	2355	1182	1492	1827
FBgn0012042	3	1	1	1	25	13	3	24	1	0	0	0
FBgn0012051	432	377	413	396	501	364	352	534	589	402	358	321
FBgn0012058	502	413	574	440	293	214	243	461	391	233	211	275
FBgn0012344	72	47	106	87	162	134	128	749	462	136	212	191
FBgn0013263	87	78	86	101	144	95	105	108	98	69	68	87
FBgn0013269	801	449	569	571	411	305	290	553	606	327	278	393
FBgn0013272	2727	2381	3199	2334	2899	2443	2464	3380	3487	2045	2350	2297
FBgn0013275	9	10	10	14	23	25	45	53	27	20	28	20
FBgn0013276	1	0	2	4	4	4	10	4	6	0	7	2
FBgn0013277	7	5	9	6	3	3	5	5	33	11	29	13
FBgn0013278	1163	1210	1162	895	1152	1024	799	1153	1528	1089	1175	931
FBgn0013279	108	131	171	145	350	377	619	912	222	145	159	103
FBgn0013300	0	0	0	0	1	0	0	0	0	2	0	1
FBgn0013301	0	0	0	0	0	0	1	1	1	0	3	1
FBgn0013303	289	189	253	254	266	225	263	312	371	175	165	241
FBgn0013305	1956	1905	2052	1635	1602	1513	1199	2092	2283	1530	1628	1415
FBgn0013307	0	5	3	2	5	6	6	19	4	5	2	12
FBgn0013308	1	1	5	5	8	5	1	21	15	3	6	11
FBgn0013323	23	12	18	9	41	25	18	51	56	27	26	18
FBgn0013325	3721	2302	2336	2496	1693	1616	1705	2550	2460	1605	1478	1840
FBgn0013334	820	719	1025	748	875	843	843	1364	977	744	730	875
FBgn0013342	615	517	900	569	747	679	588	1195	887	633	584	911
FBgn0013343	1439	1490	1985	1428	1531	1147	1042	1933	1919	1223	1395	1245
FBgn0013347	216	212	198	165	170	136	150	221	235	150	141	217
FBgn0013348	14	10	3	9	13	14	22	26	10	7	15	5
FBgn0013432	44	48	41	38	67	51	54	91	114	72	77	60
FBgn0013433	106	84	95	86	51	63	60	121	129	72	51	72
FBgn0013435	99	49	58	71	80	47	38	85	56	39	55	51
FBgn0013442	54	54	56	39	7	10	19	37	37	5	20	20
FBgn0013467	109	68	112	91	118	159	131	293	231	133	106	170
FBgn0013469	763	611	642	685	388	375	359	626	501	324	352	331
FBgn0013531	70	33	30	59	36	26	12	44	40	23	19	27
FBgn0013548	58	51	45	34	48	36	53	59	55	28	26	39
FBgn0013563	120	85	75	90	60	77	82	145	119	83	66	72
FBgn0013576	2907	2700	3281	2976	3120	2962	2880	4445	3637	2325	2516	2777
FBgn0013672	7903	6854	5871	7136	19261	13851	14784	16329	16572	21937	17318	16672
FBgn0013673	10	14	12	10	18	11	26	27	9	15	11	12
FBgn0013674	90698	80971	74500	90084	153298	107220	110913	130253	104168	123786	83987	73103
FBgn0013675	7333	6974	7090	7998	9509	6530	6270	7488	5071	5621	4043	3566
FBgn0013676	28513	26375	26260	27027	43364	30462	31233	36147	29612	31882	24431	22862
FBgn0013678	15510	15975	13540	15946	22800	18242	18647	21178	17125	18848	14647	13972
FBgn0013679	22268	21663	19063	21325	26705	20678	22791	24514	14907	18004	13262	11534
FBgn0013680	9746	10479	6241	7430	10615	6897	10133	12439	10223	10964	8805	8689
FBgn0013681	841	550	393	527	796	456	542	807	298	372	245	221
FBgn0013683	13	19	12	10	20	19	16	26	18	16	17	11
FBgn0013684	29860	28324	23826	26419	47642	34960	36510	42841	29077	35628	23960	23070
FBgn0013685	1694	1697	1368	1305	2505	1938	1699	2214	2199	2115	1842	1620
FBgn0013686	1092463	912778	795115	877200	986552	702959	904998	965087	953762	1170408	821228	872096
FBgn0013688	17336	17899	14709	12963	18492	15092	13655	14802	15821	15765	14063	11941
FBgn0013689	0	0	0	0	0	0	0	0	0	0	0	0
FBgn0013690	0	0	0	0	0	0	0	0	0	0	0	0
FBgn0013691	0	0	0	0	0	0	0	0	0	0	0	0
FBgn0013692	0	0	0	0	0	0	0	0	0	0	0	0
FBgn0013693	0	0	0	0	0	0	0	0	0	0	0	0
FBgn0013694	0	0	0	0	0	0	0	0	0	0	0	0
FBgn0013695	0	0	0	0	0	0	0	0	0	0	0	0
FBgn0013696	0	0	0	0	0	0	0	0	0	0	0	0
FBgn0013697	0	0	0	0	0	0	0	0	0	0	0	0
FBgn0013698	0	0	0	0	0	0	0	0	0	0	0	0
FBgn0013699	0	0	0	0	0	0	0	0	0	0	0	0
FBgn0013700	0	0	0	0	0	0	0	0	0	0	0	0
FBgn0013701	0	0	0	0	0	0	0	0	0	0	0	0
FBgn0013702	0	0	0	0	0	0	0	0	0	0	0	0
FBgn0013703	0	0	0	0	0	0	0	0	0	0	0	0
FBgn0013704	0	0	0	0	0	0	0	0	0	0	0	0
FBgn0013705	0	0	0	0	0	0	0	0	0	0	0	0
FBgn0013706	0	0	0	0	0	0	0	0	0	0	0	0
FBgn0013707	0	0	0	0	0	0	0	0	0	0	0	0
FBgn0013708	0	0	0	0	0	0	0	0	0	0	0	0
FBgn0013709	0	0	0	0	0	0	0	0	0	0	0	0
FBgn0013710	0	0	0	0	0	0	0	0	0	0	0	0
FBgn0013717	309	268	266	228	91	68	66	112	214	104	98	147
FBgn0013718	960	946	1104	806	760	639	666	1236	1092	658	612	791
FBgn0013720	704	665	711	500	346	358	340	450	527	426	391	333
FBgn0013725	130	108	114	90	133	87	119	211	151	70	71	109
FBgn0013726	1436	1336	1780	1161	573	524	477	772	903	495	484	617
FBgn0013732	188	211	202	195	123	106	99	187	144	90	114	111
FBgn0013733	14806	15443	19849	16741	20524	19170	15498	26701	21193	15590	16505	16496
FBgn0013746	660	424	490	440	275	244	222	395	440	256	256	269
FBgn0013749	787	663	605	663	535	518	394	776	759	427	509	539
FBgn0013750	1374	1295	1273	984	747	657	643	985	1079	562	606	593
FBgn0013751	20	25	30	10	8	11	21	24	12	12	10	14
FBgn0013753	195	105	126	102	82	55	51	74	79	47	58	64
FBgn0013755	2	3	0	1	2	0	0	4	0	0	0	0
FBgn0013756	2021	1779	2080	1886	1329	1193	1060	1769	1767	1097	1125	1135
FBgn0013759	1061	1116	1261	966	1207	1126	1189	1782	1367	845	981	1106
FBgn0013762	148	102	135	140	127	58	84	120	171	101	106	126
FBgn0013763	1375	1167	1126	1378	4092	4092	2360	3683	2965	2820	2834	2788
FBgn0013764	301	255	305	230	163	127	111	222	242	132	162	148
FBgn0013765	1104	1023	1258	963	1156	883	744	1649	1525	944	1002	1045
FBgn0013767	17	6	47	41	24	34	13	27	25	25	45	49
FBgn0013770	2789	2301	2357	2092	1795	1743	1322	2126	2268	1789	1827	1494
FBgn0013771	2	0	2	0	9	7	13	28	5	14	5	4
FBgn0013772	0	0	0	0	0	0	0	3	1	0	1	3
FBgn0013773	0	0	0	0	4	10	1	2	6	1	0	2
FBgn0013799	399	365	505	458	244	252	232	336	310	164	158	222
FBgn0013809	9	11	5	25	68	26	42	120	36	52	51	29
FBgn0013810	3	3	7	5	5	10	5	19	17	13	19	16
FBgn0013811	10	7	25	19	48	30	20	92	42	38	49	29
FBgn0013812	10	7	12	10	18	19	30	51	12	15	10	5
FBgn0013813	4	5	3	6	5	10	9	15	9	1	2	1
FBgn0013949	45	32	44	65	71	46	28	47	33	37	43	61
FBgn0013953	80	95	93	99	73	90	66	108	156	83	109	95
FBgn0013954	782	664	702	661	392	349	313	518	588	410	357	487
FBgn0013972	53	29	39	31	45	13	15	30	43	27	21	23
FBgn0013973	33	25	16	51	51	42	52	89	38	43	43	53
FBgn0013981	1849	1438	1454	1151	1229	1108	1092	1721	1627	997	1012	1154
FBgn0013983	88	62	73	82	50	35	49	63	67	42	28	24
FBgn0013984	1868	1738	2117	1549	1397	1368	1449	2826	1901	1303	1328	1311
FBgn0013987	840	659	684	679	527	459	474	729	733	396	446	475
FBgn0013988	471	380	389	372	575	592	519	997	664	485	398	459
FBgn0013995	111	43	78	131	234	181	243	584	152	131	127	182
FBgn0013997	3822	3049	3620	2844	1792	1642	1861	2682	2839	1751	1765	1608
FBgn0013998	242	201	195	245	157	171	128	194	176	134	142	148
FBgn0014000	4	4	0	6	0	6	10	9	3	1	3	5
FBgn0014001	627	564	745	621	455	397	470	779	637	375	369	449
FBgn0014002	11721	11020	13196	9476	5021	4681	3027	5253	6886	4185	4809	4637
FBgn0014006	402	289	336	334	252	240	257	422	368	181	257	245
FBgn0014007	1800	1764	2276	1881	1044	1088	962	1572	1801	846	1084	1068
FBgn0014009	1356	1001	1164	1052	684	567	586	998	1016	599	550	729
FBgn0014010	2928	2655	2918	2178	1683	1521	1401	2493	2270	1465	1585	1587
FBgn0014011	568	535	541	478	251	222	199	467	394	312	312	303
FBgn0014018	786	638	662	544	791	680	605	1142	979	643	699	731
FBgn0014019	15	17	23	20	37	43	33	55	56	32	32	38
FBgn0014020	3796	3285	4177	2679	2227	1906	1888	3186	2964	2024	1900	2144
FBgn0014022	38	34	46	40	20	26	20	47	45	21	17	26
FBgn0014023	90	59	74	87	69	37	20	52	68	38	38	47
FBgn0014024	218	133	166	139	118	86	89	127	139	90	64	73
FBgn0014026	7073	3887	3808	4158	3326	2754	2683	4487	4445	2706	2810	3498
FBgn0014028	143	80	98	60	67	71	58	84	79	133	118	48
FBgn0014029	976	644	714	617	312	283	243	455	471	289	239	238
FBgn0014031	7	6	8	19	36	21	39	43	26	28	28	18
FBgn0014032	53	39	41	67	44	32	25	51	55	37	39	49
FBgn0014033	27	8	30	8	23	28	45	65	52	19	7	62
FBgn0014037	1605	1467	1858	1454	1384	1142	1039	2112	1454	1009	1022	1135
FBgn0014073	32	21	30	26	71	70	34	99	26	7	27	10
FBgn0014075	3142	2412	2754	2761	1187	1298	977	1589	1697	1192	1196	1263
FBgn0014076	0	0	0	0	0	0	2	0	2	2	1	0
FBgn0014092	87	78	83	102	59	62	49	111	115	57	66	73
FBgn0014127	362	309	280	340	279	255	247	328	416	190	188	268
FBgn0014133	1081	980	1114	921	644	530	628	1026	903	479	525	640
FBgn0014135	139	139	196	202	220	183	187	309	255	171	197	237
FBgn0014141	1743	1420	1509	1726	1755	1722	1467	2701	2020	1709	1671	1919
FBgn0014143	7	3	8	1	4	3	3	4	3	5	0	3
FBgn0014163	8218	7960	9639	5902	4907	3941	5058	8994	6824	2883	2812	3203
FBgn0014179	44	44	42	36	28	17	27	39	34	17	19	18
FBgn0014184	3402	3628	3575	2907	3553	3109	3105	5597	4190	3492	3404	3490
FBgn0014189	1895	1455	1569	1603	932	886	855	1292	1351	783	773	940
FBgn0014269	318	202	222	203	178	135	155	239	255	117	93	153
FBgn0014340	103	92	115	79	84	52	88	107	110	56	60	75
FBgn0014342	25	12	22	16	40	44	46	70	68	61	64	56
FBgn0014343	112	111	139	99	37	38	57	67	104	37	45	93
FBgn0014366	228	103	147	150	61	70	53	111	126	79	50	85
FBgn0014368	4	0	0	3	2	4	6	1	3	6	5	4
FBgn0014380	327	302	277	218	157	129	144	291	674	440	414	449
FBgn0014388	1052	1128	1152	887	1050	761	841	1339	1233	740	735	871
FBgn0014391	89	69	68	86	81	98	81	119	127	90	79	97
FBgn0014395	35	21	33	31	45	36	71	73	69	55	54	36
FBgn0014396	43	9	14	26	18	13	15	19	11	12	5	19
FBgn0014411	721	545	648	507	355	380	290	452	531	312	329	371
FBgn0014417	907	634	691	697	670	541	405	683	583	435	459	381
FBgn0014427	482	383	342	348	79	76	62	81	119	54	71	67
FBgn0014454	2	0	1	0	0	0	0	0	0	1	0	0
FBgn0014455	803	676	735	692	377	304	295	416	560	320	331	374
FBgn0014464	3	0	1	3	1	0	2	1	0	4	2	3
FBgn0014465	0	0	1	1	2	4	3	7	7	0	1	0
FBgn0014466	0	0	0	1	0	1	0	2	0	1	2	0
FBgn0014467	675	695	987	683	657	522	524	939	860	475	576	588
FBgn0014469	22	35	25	34	6	8	21	10	6	8	9	19
FBgn0014848	0	0	0	0	0	0	1	0	0	0	1	0
FBgn0014849	0	0	0	0	0	0	0	0	0	0	1	0
FBgn0014850	1	0	0	0	0	0	3	0	0	0	0	0
FBgn0014851	0	0	0	0	0	0	0	0	0	0	0	1
FBgn0014857	297	162	216	190	144	109	130	191	170	102	100	162
FBgn0014859	32	14	28	23	49	28	32	110	60	34	38	68
FBgn0014861	286	162	178	216	149	117	98	167	163	85	84	124
FBgn0014863	141	124	179	117	113	88	83	94	92	60	88	88
FBgn0014865	0	0	0	1	0	0	2	1	6	0	0	1
FBgn0014868	1427	980	1022	1050	540	510	335	630	678	411	467	497
FBgn0014869	823	622	571	708	514	435	288	501	503	524	464	510
FBgn0014870	721	628	766	599	563	467	475	762	789	376	433	510
FBgn0014877	81	67	57	102	74	63	63	103	68	48	67	52
FBgn0014879	825	470	629	649	383	363	273	521	475	269	250	339
FBgn0014903	34	33	51	56	42	56	46	76	57	51	45	50
FBgn0014906	713	608	704	828	1221	1382	847	1415	1233	1216	948	1118
FBgn0014930	63	52	91	60	74	77	67	111	75	46	67	65
FBgn0014931	17	12	20	10	19	18	11	27	38	22	9	14
FBgn0014949	1	0	1	3	2	1	2	4	1	0	2	1
FBgn0015000	183	114	151	133	100	86	74	100	96	96	88	81
FBgn0015001	4	0	3	1	0	5	4	6	3	1	2	4
FBgn0015008	5	11	3	7	3	0	5	7	0	1	0	3
FBgn0015010	9	16	11	28	31	6	59	43	21	15	37	123
FBgn0015011	36	49	40	27	17	25	20	43	31	21	24	22
FBgn0015019	1496	1059	1106	1066	676	525	422	767	837	532	534	527
FBgn0015024	1856	1429	1870	1311	1007	988	829	1510	1359	999	878	1035
FBgn0015025	52	28	33	39	53	39	39	48	47	31	34	34
FBgn0015031	88	80	65	75	92	87	75	119	89	81	79	89
FBgn0015032	2	0	0	3	0	0	0	0	2	0	0	0
FBgn0015033	2	0	1	1	0	0	3	1	4	0	0	0
FBgn0015034	21	20	26	27	50	112	31	90	54	45	61	61
FBgn0015035	0	2	0	1	0	1	0	2	0	0	0	0
FBgn0015036	65	34	70	61	92	54	73	87	92	64	57	53
FBgn0015037	195	172	192	209	1720	1063	981	1815	2620	1347	1713	1272
FBgn0015038	5	9	3	3	1	0	0	5	1	1	2	0
FBgn0015039	18	0	4	6	3	10	4	3	13	4	17	2
FBgn0015040	0	0	0	0	0	0	0	0	0	0	0	0
FBgn0015075	271	229	266	260	138	99	72	140	176	80	105	91
FBgn0015129	31	21	38	40	41	37	37	46	46	33	24	48
FBgn0015218	2048	1614	1940	1789	1005	944	935	1553	1698	968	950	1314
FBgn0015221	7606	7317	7495	6519	8714	8355	5569	9038	9680	8607	8315	7598
FBgn0015222	4774	4673	5182	4422	5275	4918	2884	5294	5673	4452	5068	4284
FBgn0015229	586	457	559	445	425	313	377	652	490	275	314	411
FBgn0015230	0	0	1	0	0	0	0	0	0	0	0	0
FBgn0015239	616	499	618	495	430	357	377	514	563	340	321	400
FBgn0015240	192	85	134	124	88	83	90	150	136	63	87	82
FBgn0015245	475	371	480	518	546	463	429	674	725	500	508	563
FBgn0015247	203	144	174	143	179	149	166	267	210	146	152	151
FBgn0015268	2508	1803	1933	1939	1317	1150	1193	1885	2002	1087	1092	1371
FBgn0015269	1585	1307	1814	1423	1228	1187	1063	1720	1472	871	908	1031
FBgn0015270	79	57	51	50	48	35	58	72	96	30	37	38
FBgn0015271	54	23	35	43	24	31	24	23	40	24	32	30
FBgn0015277	82	78	86	80	115	72	66	85	99	55	50	77
FBgn0015278	1318	1023	1203	1024	1030	844	858	1255	1212	830	837	916
FBgn0015279	711	649	756	563	427	389	401	706	742	360	367	435
FBgn0015282	1082	790	841	897	279	300	236	354	480	302	307	312
FBgn0015283	769	443	432	455	164	196	133	257	268	203	213	179
FBgn0015286	901	823	998	741	637	528	527	993	848	512	569	568
FBgn0015288	1994	1177	1019	1078	944	682	722	1043	1057	674	662	882
FBgn0015295	252	191	193	184	161	113	109	175	143	107	101	97
FBgn0015296	450	381	410	372	168	153	168	334	303	169	186	187
FBgn0015298	98	78	68	80	37	46	52	56	53	50	39	55
FBgn0015299	66	65	58	41	40	41	27	56	60	36	50	38
FBgn0015300	0	0	1	0	1	0	4	3	0	0	0	1
FBgn0015316	2	7	3	5	4	8	10	10	6	1	5	9
FBgn0015320	589	384	493	381	242	209	243	381	353	181	165	277
FBgn0015321	692	396	474	467	288	238	229	318	403	244	268	266
FBgn0015323	513	461	579	431	560	496	549	848	759	429	421	510
FBgn0015324	6070	5529	5440	5011	3945	4026	3376	4922	5232	4316	3992	4071
FBgn0015331	208	179	236	198	164	127	142	239	184	127	120	128
FBgn0015336	8	10	10	8	13	4	6	12	13	4	17	11
FBgn0015338	476	416	400	383	248	228	194	242	347	264	252	227
FBgn0015351	0	0	0	0	0	0	0	0	0	0	0	0
FBgn0015359	109	107	71	74	49	49	53	53	66	33	36	47
FBgn0015360	621	540	610	476	306	282	226	399	467	202	228	229
FBgn0015371	664	698	888	648	700	544	715	1171	938	406	421	626
FBgn0015372	1467	1509	1651	1011	336	316	275	611	614	371	305	321
FBgn0015374	402	267	287	274	238	208	192	284	269	200	178	238
FBgn0015376	140	90	125	123	254	186	314	558	287	174	245	165
FBgn0015379	92	45	55	42	22	34	23	36	48	36	28	34
FBgn0015380	820	802	989	736	1108	924	951	1461	1513	715	766	919
FBgn0015381	2	13	12	12	10	9	4	10	19	3	11	7
FBgn0015391	393	322	398	343	329	222	268	468	456	216	194	249
FBgn0015393	125	78	86	100	84	77	87	95	153	79	77	90
FBgn0015396	1308	1039	1083	960	882	740	816	1188	1165	580	475	694
FBgn0015399	751	938	1437	729	1413	1101	977	2057	1914	965	1029	1120
FBgn0015400	207	191	277	182	132	179	158	297	231	130	111	154
FBgn0015402	238	194	218	194	150	174	163	226	209	125	122	144
FBgn0015477	3553	2666	2587	2415	1164	982	936	1496	1757	1002	1049	968
FBgn0015509	1642	1221	1311	1167	782	668	741	986	1078	683	702	765
FBgn0015513	3105	2860	2994	2785	2256	1638	1379	2482	2630	1803	1737	1836
FBgn0015519	28	7	14	11	17	18	20	37	38	14	21	21
FBgn0015520	310	277	373	324	196	181	206	348	415	142	152	226
FBgn0015521	442	339	340	319	260	239	220	344	340	231	244	271
FBgn0015522	28	30	38	33	32	25	13	38	35	20	31	20
FBgn0015524	49	38	29	37	41	31	32	76	50	27	25	68
FBgn0015527	183	136	133	156	94	73	99	111	116	59	64	79
FBgn0015541	1304	1293	1466	1408	1088	1288	1152	1634	1578	1393	1256	1201
FBgn0015542	2131	1795	2148	2117	1832	1681	1797	2939	2261	1680	1703	1689
FBgn0015543	81	86	89	118	91	71	73	78	133	71	100	75
FBgn0015544	78	69	105	88	50	49	46	101	88	54	52	56
FBgn0015546	185	130	156	150	209	168	184	272	283	159	162	159
FBgn0015550	176	130	86	98	101	85	66	156	116	67	41	72
FBgn0015553	159	132	157	174	148	138	125	165	168	113	107	118
FBgn0015558	292	389	528	329	362	337	402	622	683	307	379	395
FBgn0015561	8	8	8	3	4	3	0	6	4	2	5	4
FBgn0015562	138	117	92	115	114	84	73	154	150	100	92	83
FBgn0015565	125	99	179	138	200	232	107	222	167	104	112	134
FBgn0015568	0	0	1	1	2	6	6	10	12	4	4	1
FBgn0015569	32	37	37	37	47	54	34	76	62	45	32	46
FBgn0015570	3	2	0	4	2	4	1	6	3	2	4	1
FBgn0015571	102	84	77	67	79	84	95	119	121	55	60	77
FBgn0015572	18	5	14	14	28	22	22	37	27	15	26	15
FBgn0015574	0	0	0	0	1	0	0	1	0	0	0	0
FBgn0015575	39	13	29	18	61	45	38	89	13	13	12	20
FBgn0015576	56	31	22	42	59	62	21	65	30	49	46	44
FBgn0015577	2808	2309	2315	1951	1411	1328	901	1536	1247	1236	1185	1286
FBgn0015582	87	40	53	56	39	31	36	53	50	31	26	24
FBgn0015583	0	1	0	0	2	0	1	10	1	0	0	0
FBgn0015584	3	7	6	4	8	8	8	20	12	1	7	4
FBgn0015585	8	19	9	7	11	5	14	12	14	4	24	11
FBgn0015586	0	0	3	1	0	2	1	2	3	0	2	2
FBgn0015589	744	768	935	763	713	551	562	966	848	494	470	550
FBgn0015591	28	17	81	35	19	120	34	60	17	49	24	15
FBgn0015600	2202	1923	2059	1841	1658	1403	1299	2456	2066	954	1240	1237
FBgn0015602	307	212	233	229	246	230	200	393	370	209	220	214
FBgn0015609	3653	3731	5361	3581	2841	2470	2970	4216	3532	1874	2146	2087
FBgn0015614	533	422	453	402	535	434	490	741	727	394	412	423
FBgn0015615	402	296	372	355	216	235	185	365	337	200	158	209
FBgn0015618	68	34	19	38	32	23	13	47	56	32	14	23
FBgn0015621	46	37	33	34	20	24	24	34	44	22	22	21
FBgn0015622	2419	2305	2682	2256	1464	1566	1087	1720	2064	1401	1519	1296
FBgn0015623	845	643	655	740	727	665	472	823	613	608	595	669
FBgn0015625	364	289	346	335	168	158	192	280	247	117	163	201
FBgn0015663	55	51	48	44	43	45	30	59	54	47	26	43
FBgn0015664	424	386	407	374	297	264	233	337	382	249	197	237
FBgn0015714	0	0	0	0	333	357	225	432	184	165	192	158
FBgn0015721	38	42	36	29	19	16	23	51	36	28	7	22
FBgn0015737	2847	2715	3296	2396	906	1005	565	1070	1176	729	757	847
FBgn0015754	1396	1164	1507	1182	736	676	662	1241	1146	694	687	745
FBgn0015756	4184	2581	2501	2646	1974	1712	1756	2707	2533	1663	1551	2036
FBgn0015765	186	189	163	132	120	79	97	149	170	91	89	121
FBgn0015766	1709	1450	2150	1689	5117	4921	2434	4451	2643	2887	3094	2812
FBgn0015770	0	0	0	7	0	0	0	0	2	0	0	0
FBgn0015772	1089	992	1211	1058	1356	1354	1100	1790	1217	1125	1058	1166
FBgn0015773	54	33	43	28	14	23	21	51	46	10	18	23
FBgn0015774	618	559	834	645	503	428	659	1008	834	459	558	607
FBgn0015776	1602	1689	1639	1210	1408	1112	1063	1406	1945	1164	1075	853
FBgn0015777	2298	1611	1981	1814	2708	2861	1718	2457	2284	2150	1971	2380
FBgn0015778	3602	3368	4026	2513	1547	1309	1402	2390	2327	1410	1486	1723
FBgn0015781	114	116	76	73	46	52	33	69	77	51	46	46
FBgn0015789	1376	1233	1459	1218	609	596	500	876	896	627	669	616
FBgn0015790	3215	2578	2709	1953	1131	1066	1034	1687	1695	1127	1064	1133
FBgn0015791	394	295	347	313	219	223	188	289	293	184	209	212
FBgn0015793	82	79	84	67	53	66	66	75	89	73	51	71
FBgn0015794	142	120	104	109	88	87	77	110	103	82	79	79
FBgn0015795	796	716	733	564	383	325	343	556	541	336	338	351
FBgn0015797	1227	1000	1074	908	504	494	412	825	815	515	436	494
FBgn0015799	399	375	429	354	234	185	199	295	345	176	196	207
FBgn0015801	327	227	252	302	505	413	321	794	585	421	492	415
FBgn0015803	304	333	413	393	422	343	349	568	576	280	379	354
FBgn0015805	978	685	889	885	379	389	345	530	607	365	280	414
FBgn0015806	691	629	684	551	503	440	484	761	788	444	521	482
FBgn0015808	397	283	310	267	168	141	107	177	201	125	135	151
FBgn0015816	288	170	177	213	87	81	64	129	139	81	90	74
FBgn0015818	149	93	140	131	75	72	81	96	115	49	55	80
FBgn0015828	123	87	106	86	66	63	57	107	80	45	46	50
FBgn0015829	171	105	99	125	74	84	69	98	129	90	89	118
FBgn0015831	2	2	4	3	3	0	1	1	1	1	3	4
FBgn0015834	976	621	647	654	427	344	351	587	588	330	318	349
FBgn0015838	466	453	629	468	267	283	303	408	488	251	241	366
FBgn0015872	31	14	22	38	29	15	32	43	46	32	50	37
FBgn0015903	599	542	687	512	394	352	284	501	493	258	276	355
FBgn0015904	50	14	34	24	14	10	20	29	20	14	9	25
FBgn0015905	124	93	101	101	141	81	111	157	142	93	54	86
FBgn0015907	1498	1137	1406	1250	733	676	633	1081	1119	747	729	765
FBgn0015919	77	70	118	78	70	48	92	90	101	37	42	70
FBgn0015924	2119	1897	2415	1905	1036	917	688	1144	1281	961	1041	890
FBgn0015925	237	185	196	210	191	144	151	240	191	151	122	150
FBgn0015926	20	20	30	36	29	31	28	60	27	35	35	39
FBgn0015929	331	222	261	237	180	167	145	269	290	156	140	201
FBgn0015946	39	33	38	34	11	19	18	50	19	6	3	27
FBgn0015949	905	855	967	758	700	579	681	1102	947	540	590	636
FBgn0016013	19	3	4	11	6	9	4	5	2	2	3	5
FBgn0016031	1007	803	842	1234	875	735	1164	1543	1265	626	1051	572
FBgn0016032	160	142	162	118	45	51	41	67	85	64	52	57
FBgn0016034	10	10	15	12	18	19	10	23	11	17	18	22
FBgn0016036	2	7	0	1	7	5	14	16	5	0	7	2
FBgn0016038	145	116	127	110	114	85	64	158	146	74	72	110
FBgn0016041	368	369	351	312	287	190	228	355	370	207	175	277
FBgn0016047	5	4	4	2	18	8	14	25	7	3	17	2
FBgn0016053	3	3	1	2	1	0	5	12	5	5	2	5
FBgn0016054	12	14	10	10	21	11	29	50	42	21	11	30
FBgn0016059	1676	1415	1801	1367	734	769	909	1257	1190	700	658	756
FBgn0016061	196	190	312	212	104	121	104	173	132	74	88	103
FBgn0016070	684	551	624	535	417	331	383	597	561	293	319	366
FBgn0016075	651	680	788	967	909	904	599	839	626	891	731	815
FBgn0016076	1358	1201	1313	1219	750	507	439	1053	884	460	501	565
FBgn0016078	616	552	628	571	556	469	399	628	679	460	447	509
FBgn0016080	15	20	16	11	26	13	19	25	22	16	10	18
FBgn0016081	1772	1501	1950	1574	1029	803	1001	1505	1456	942	962	960
FBgn0016119	146	115	131	154	96	96	89	123	192	129	109	142
FBgn0016120	304	242	228	204	142	194	130	254	207	203	164	172
FBgn0016122	34	29	58	25	47	52	48	49	70	71	46	47
FBgn0016123	68	42	60	72	78	89	40	92	96	55	70	77
FBgn0016126	2461	1978	2300	1984	2159	1891	2235	2984	3029	1406	1743	1994
FBgn0016131	261	176	199	261	418	374	333	584	438	369	333	392
FBgn0016641	293	274	349	284	232	212	215	333	343	189	208	223
FBgn0016650	4	9	2	5	2	4	5	5	10	1	0	4
FBgn0016660	53	51	36	44	8	8	8	17	11	0	6	11
FBgn0016672	165	99	97	105	119	79	98	160	138	105	84	93
FBgn0016675	113	141	143	157	96	101	71	132	155	76	81	59
FBgn0016684	130	151	211	160	52	51	53	86	130	82	103	96
FBgn0016685	1358	935	1071	1034	648	555	502	785	1034	584	624	699
FBgn0016687	831	571	592	666	429	360	350	600	554	424	407	432
FBgn0016691	637	402	433	446	284	270	275	387	441	376	308	395
FBgn0016693	2248	1862	1724	1600	468	422	431	663	711	458	454	439
FBgn0016694	283	321	444	369	935	839	877	1418	742	746	771	758
FBgn0016696	756	526	704	682	697	653	570	821	877	563	558	561
FBgn0016697	1003	742	759	783	303	241	222	377	448	293	264	320
FBgn0016698	122	89	62	81	58	56	45	80	70	45	43	66
FBgn0016700	2288	1881	2046	1853	1203	996	1105	1662	1888	1213	1207	1299
FBgn0016701	361	367	423	403	439	331	280	443	484	274	256	310
FBgn0016715	15	23	9	29	22	27	26	36	34	17	25	11
FBgn0016726	443	322	317	295	190	205	192	254	278	202	184	199
FBgn0016754	1568	1192	1384	1086	675	495	557	938	983	508	585	636
FBgn0016756	1657	1302	1477	1493	834	723	703	1176	1082	623	688	710
FBgn0016762	60	36	36	42	58	52	52	108	80	45	41	80
FBgn0016792	200	161	168	166	214	164	214	295	227	151	96	135
FBgn0016794	482	511	500	424	316	259	299	482	468	253	266	267
FBgn0016797	1635	1658	2032	1703	1194	1104	1334	1776	1919	883	1143	1426
FBgn0016917	1777	1451	1677	1523	1321	1095	1109	1699	1610	943	1037	1253
FBgn0016919	23	35	22	62	58	43	53	146	109	43	89	56
FBgn0016920	44	28	57	59	301	401	119	256	151	167	192	196
FBgn0016926	1627	1735	1837	2003	1975	1475	1575	2721	2423	1970	2002	1952
FBgn0016930	2685	2464	2572	2251	2799	2558	2505	3599	3974	2638	2565	2500
FBgn0016970	7	18	8	5	9	7	4	10	11	11	1	17
FBgn0016974	0	0	0	1	2	1	1	2	1	1	2	0
FBgn0016975	0	0	0	0	0	0	0	0	0	0	0	0
FBgn0016976	0	0	0	0	0	0	0	0	0	0	0	0
FBgn0016977	19096	16814	19257	15980	15053	13798	13620	23093	19216	11982	13099	11968
FBgn0016978	314	246	344	355	329	293	330	453	466	258	308	288
FBgn0016983	1292	867	964	1072	696	454	499	904	859	433	417	492
FBgn0016984	579	567	643	518	437	345	267	620	744	511	565	480
FBgn0017414	50	62	37	51	47	31	53	58	56	43	44	51
FBgn0017418	618	594	653	545	509	405	499	777	646	404	388	397
FBgn0017429	93	84	93	105	103	54	68	72	103	72	68	92
FBgn0017430	102	69	77	82	57	68	61	82	104	38	65	76
FBgn0017448	11	14	7	14	20	25	39	53	34	35	33	24
FBgn0017456	1	2	0	0	10	1	7	15	4	0	1	1
FBgn0017457	171	73	93	107	69	53	52	95	71	25	30	54
FBgn0017482	38	24	18	28	27	27	23	53	21	27	27	27
FBgn0017545	12088	9998	9712	10126	7307	6833	6436	10090	10345	6972	6473	8252
FBgn0017549	350	276	367	315	371	355	352	540	478	237	271	385
FBgn0017550	181	177	184	181	120	70	77	140	167	78	82	78
FBgn0017551	157	121	124	107	77	82	82	172	137	64	41	85
FBgn0017556	0	0	0	1	0	0	0	0	0	0	0	0
FBgn0017557	0	2	0	0	7	0	2	2	2	0	3	3
FBgn0017558	832	751	863	898	834	873	1020	1417	938	688	930	531
FBgn0017561	27	23	41	39	88	62	36	50	39	39	43	54
FBgn0017566	340	248	237	258	236	212	125	342	234	219	201	188
FBgn0017567	107	82	109	124	81	47	57	95	86	57	82	71
FBgn0017572	675	586	691	658	406	255	322	592	553	396	324	398
FBgn0017577	469	373	377	311	257	289	194	360	373	206	223	230
FBgn0017578	107	84	76	74	102	100	102	136	133	75	84	79
FBgn0017579	4327	2801	2760	2894	2061	1828	1814	2955	2673	1719	1431	2065
FBgn0017581	4616	3555	4120	3887	5420	4481	4938	8443	6833	4946	5122	4489
FBgn0017590	261	243	446	268	193	210	212	363	270	131	160	211
FBgn0019624	353	253	302	283	217	212	189	293	295	229	213	251
FBgn0019637	232	168	210	172	128	107	107	209	163	130	102	128
FBgn0019643	43	26	41	41	33	34	36	76	39	22	18	39
FBgn0019644	557	360	353	386	387	344	266	447	444	306	364	352
FBgn0019650	678	557	678	622	488	456	776	1110	1008	463	444	741
FBgn0019660	219	205	296	165	249	217	165	254	369	193	281	180
FBgn0019661	9407	9408	14249	11035	12269	12759	9599	13941	20907	14839	15904	15202
FBgn0019662	298	226	263	264	254	245	220	406	284	212	252	262
FBgn0019686	122	74	94	97	104	92	96	162	128	76	70	100
FBgn0019809	13	7	7	8	12	7	5	16	5	2	1	2
FBgn0019828	9	7	3	3	3	0	12	10	5	2	6	3
FBgn0019830	504	320	336	372	169	127	112	188	172	111	154	100
FBgn0019886	523	438	505	457	386	417	372	595	516	370	405	330
FBgn0019890	1051	728	857	765	603	567	477	897	746	476	501	409
FBgn0019925	1607	1172	1312	1190	537	582	384	635	669	510	495	501
FBgn0019928	16	12	20	18	21	6	12	26	22	9	15	20
FBgn0019929	4	0	0	0	0	0	1	8	0	1	0	0
FBgn0019932	296	169	203	228	209	130	155	243	283	140	189	203
FBgn0019936	1749	1121	1072	1088	873	796	751	1158	1049	753	722	850
FBgn0019938	491	347	367	374	280	206	259	363	436	261	231	253
FBgn0019940	2	3	0	13	1	2	5	4	1	4	3	2
FBgn0019947	754	637	684	674	309	329	254	423	433	272	275	310
FBgn0019948	712	601	644	649	528	499	427	620	796	515	567	523
FBgn0019949	167	121	112	141	81	68	62	135	129	60	88	81
FBgn0019952	395	338	348	380	176	203	122	276	232	170	140	202
FBgn0019957	493	294	328	406	280	249	265	338	389	320	271	308
FBgn0019960	541	376	477	469	361	267	245	404	397	275	290	289
FBgn0019968	1531	1304	1799	1439	1245	1008	1160	1873	1521	894	1012	1123
FBgn0019972	468	393	312	341	150	178	177	250	253	143	144	172
FBgn0019982	58	38	43	58	106	76	91	126	94	73	109	81
FBgn0019985	143	132	192	182	271	285	374	582	515	209	249	393
FBgn0019990	254	173	234	223	268	192	181	385	303	168	232	249
FBgn0020018	132	80	106	89	68	63	56	81	85	44	74	53
FBgn0020224	790	708	819	749	559	490	492	914	669	396	437	536
FBgn0020235	894	573	568	637	485	375	338	554	512	373	379	484
FBgn0020236	3268	2649	3250	3349	2471	2497	1684	2972	2726	2235	2356	2280
FBgn0020238	9153	7486	9250	6753	4745	4412	3980	7515	7531	4307	4117	5554
FBgn0020240	3544	2964	3106	2757	1617	1553	1566	2217	2727	1587	1635	1518
FBgn0020245	704	672	845	700	524	446	477	750	652	465	484	508
FBgn0020248	38	32	19	19	35	35	41	63	33	10	27	37
FBgn0020249	724	528	549	516	487	373	376	706	717	401	453	471
FBgn0020251	651	486	727	589	773	653	701	1100	926	499	525	578
FBgn0020255	3289	2582	3194	2602	1699	1782	1752	2976	2960	1542	1629	2138
FBgn0020257	759	785	889	636	377	296	391	585	550	218	224	355
FBgn0020258	27	26	25	18	43	49	36	81	54	35	43	41
FBgn0020261	351	304	360	396	207	161	165	291	268	133	157	216
FBgn0020269	107	127	165	94	135	160	124	237	171	92	87	114
FBgn0020270	116	54	72	85	251	217	199	237	318	193	179	207
FBgn0020272	97	67	98	81	74	62	64	77	113	61	65	66
FBgn0020277	0	2	0	0	0	1	0	1	0	1	0	0
FBgn0020278	1100	934	971	824	654	515	457	891	786	546	583	551
FBgn0020279	2092	1855	2552	2086	1147	1011	970	1506	1624	984	978	1046
FBgn0020280	1	1	0	0	0	2	1	6	1	2	0	1
FBgn0020294	374	283	362	286	215	178	278	410	361	198	163	238
FBgn0020299	1246	1122	1387	1207	1254	1026	861	1230	1438	1125	1104	1126
FBgn0020300	51	42	46	34	17	22	16	18	33	27	40	54
FBgn0020304	1790	1553	1567	1564	1357	1034	1539	2451	1818	1237	1418	1485
FBgn0020305	154	71	89	81	41	44	44	62	78	55	61	47
FBgn0020306	3472	3117	3856	3551	3635	2884	3358	4624	4846	2399	2671	3089
FBgn0020307	840	885	937	730	479	433	385	542	508	301	425	328
FBgn0020309	3072	3040	3572	3040	2791	2444	2580	4284	3485	1771	2084	2568
FBgn0020312	391	323	405	390	279	294	318	470	467	254	215	316
FBgn0020368	256	197	273	302	238	210	223	381	360	227	231	261
FBgn0020369	790	506	528	535	228	238	156	306	355	276	241	267
FBgn0020370	1033	755	860	841	393	411	305	493	540	346	381	402
FBgn0020371	0	0	0	0	0	0	0	1	0	0	0	0
FBgn0020372	137	101	108	140	139	166	143	222	181	129	137	161
FBgn0020376	1	1	0	2	1	1	10	0	4	5	1	8
FBgn0020377	0	1	0	0	2	2	1	1	6	5	3	3
FBgn0020378	195	229	291	193	143	65	154	225	199	54	57	97
FBgn0020379	195	177	189	179	229	184	169	296	229	127	154	175
FBgn0020381	378	310	431	370	345	391	343	430	563	347	380	335
FBgn0020385	62	32	67	44	47	53	50	69	91	46	63	65
FBgn0020386	1677	1390	1559	1471	1052	906	843	1474	1218	826	777	903
FBgn0020388	283	235	246	219	187	185	123	198	270	164	178	191
FBgn0020389	383	274	259	264	93	81	81	99	152	76	90	93
FBgn0020391	200	147	183	136	125	107	144	228	191	140	134	211
FBgn0020392	700	581	518	526	278	280	263	373	393	280	275	322
FBgn0020399	2	5	5	14	5	5	11	27	16	7	8	5
FBgn0020407	88	78	88	105	67	64	54	96	91	66	85	69
FBgn0020412	836	638	830	693	458	419	403	655	644	318	336	441
FBgn0020414	3925	3202	3458	3433	4173	4247	2719	4560	5277	4227	4042	3639
FBgn0020415	449	417	486	422	609	716	412	742	794	481	474	439
FBgn0020416	227	165	284	218	231	211	141	295	317	250	206	198
FBgn0020429	1	0	4	0	10	10	7	6	1	0	0	7
FBgn0020439	12	0	8	1	3	12	1	3	2	17	6	2
FBgn0020440	1075	883	1122	1099	744	707	733	1105	1125	652	600	653
FBgn0020443	1677	1148	1372	1254	652	600	654	1099	1147	568	549	750
FBgn0020445	974	859	897	646	265	202	173	293	369	210	235	164
FBgn0020493	510	486	659	544	572	508	601	854	752	400	466	472
FBgn0020496	1570	1273	1562	1277	746	580	736	1179	881	540	580	652
FBgn0020497	1884	1544	1814	1594	1003	986	1001	1477	1414	905	885	992
FBgn0020503	1404	1097	1401	1466	1851	1607	1412	2053	1793	1419	1321	1418
FBgn0020506	1	7	4	11	25	13	18	40	5	3	7	13
FBgn0020508	1	0	0	2	5	11	4	9	9	8	1	1
FBgn0020509	13	11	13	14	1	2	5	12	7	7	13	8
FBgn0020510	294	321	368	304	235	189	165	285	301	178	191	224
FBgn0020513	1909	1218	1138	1074	757	684	607	986	914	714	603	724
FBgn0020518	5	3	4	3	4	2	4	5	6	0	2	9
FBgn0020521	412	310	429	298	181	167	219	278	276	112	139	182
FBgn0020545	125	95	135	128	128	107	95	168	174	144	119	110
FBgn0020546	0	1	0	3	1	1	2	0	0	1	3	2
FBgn0020556	1	1	0	0	1	4	0	1	3	2	0	2
FBgn0020616	360	259	276	281	194	141	127	257	298	142	111	149
[truncated: 13,683 more rows]
